# Supplementary material for: Concurrent Zrsr2 mutation and Tet2 loss promote myelodysplastic neoplasm in mice
Source: Leukemia. 2022 Aug 27;36(10):2509–18. doi: 10.1038/s41375-022-01674-2 (PMC9522584; doi:10.1038/s41375-022-01674-2)
Supplement: Supplementary file 2 — Supplementary table 2 [file 41375_2022_1674_MOESM2_ESM.xlsx]

## Sheet: control_vs_Z2TE_CpG_only_signif
Supplementary Table 2. Significant CpG reported in the comparison between double mutant Zrsr2m/mTet2-/- vs WT mice
IlmnID	Name	AddressA_ID	AlleleA_ProbeSeq	AddressB_ID	AlleleB_ProbeSeq	Next_Base	Color_Channel	Col	Probe_Type	Strand	Strand_TB	Strand_CO	Infinium_Design_Type	Rep_Num	CHR	MAPINFO	Species	Genome_Build	SourceSeq	Forward_Sequence	Top_Sequence	Genome_Build_NCBI	N_Shelf	N_Shore	CpG_Island	CpG_Island_chrom	CpG_Island_chromStart	CpG_Island_chromEnd	CpG_Island_length	CpG_Island_cpgNum	CpG_Island_gcNum	CpG_Island_perCpg	CpG_Island_perGc	CpG_Island_obsExp	S_Shore	S_Shelf	MFG_Change_Flagged	NAME	seqnames	start	end	width	strand	Control.AVG_Beta	Z2TE.AVG_Beta	Z2TE.DiffScore	Z2TE.Delta.Beta	Z2TE.Concordance	SPECIES
cg06019215_BC11	cg06019215	33614405	CAAACCAACCTTTCTCTAAAACACTAAACCAAACTCCAACTAATAAAACA	58611334	CAAACCGACCTTTCTCTAAAACACTAAACCGAACTCCGACTAATAAAACG	T	Red	R	cg	R	B	C	1	1	X	94123156	Mus musculus	mm10	CAaaCCraCCTTTCTCTaaAaCACTaaaCCraaCTCCraCTaaTaaaaCr	TGGCGGGTGCTGCAGGCCGGCCTTTCTCTGGAGCACTGGGCCGGGCTCCGGCTGGTGGGG[CG]GGCGGAGGGAGGGAGGAGGGGCCGAGCTCGGAGCTGACAAAAAGCGGCCCAGCTCCCCGG	TGGCGGGTGCTGCAGGCCGGCCTTTCTCTGGAGCACTGGGCCGGGCTCCGGCTGGTGGGG[CG]GGCGGAGGGAGGGAGGAGGGGCCGAGCTCGGAGCTGACAAAAAGCGGCCCAGCTCCCCGG	GRCm10			chrX:94122087-94123678	chrX	94122087	94123678	1591	180	1109	22.6	69.7	0.94			FALSE	cg06019215	chrX	94123156	94123156	1	*	0.187241	0.33029	25.2356	0.143049	1	Mus_musculus
cg08310277_BC21	cg08310277	36652193	ACCAACRAAACRTATACTTTCCTTCCAAAAATTAACTAAATTAACACATC	NA					cg	R	B	C	2	1	X	101643026	Mus musculus	mm10	CCAACrAAACrTATaCTTTCCTTCCAAaaaTTAaCTaAaTTaaCACATCr	GATTCTCCAGAACCAACGAAACGTATGCTTTCCTTCCAAGGGTTAGCTGAGTTGGCACAT[CG]AGAATATCAGGCAGGAGATTTTGAGGCAGCTGAGAGACACTGCATGCAGCTCTGGAGACA	GATTCTCCAGAACCAACGAAACGTATGCTTTCCTTCCAAGGGTTAGCTGAGTTGGCACAT[CG]AGAATATCAGGCAGGAGATTTTGAGGCAGCTGAGAGACACTGCATGCAGCTCTGGAGACA	GRCm10					NA	NA	NA	NA	NA	NA	NA	NA			FALSE	cg08310277	chrX	101643026	101643026	1	*	0.167218	0.284136	17.1115	0.116917	1	Mus_musculus
cg08435157_BC21	cg08435157	89730298	AATAATACRCAAAAATCAACCRAACAAAATCTTTCAAACAACTATAAAAC	NA					cg	R	B	C	2	1	9	58618811	Mus musculus	mm10	aTaaTACrCAaAAaTCAACCraaCAaAaTCTTTCAaACAaCTaTaaaACr	AGAGATCCAGTGGTGGTACGCAGAAGTCAACCGGGCAGAGTCTTTCAGACAGCTGTGGGA[CG]GTGCTCGGAAGCGCCGTGTCACCGTAAACACCGCCTACGGGTCAAACGGCGTGAGTGTGC	AGAGATCCAGTGGTGGTACGCAGAAGTCAACCGGGCAGAGTCTTTCAGACAGCTGTGGGA[CG]GTGCTCGGAAGCGCCGTGTCACCGTAAACACCGCCTACGGGTCAAACGGCGTGAGTGTGC	GRCm10					NA	NA	NA	NA	NA	NA	NA	NA			FALSE	cg08435157	chr9	58618811	58618811	1	*	0.727606	0.827299	14.4242	0.0996932	1	Mus_musculus
cg12174936_BC11	cg12174936	66666985	TAAACCACCACAAACCATTATAAAACCCCAAATCCTAACACATATTATCA	33613420	TAAACCACCACAAACCATTATAAAACCCCAAATCCTAACGCATATTATCG	T	Red	R	cg	R	B	C	1	1	4	128743517	Mus musculus	mm10	TAAACCACCACAaaCCATTaTaAAACCCCAAATCCTaACrCATaTTATCr	GAATGGTGAGAATAAACCACCACAGGCCATTGTGAAACCCCAAATCCTGACGCATGTTAT[CG]AAGGGTTTGTGATCCAGGAGGGGGCGGAGCCTTTCCCGGTACGGACTACTTCTTTTCCCC	GAATGGTGAGAATAAACCACCACAGGCCATTGTGAAACCCCAAATCCTGACGCATGTTAT[CG]AAGGGTTTGTGATCCAGGAGGGGGCGGAGCCTTTCCCGGTACGGACTACTTCTTTTCCCC	GRCm10					NA	NA	NA	NA	NA	NA	NA	NA			TRUE	cg12174936	chr4	128743517	128743517	1	*	0.661945	0.866686	79.4668	0.204741	1	Mus_musculus
cg27512235_TC21	cg27512235	40681962	AACTATACACTACCCCCACTATAAAACCTAAATTACTTTAAATTAAACCC	NA					cg	F	T	C	2	1	X	57709612	Mus musculus	mm10	aCTATaCACTaCCCCCACTaTaaAaCCTaAATTACTTTaAATTAaaCCCr	CAAGTCATGCTCAAAGAGTTGGTTATTGTTGCTTGCTGGATTTCGACTCTCTGTGGTTGT[CG]GGCCTAATTCAAAGTAATTCAGGCTCCACAGTGGGGGCAGTGCATAGCTCCACAGGAAAT	CAAGTCATGCTCAAAGAGTTGGTTATTGTTGCTTGCTGGATTTCGACTCTCTGTGGTTGT[CG]GGCCTAATTCAAAGTAATTCAGGCTCCACAGTGGGGGCAGTGCATAGCTCCACAGGAAAT	GRCm10					NA	NA	NA	NA	NA	NA	NA	NA			TRUE	cg27512235	chrX	57709612	57709612	1	*	0.188473	0.305611	15.6056	0.117138	1	Mus_musculus
cg28110785_BC11	cg28110785	73793329	TTCCCCAATAATTTACAACATTTACAAAAATTAAATATATATCTCAAACA	79755900	TTCCCCAATAATTTACAACATTTACGAAAATTAAATATATATCTCAAACG	A	Red	R	cg	R	B	C	1	1	10	3513714	Mus musculus	mm10	TTCCCCAaTaATTTaCAaCATTTaCraaaaTTaaaTaTaTaTCTCAAACr	TTTTTTTTTTTTTTCCCCAGTGATTTGCAGCATTTGCGGGGGTTGGGTGTGTGTCTCAAA[CG]TCTAGTAGATTCTAAATAAGGAAATAAGCCCATCAGTGCTAAACTGTATAAACAAGCAAA	TTTTTTTTTTTTTTCCCCAGTGATTTGCAGCATTTGCGGGGGTTGGGTGTGTGTCTCAAA[CG]TCTAGTAGATTCTAAATAAGGAAATAAGCCCATCAGTGCTAAACTGTATAAACAAGCAAA	GRCm10					NA	NA	NA	NA	NA	NA	NA	NA			FALSE	cg28110785	chr10	3513714	3513714	1	*	0.505302	0.634614	13.8597	0.129312	1	Mus_musculus
cg28113306_BC11	cg28113306	87777589	TTAATAATTTCTAAATCACACCAAACACTTAAATCATTATAACTTTTACA	6768112	TTAATAATTTCTAAATCACACCAAACACTTAAATCATTATAACTTTTACG	A	Red	R	cg	R	B	C	1	1	10	3839969	Mus musculus	mm10	TTaATaaTTTCTaAaTCACACCAaaCACTTAAaTCATTATaaCTTTTACr	TGTGTAATCATCTTGATGGTTTCTGAGTCACACCAGGCACTTAAGTCATTATGGCTTTTA[CG]TTTCAAAGGCTTGCAGACTACTATCAGCCCAAGTATAAAATAATCAATTCTGTGCGCTCA	TGTGTAATCATCTTGATGGTTTCTGAGTCACACCAGGCACTTAAGTCATTATGGCTTTTA[CG]TTTCAAAGGCTTGCAGACTACTATCAGCCCAAGTATAAAATAATCAATTCTGTGCGCTCA	GRCm10					NA	NA	NA	NA	NA	NA	NA	NA			FALSE	cg28113306	chr10	3839969	3839969	1	*	0.116805	0.227944	20.0181	0.111139	1	Mus_musculus
cg28115008_TC21	cg28115008	89623529	TAACATCTAAATAAAACCTCTTACACACTAACACCCTAACACTTTAAATC	NA					cg	F	T	C	2	1	10	4002567	Mus musculus	mm10	aACATCTaAATaaAACCTCTTaCACACTaACACCCTaACACTTTAAaTCr	AGTGAGTCAGCGACCATGTTTCCTGCACTAGTAAAACAAGGATCCTGAAGTGAGCTGAAA[CG]ACTTAAAGTGTCAGGGTGTCAGTGTGCAAGAGGTTCCATTCAGATGTCAGGGTGTCAGTG	AGTGAGTCAGCGACCATGTTTCCTGCACTAGTAAAACAAGGATCCTGAAGTGAGCTGAAA[CG]ACTTAAAGTGTCAGGGTGTCAGTGTGCAAGAGGTTCCATTCAGATGTCAGGGTGTCAGTG	GRCm10					NA	NA	NA	NA	NA	NA	NA	NA			FALSE	cg28115008	chr10	4002567	4002567	1	*	0.539334	0.678032	18.0563	0.138698	1	Mus_musculus
cg28115634_BC21	cg28115634	71759341	AAACATTCAAACTTTATTCCTAACCCAACCAAATTATTAAAAATCTACTC	NA					cg	R	B	C	2	1	10	4054020	Mus musculus	mm10	AACATTCAaaCTTTATTCCTAaCCCAaCCAaaTTATTaaAaaTCTaCTCr	TTTTCTTATTAAAACATTCAGGCTTTATTCCTAGCCCAGCCAGGTTATTGGAGGTCTGCT[CG]GATGAAGGCTTGGCTTCACCTGTGAAAACACACCCTGCCCTTTTGCTGACACAGCGGAGA	TTTTCTTATTAAAACATTCAGGCTTTATTCCTAGCCCAGCCAGGTTATTGGAGGTCTGCT[CG]GATGAAGGCTTGGCTTCACCTGTGAAAACACACCCTGCCCTTTTGCTGACACAGCGGAGA	GRCm10					NA	NA	NA	NA	NA	NA	NA	NA			FALSE	cg28115634	chr10	4054020	4054020	1	*	0.661533	0.79204	22.4873	0.130507	1	Mus_musculus
cg28122074_BC21	cg28122074	72787207	CAAAACTAAATCCAACCTCTACAACTTTATATCCAAACAAAATCTAAAAC	NA					cg	R	B	C	2	1	10	4613399	Mus musculus	mm10	AAaACTaaaTCCAaCCTCTACAaCTTTATATCCAaACAaaaTCTAaAACr	ACCAATCACTGCAAGACTGGGTCCAGCCTCTACAGCTTTATATCCAGACAGGGTCTAGAA[CG]GGCCTTTTTGGGATGTTTATAAAACAAGGGCAAACATTTGCCTTTTTTTTCTTGCGAAAC	ACCAATCACTGCAAGACTGGGTCCAGCCTCTACAGCTTTATATCCAGACAGGGTCTAGAA[CG]GGCCTTTTTGGGATGTTTATAAAACAAGGGCAAACATTTGCCTTTTTTTTCTTGCGAAAC	GRCm10					NA	NA	NA	NA	NA	NA	NA	NA			FALSE	cg28122074	chr10	4613399	4613399	1	*	0.301309	0.456597	23.0406	0.155288	1	Mus_musculus
cg28122132_BC21	cg28122132	4707238	ACTCCCCATTTTAAAATTAAACATAAATTCACATATTACTCCTTATCAAC	NA					cg	R	B	C	2	1	10	4620542	Mus musculus	mm10	CTCCCCATTTTAaaaTTAAACATaAATTCACATaTTaCTCCTTATCAACr	TACATACGTCTGCTCCCCATTTTAGGGTTAAACATGAATTCACATGTTGCTCCTTATCAA[CG]CCATTCAATTAGCAGTAGAAGAAAAGGGTCATAACGTCGAAGAAGGGAATGTTTTTTTTG	TACATACGTCTGCTCCCCATTTTAGGGTTAAACATGAATTCACATGTTGCTCCTTATCAA[CG]CCATTCAATTAGCAGTAGAAGAAAAGGGTCATAACGTCGAAGAAGGGAATGTTTTTTTTG	GRCm10					NA	NA	NA	NA	NA	NA	NA	NA			FALSE	cg28122132	chr10	4620542	4620542	1	*	0.505675	0.64206	16.1943	0.136385	1	Mus_musculus
cg28122134_BC21	cg28122134	16784192	ATAAACATACATTCTTTTACAAAACTTCCACTATCCCTTTAAATAATTAC	NA					cg	R	B	C	2	1	10	4620660	Mus musculus	mm10	TaaaCATACATTCTTTTACAAAaCTTCCACTaTCCCTTTaAATAATTACr	CGCCTGCTTACATGGGCATACATTCTTTTACAAAGCTTCCACTGTCCCTTTGAATAATTA[CG]TTCAGAGGAGAAGGCTCTTAATTACTGAAAGGCCATTATTAAGTAGCAACTGGAAATACA	CGCCTGCTTACATGGGCATACATTCTTTTACAAAGCTTCCACTGTCCCTTTGAATAATTA[CG]TTCAGAGGAGAAGGCTCTTAATTACTGAAAGGCCATTATTAAGTAGCAACTGGAAATACA	GRCm10					NA	NA	NA	NA	NA	NA	NA	NA			FALSE	cg28122134	chr10	4620660	4620660	1	*	0.534507	0.665623	15.2185	0.131116	1	Mus_musculus
cg28122137_TC21	cg28122137	75670305	ACCAAATCTCTATTACTACAAATATCCACATTATCTACCCTACCAACTAC	NA					cg	F	T	C	2	1	10	4620915	Mus musculus	mm10	CCAaaTCTCTaTTACTACAAATaTCCACATTaTCTaCCCTaCCAaCTaCr	CCAGAGGACGTTCGATATTTTATATCACATGGCCTGCTACTGGAGAAAACTGCTAACGAA[CG]CAGCTGGCAGGGCAGACAATGTGGACATTTGTAGTAACAGAGACCTGGCTTTCCAAAAGG	CCAGAGGACGTTCGATATTTTATATCACATGGCCTGCTACTGGAGAAAACTGCTAACGAA[CG]CAGCTGGCAGGGCAGACAATGTGGACATTTGTAGTAACAGAGACCTGGCTTTCCAAAAGG	GRCm10					NA	NA	NA	NA	NA	NA	NA	NA			FALSE	cg28122137	chr10	4620915	4620915	1	*	0.257149	0.446742	40.1421	0.189593	1	Mus_musculus
cg28122145_BC21	cg28122145	82602427	TCAAACTTAATTCACTAACAACRCAAATTAACAAACAAACCTAAATCCAC	NA					cg	R	B	C	2	1	10	4621094	Mus musculus	mm10	CAaaCTTAaTTCACTaaCAaCrCAaATTaaCAaaCAaaCCTaaaTCCACr	TCTCAGTGGGATCAGGCTTAGTTCACTGGCAGCGCAGATTGGCAGGCAGGCCTGGGTCCA[CG]CCCCGCCCCTCCCTTGCAGTTCAGGCAGGTTCTATAAAAATAAACTTACATACTATTCTG	TCTCAGTGGGATCAGGCTTAGTTCACTGGCAGCGCAGATTGGCAGGCAGGCCTGGGTCCA[CG]CCCCGCCCCTCCCTTGCAGTTCAGGCAGGTTCTATAAAAATAAACTTACATACTATTCTG	GRCm10					NA	NA	NA	NA	NA	NA	NA	NA			FALSE	cg28122145	chr10	4621094	4621094	1	*	0.106706	0.283184	55.1621	0.176478	1	Mus_musculus
cg28122146_TC21	cg28122146	73790550	AAACCCRCTAACCTAACTCTCAATAAAATCAAACTTAATTCACTAACAAC	NA					cg	F	T	C	2	1	10	4621122	Mus musculus	mm10	AaCCCrCTaaCCTaaCTCTCAaTaaaATCAaaCTTAaTTCACTaaCAaCr	GAACCTGCCTGAACTGCAAGGGAGGGGCGGGGCGTGGACCCAGGCCTGCCTGCCAATCTG[CG]CTGCCAGTGAACTAAGCCTGATCCCACTGAGAGCCAGGCCAGCGGGCTTCGGTCAACTTG	GAACCTGCCTGAACTGCAAGGGAGGGGCGGGGCGTGGACCCAGGCCTGCCTGCCAATCTG[CG]CTGCCAGTGAACTAAGCCTGATCCCACTGAGAGCCAGGCCAGCGGGCTTCGGTCAACTTG	GRCm10					NA	NA	NA	NA	NA	NA	NA	NA			FALSE	cg28122146	chr10	4621122	4621122	1	*	0.0792892	0.196163	28.7063	0.116874	1	Mus_musculus
cg28122149_TC21	cg28122149	86697850	CAATTAAACAAACACRATATCAACRAAAAATTTCCTAAAAATACTTCCCC	NA					cg	F	T	C	2	1	10	4621215	Mus musculus	mm10	AaTTaaACAaACACraTaTCAACraAAaATTTCCTaAAAaTaCTTCCCCr	AGCCAGGCCAGCGGGCTTCGGTCAACTTGCTGACTTCCTACTTGCAGAACTGGGCAGTTC[CG]GGGAAGCACTTTCAGGAAATCTTCCGTTGACACCGTGTCTGTCCAACTGTGTAGGAAATG	AGCCAGGCCAGCGGGCTTCGGTCAACTTGCTGACTTCCTACTTGCAGAACTGGGCAGTTC[CG]GGGAAGCACTTTCAGGAAATCTTCCGTTGACACCGTGTCTGTCCAACTGTGTAGGAAATG	GRCm10					NA	NA	NA	NA	NA	NA	NA	NA			FALSE	cg28122149	chr10	4621215	4621215	1	*	0.0636479	0.209056	48.8391	0.145408	1	Mus_musculus
cg28122161_TC21	cg28122161	47667109	AACTAACAACCTACTTTACACATTACAATCCCCATCAAAATAAAAAACAC	NA					cg	F	T	C	2	1	10	4621750	Mus musculus	mm10	aCTaaCAACCTACTTTaCACATTaCAATCCCCATCAAaATaAAaaACACr	CTTTTGGATAGCAAGAACAGCATGATGAAGAAAAGGCAAAGGGGAGGGCTTGGCAAACAA[CG]TGTCCTTCATCTTGATGGGGATTGCAATGTGCAAAGTAGGTTGCCAGCCATACTGTTTCC	CTTTTGGATAGCAAGAACAGCATGATGAAGAAAAGGCAAAGGGGAGGGCTTGGCAAACAA[CG]TGTCCTTCATCTTGATGGGGATTGCAATGTGCAAAGTAGGTTGCCAGCCATACTGTTTCC	GRCm10					NA	NA	NA	NA	NA	NA	NA	NA			FALSE	cg28122161	chr10	4621750	4621750	1	*	0.118997	0.288087	47.9521	0.169091	1	Mus_musculus
cg28125452_BC21	cg28125452	53754947	TTAATCACRCAATAACCAACTACTAACTAAACAAACRATATTAACTATAC	NA					cg	R	B	C	2	1	10	5044885	Mus musculus	mm10	TaaTCACrCAaTaACCAaCTACTaaCTaaACAAACrATaTTaaCTATACr	GCGGTGCTAACTTGGTCACGCAGTGACCAGCTACTGGCTGGACAAACGATGTTGGCTATA[CG]CTCTGCCGCAGCCCCCATGCGGGTGTGAACATAATGCAGCCGATAAAGCATTTCCTTTTG	GCGGTGCTAACTTGGTCACGCAGTGACCAGCTACTGGCTGGACAAACGATGTTGGCTATA[CG]CTCTGCCGCAGCCCCCATGCGGGTGTGAACATAATGCAGCCGATAAAGCATTTCCTTTTG	GRCm10					NA	NA	NA	NA	NA	NA	NA	NA			FALSE	cg28125452	chr10	5044885	5044885	1	*	0.589015	0.725946	19.7379	0.136931	1	Mus_musculus
cg28133420_BC21	cg28133420	65705989	ATACATCCTCTCAAACTATACAATAATATCATATCTCAAATAAAATATTC	NA					cg	R	B	C	2	1	10	6043541	Mus musculus	mm10	TaCATCCTCTCAAaCTaTaCAaTaATaTCATaTCTCAAATaaAaTaTTCr	GTTTGGCACTCATGCATCCTCTCAAGCTGTGCAGTGATGTCATGTCTCAAATGGAGTGTT[CG]CAGCTGGAATGAAGCCAGCAAACATTAGAAATGCGTAGCACATCAACTGTGCTCAGAAGC	GTTTGGCACTCATGCATCCTCTCAAGCTGTGCAGTGATGTCATGTCTCAAATGGAGTGTT[CG]CAGCTGGAATGAAGCCAGCAAACATTAGAAATGCGTAGCACATCAACTGTGCTCAGAAGC	GRCm10					NA	NA	NA	NA	NA	NA	NA	NA			TRUE	cg28133420	chr10	6043541	6043541	1	*	0.72019	0.857726	35.324	0.137535	1	Mus_musculus
cg28137385_TC21	cg28137385	68799433	TATAATTAATAAAATTCATAACTATTAATAACCTTCCTCCCCAAACAACC	NA					cg	F	T	C	2	1	10	6760991	Mus musculus	mm10	aTAaTTaATaaaaTTCATAaCTaTTaATaACCTTCCTCCCCAAaCAaCCr	AACACTTTTAACTGTGCTGGACACACCCTCAAGACTGGATAGATTTCGTAATGTTAAATC[CG]GCTGCTTGGGGAGGAAGGTCATCAACAGCTATGAACCCCATCAACTACAACATCAACGTG	AACACTTTTAACTGTGCTGGACACACCCTCAAGACTGGATAGATTTCGTAATGTTAAATC[CG]GCTGCTTGGGGAGGAAGGTCATCAACAGCTATGAACCCCATCAACTACAACATCAACGTG	GRCm10					NA	NA	NA	NA	NA	NA	NA	NA			FALSE	cg28137385	chr10	6760991	6760991	1	*	0.647753	0.764342	15.2307	0.116588	1	Mus_musculus
cg28138760_TC11	cg28138760	76755123	CTAAACATTAAACTAAAAATATATACAAAAACATAAATCCTATCCTAACA	70652489	CTAAACATTAAACTAAAAATATATACAAAAACATAAATCCTATCCTAACG	A	Red	R	cg	F	T	C	1	1	10	6987750	Mus musculus	mm10	CTAaACATTaAaCTaAAaATaTATaCAAaAACATaAaTCCTaTCCTaACr	CTACTTCAAATGTGTCAGCTCGTAATTGGCTCTTGACAGCCAGACTGAGCCTGACTGAGA[CG]TCAGGACAGGACTCATGTTCTTGCATACATCTTCAGCTCAATGTCTAGTACCCAGCCCAA	CTACTTCAAATGTGTCAGCTCGTAATTGGCTCTTGACAGCCAGACTGAGCCTGACTGAGA[CG]TCAGGACAGGACTCATGTTCTTGCATACATCTTCAGCTCAATGTCTAGTACCCAGCCCAA	GRCm10					NA	NA	NA	NA	NA	NA	NA	NA			FALSE	cg28138760	chr10	6987750	6987750	1	*	0.584763	0.71449	16.6964	0.129727	1	Mus_musculus
cg28139212_TC11	cg28139212	59681954	AACAATCTAATAAAAATTACTACAACTTCAAACTCTTCCTACCTTACTCA	59624334	AACAATCTAATAAAAATTACTACAACTTCAAACTCTTCCTACCTTACTCG	T	Red	R	cg	F	T	C	1	1	10	7052529	Mus musculus	mm10	AaCAATCTaaTaaaAATTaCTaCAaCTTCAAaCTCTTCCTaCCTTaCTCr	GAAGCACACGCTCAGACCTCCTGGGGAAGAAGCAAGAGAAAAGAGCCCAGACTGAGCTAT[CG]AGCAAGGCAGGAAGAGCTTGAAGCTGCAGCAATTCCCACCAGATTGCTTCCTCCTGAGAA	GAAGCACACGCTCAGACCTCCTGGGGAAGAAGCAAGAGAAAAGAGCCCAGACTGAGCTAT[CG]AGCAAGGCAGGAAGAGCTTGAAGCTGCAGCAATTCCCACCAGATTGCTTCCTCCTGAGAA	GRCm10					NA	NA	NA	NA	NA	NA	NA	NA			FALSE	cg28139212	chr10	7052529	7052529	1	*	0.365224	0.494588	13.192	0.129364	1	Mus_musculus
cg28149253_BC21	cg28149253	66643185	AAAAATCTTATTCCTTCCTATCTAAAAAACRACATATCATTCTATCCAAC	NA					cg	R	B	C	2	1	10	8116963	Mus musculus	mm10	aAAATCTTaTTCCTTCCTaTCTAaAAaACrACATaTCATTCTaTCCAACr	CCGCATAGTTAGGAAATCTTGTTCCTTCCTGTCTAGAAGACGACATGTCATTCTGTCCAA[CG]TGTCCACACTGTATGTTACTCACCCGTTACTCAGTAATTGTCTTGGTGAGCAAGCTGAGT	CCGCATAGTTAGGAAATCTTGTTCCTTCCTGTCTAGAAGACGACATGTCATTCTGTCCAA[CG]TGTCCACACTGTATGTTACTCACCCGTTACTCAGTAATTGTCTTGGTGAGCAAGCTGAGT	GRCm10					NA	NA	NA	NA	NA	NA	NA	NA			FALSE	cg28149253	chr10	8116963	8116963	1	*	0.198059	0.32197	17.2487	0.123911	1	Mus_musculus
cg28155541_BC21	cg28155541	27661923	ACAAACACAAAATAACRCCCAAATATCTAATCACTATATAACTTTTACAC	NA					cg	R	B	C	2	1	10	8748012	Mus musculus	mm10	CAaACACAaaaTaaCrCCCAaATaTCTaATCACTaTATaaCTTTTaCACr	CTCAGGGCTTCACAGACACAGGGTGGCGCCCAGATGTCTGATCACTGTATGGCTTTTGCA[CG]TCCATGCGTTAAATGACAACATCTCCTGTAACACTGGGGCCCAGCGTGCTTTCCTCTGAT	CTCAGGGCTTCACAGACACAGGGTGGCGCCCAGATGTCTGATCACTGTATGGCTTTTGCA[CG]TCCATGCGTTAAATGACAACATCTCCTGTAACACTGGGGCCCAGCGTGCTTTCCTCTGAT	GRCm10					NA	NA	NA	NA	NA	NA	NA	NA			FALSE	cg28155541	chr10	8748012	8748012	1	*	0.493523	0.635878	17.9624	0.142356	1	Mus_musculus
cg28156229_BC21	cg28156229	55775451	TACATTACCCCAAATAACCTAAAAATAACACTATAAATTCTTCTTTCAAC	NA					cg	R	B	C	2	1	10	8792597	Mus musculus	mm10	aCATTaCCCCAaATaaCCTaAAaATaaCACTaTAaATTCTTCTTTCAaCr	CCCACACTTCCTGCATTGCCCCAGATGGCCTGAAGATGGCACTGTAGATTCTTCTTTCAG[CG]GTGATCTAGAGCGTGGAATTTTGTTTTTAATTTTTCACAAGTTTACAACACACGGACTGG	CCCACACTTCCTGCATTGCCCCAGATGGCCTGAAGATGGCACTGTAGATTCTTCTTTCAG[CG]GTGATCTAGAGCGTGGAATTTTGTTTTTAATTTTTCACAAGTTTACAACACACGGACTGG	GRCm10					NA	NA	NA	NA	NA	NA	NA	NA			FALSE	cg28156229	chr10	8792597	8792597	1	*	0.309091	0.456903	20.0813	0.147813	1	Mus_musculus
cg28157126_BC21	cg28157126	60619964	CTTATACCTTATCTCRACTCCATAACAACACCCTACATTTAACCAATTAC	NA					cg	R	B	C	2	1	10	8858004	Mus musculus	mm10	TTaTACCTTaTCTCrACTCCATAaCAACACCCTACATTTAACCAaTTACr	TTCAGCTAGGGCTTGTACCTTGTCTCGACTCCATAGCAACACCCTACATTTAACCAGTTA[CG]TAGGAAAGAGCAGTCCAGTGAGAATGCTTCCCATTCACCCGCACATTGTACCCGTCTCCA	TTCAGCTAGGGCTTGTACCTTGTCTCGACTCCATAGCAACACCCTACATTTAACCAGTTA[CG]TAGGAAAGAGCAGTCCAGTGAGAATGCTTCCCATTCACCCGCACATTGTACCCGTCTCCA	GRCm10					NA	NA	NA	NA	NA	NA	NA	NA			FALSE	cg28157126	chr10	8858004	8858004	1	*	0.611702	0.736644	16.2892	0.124942	1	Mus_musculus
cg28157135_BC21	cg28157135	5782378	CTTCCTTTATCATATAAACCCTCAAAATTAAACTCAAAATCCTAAAACAC	NA					cg	R	B	C	2	1	10	8858270	Mus musculus	mm10	TTCCTTTATCATaTaaaCCCTCAaaATTAAACTCAAaaTCCTaAaaCACr	GAGTCGGTTCGCTTCCTTTATCATGTGGGCCCTCAGGATTAAACTCAAGGTCCTGAGGCA[CG]GTGGCAAGCTTTAACTTTCTGGGCCATCCCCCTAGCCCTACATCATCATTTTAATGCAGA	GAGTCGGTTCGCTTCCTTTATCATGTGGGCCCTCAGGATTAAACTCAAGGTCCTGAGGCA[CG]GTGGCAAGCTTTAACTTTCTGGGCCATCCCCCTAGCCCTACATCATCATTTTAATGCAGA	GRCm10					NA	NA	NA	NA	NA	NA	NA	NA			FALSE	cg28157135	chr10	8858270	8858270	1	*	0.615642	0.74284	17.4088	0.127198	1	Mus_musculus
cg28157956_TC11	cg28157956	23725267	ATCTTAACAACTTACTCTTCTCCTTTCCAAAATATAAATAAAATAAACCA	97638938	ATCTTAACAACTTACTCTTCTCCTTTCCAAAATATAAATAAAATAAACCG	A	Red	R	cg	F	T	C	1	1	10	8921293	Mus musculus	mm10	aTCTTaACAaCTTaCTCTTCTCCTTTCCAaAaTaTAAaTaAAaTaAaCCr	CCTGCGTTGGGGATCAACAGAGTACACACTAATCTGCAGACTCCCGGGGATCCCTTGGGA[CG]GCTCACTTCACTTACACTCTGGAAAGGAGAAGAGCAAGCTGTCAAGACCATCTCAAATCC	CCTGCGTTGGGGATCAACAGAGTACACACTAATCTGCAGACTCCCGGGGATCCCTTGGGA[CG]GCTCACTTCACTTACACTCTGGAAAGGAGAAGAGCAAGCTGTCAAGACCATCTCAAATCC	GRCm10					NA	NA	NA	NA	NA	NA	NA	NA			FALSE	cg28157956	chr10	8921293	8921293	1	*	0.602964	0.726273	15.2185	0.12331	1	Mus_musculus
cg28168123_TC21	cg28168123	24657256	CAAACAACATTTATACAACTACCACACAATAAATTATTTAACCTTTAACC	NA					cg	F	T	C	2	1	10	10301372	Mus musculus	mm10	AAACAaCATTTATACAaCTaCCACACAaTaAaTTATTTAACCTTTaACCr	AGGTAGTAGCCCAGGGAGGGCCTGTCAGGCACACCGCAATTACACGGTTGAGTTCACCAA[CG]GTCAAAGGTTAAATAACTCACTGTGTGGCAGCTGTATAAATGCTGTTTGGGGAACCTGTC	AGGTAGTAGCCCAGGGAGGGCCTGTCAGGCACACCGCAATTACACGGTTGAGTTCACCAA[CG]GTCAAAGGTTAAATAACTCACTGTGTGGCAGCTGTATAAATGCTGTTTGGGGAACCTGTC	GRCm10					NA	NA	NA	NA	NA	NA	NA	NA			FALSE	cg28168123	chr10	10301372	10301372	1	*	0.358162	0.504314	18.4881	0.146152	1	Mus_musculus
cg28187594_BC21	cg28187594	56604307	CAAAACTTAATTAATTCCTCCAATAACAACATTCCTACTATAATAACACC	NA					cg	R	B	C	2	1	10	13051447	Mus musculus	mm10	AAAACTTaaTTaaTTCCTCCAATAACAACATTCCTaCTaTaaTaaCACCr	TAAAATCCAGTCAAAACTTGGTTGGTTCCTCCAATAACAACATTCCTGCTGTGGTGGCAC[CG]GGCGGGGGGGGGGGGGGGGGGTGTTGCCTGGCTACCGTTACTGTGGCTCACAGAGTGCGC	TAAAATCCAGTCAAAACTTGGTTGGTTCCTCCAATAACAACATTCCTGCTGTGGTGGCAC[CG]GGCGGGGGGGGGGGGGGGGGGTGTTGCCTGGCTACCGTTACTGTGGCTCACAGAGTGCGC	GRCm10					NA	NA	NA	NA	NA	NA	NA	NA			FALSE	cg28187594	chr10	13051447	13051447	1	*	0.700099	0.830892	27.3504	0.130793	1	Mus_musculus
cg28187983_BC11	cg28187983	86791205	ACACAAATTAACCACCTCATTCTCACTCAAAAAATAACAAAACTAAAACA	53683567	ACGCAAATTAACCGCCTCATTCTCACTCAAAAAATAACGAAACTAAAACG	A	Red	R	cg	R	B	C	1	1	10	13090043	Mus musculus	mm10	ACrCAaATTAACCrCCTCATTCTCACTCAaaAaATaaCrAAACTaAAACr	GAGAAAGAGTGCACGCAGATTAACCGCCTCATTCTCACTCAGGAGATGGCGAAACTGAAA[CG]TCCGGAAGCCCCGTTCCTTACTTTTTCCACTGTATGTTCACAGATCCCCCCTTTAAGTAG	GAGAAAGAGTGCACGCAGATTAACCGCCTCATTCTCACTCAGGAGATGGCGAAACTGAAA[CG]TCCGGAAGCCCCGTTCCTTACTTTTTCCACTGTATGTTCACAGATCCCCCCTTTAAGTAG	GRCm10		chr10:13090532-13091299			NA	NA	NA	NA	NA	NA	NA	NA			FALSE	cg28187983	chr10	13090043	13090043	1	*	0.69123	0.803313	16.6461	0.112083	1	Mus_musculus
cg28191996_TC11	cg28191996	10795876	AAAATTATTTAAATACCATTAACCTAAAACCAAAATCTCTACTACTTCCA	51786849	AAAATTATTTAAATACCATTAACCTAAAACCGAAATCTCTACTACTTCCG	G	Grn	G	cg	F	T	C	1	1	10	13499873	Mus musculus	mm10	AAAaTTATTTAAATaCCATTaaCCTAAAaCCraAATCTCTACTaCTTCCr	AGCATCCTGGAGGAGGTGGCATTTGAAATGTACCACAAAAGGATAAGGGTTTTGCCAAAG[CG]GAAGCAGTAGAGATTCCGGCTTTAGGCCAATGGCATTTAAATAACTTTAGGATACAGTTC	AGCATCCTGGAGGAGGTGGCATTTGAAATGTACCACAAAAGGATAAGGGTTTTGCCAAAG[CG]GAAGCAGTAGAGATTCCGGCTTTAGGCCAATGGCATTTAAATAACTTTAGGATACAGTTC	GRCm10					NA	NA	NA	NA	NA	NA	NA	NA			FALSE	cg28191996	chr10	13499873	13499873	1	*	0.32186	0.455879	15.2727	0.134019	1	Mus_musculus
cg28206494_BC21	cg28206494	70692237	TCATATCCAAACATAAAACCTTTCCTCTAAAAATTAATCTCTAATACTTC	NA					cg	R	B	C	2	1	10	15521308	Mus musculus	mm10	CATaTCCAAACATaaAaCCTTTCCTCTaAaAaTTaATCTCTAATaCTTCr	AATTGCCCACCTCATGTCCAAACATGGAGCCTTTCCTCTGAGAGTTGATCTCTAATGCTT[CG]GATGCCCTGGACAAGATTCGGTATGAAAACCTGACTGACCCTTCCAAGTTGGACAATGGG	AATTGCCCACCTCATGTCCAAACATGGAGCCTTTCCTCTGAGAGTTGATCTCTAATGCTT[CG]GATGCCCTGGACAAGATTCGGTATGAAAACCTGACTGACCCTTCCAAGTTGGACAATGGG	GRCm10					NA	NA	NA	NA	NA	NA	NA	NA			FALSE	cg28206494	chr10	15521308	15521308	1	*	0.732198	0.82773	13.0174	0.0955324	1	Mus_musculus
cg28213306_TC21	cg28213306	43800171	ACAATCATAATTTAACTTTAAAACAATAACTATACCTTCTCATTCTCTCC	NA					cg	F	T	C	2	1	10	17072515	Mus musculus	mm10	CAaTCATaATTTAACTTTaaAaCAaTAaCTaTaCCTTCTCATTCTCTCCr	GGTAAAGATGAGACAGGAAATACAAGTCCCGAATGACTTCCCTCCTGACCCACAAATACA[CG]GAGAGAATGAGAAGGCACAGCTACTGCTCCAAAGTTAAATCATGACTGTCCAGCATTTTC	GGTAAAGATGAGACAGGAAATACAAGTCCCGAATGACTTCCCTCCTGACCCACAAATACA[CG]GAGAGAATGAGAAGGCACAGCTACTGCTCCAAAGTTAAATCATGACTGTCCAGCATTTTC	GRCm10					NA	NA	NA	NA	NA	NA	NA	NA			FALSE	cg28213306	chr10	17072515	17072515	1	*	0.0765692	0.165347	16.2701	0.0887773	1	Mus_musculus
cg28214053_BC21	cg28214053	44603213	TTTATAAAACACACATCTACTACACACCAAATAATAATTATTATTTTATC	NA					cg	R	B	C	2	1	10	17213406	Mus musculus	mm10	TTaTaaAACACACATCTaCTaCACACCAaATaaTAaTTaTTATTTTaTCr	GGGGGGAAGAGTTTGTGGAACACACATCTGCTGCACACCAGATGGTAGTTGTTATTTTGT[CG]TCAGCGGAGCTTTCCCCATAATTCTTGTTGCGTTTCCTCTACTGTAGTACTTAGGAGTTT	GGGGGGAAGAGTTTGTGGAACACACATCTGCTGCACACCAGATGGTAGTTGTTATTTTGT[CG]TCAGCGGAGCTTTCCCCATAATTCTTGTTGCGTTTCCTCTACTGTAGTACTTAGGAGTTT	GRCm10					NA	NA	NA	NA	NA	NA	NA	NA			FALSE	cg28214053	chr10	17213406	17213406	1	*	0.253755	0.397064	20.6953	0.143308	1	Mus_musculus
cg28216194_TC21	cg28216194	51767358	TCTTTTTCTAAAAATTACAAATTAAAACRAAAACACCATCCAACCACCAC	NA					cg	F	T	C	2	1	10	17530316	Mus musculus	mm10	CTTTTTCTaaAAaTTACAAaTTaAaaCraaAACACCATCCAaCCACCACr	TGTAGTAACACCAAACACTGCTTGAACTGAGTCGTGAGTACCGTGGTGTGTAGAACTTAA[CG]TGGTGGCTGGATGGTGTTCCCGCCTCAACTTGTAACTTCCAGAAAAAGAAGACACCTCAC	TGTAGTAACACCAAACACTGCTTGAACTGAGTCGTGAGTACCGTGGTGTGTAGAACTTAA[CG]TGGTGGCTGGATGGTGTTCCCGCCTCAACTTGTAACTTCCAGAAAAAGAAGACACCTCAC	GRCm10					NA	NA	NA	NA	NA	NA	NA	NA			FALSE	cg28216194	chr10	17530316	17530316	1	*	0.294407	0.529011	62.8935	0.234604	1	Mus_musculus
cg28221542_BC21	cg28221542	60617585	ACTACCCAACTAAATCATAACATTTTTATTAATATCTTATATTAAAAACC	NA					cg	R	B	C	2	1	10	18139131	Mus musculus	mm10	CTaCCCAaCTAaATCATAACATTTTTATTAATATCTTaTaTTaaaAaCCr	AAGGCACCACCACTGCCCAGCTAGATCATAACATTTTTATTAATATCTTGTGTTGGGAGC[CG]CCCCCACATTCGCCGTCACAAGATGGCGCTGACATCCTGTGTTCTAAGTGGTAAACAAAT	AAGGCACCACCACTGCCCAGCTAGATCATAACATTTTTATTAATATCTTGTGTTGGGAGC[CG]CCCCCACATTCGCCGTCACAAGATGGCGCTGACATCCTGTGTTCTAAGTGGTAAACAAAT	GRCm10					NA	NA	NA	NA	NA	NA	NA	NA			FALSE	cg28221542	chr10	18139131	18139131	1	*	0.596925	0.805404	64.7117	0.208479	1	Mus_musculus
cg28221569_TC21	cg28221569	16788125	TTTAATAAAATACCRAATCCTTTACCAAATACCACAAAATTCTTACTAAC	NA					cg	F	T	C	2	1	10	18139587	Mus musculus	mm10	TTAaTAAAaTaCCrAaTCCTTTaCCAaaTaCCACAAaATTCTTACTAaCr	AATAAAGTTTTGCCGCAGAAGATTCTGGTCTGTTGTGTTCTTCCTGGCCGGGCGTGAGAA[CG]CTAGTAAGAATCTTGTGGCACCTGGCAAAGGACTCGGCACTTTACTAAATATCAATTTTC	AATAAAGTTTTGCCGCAGAAGATTCTGGTCTGTTGTGTTCTTCCTGGCCGGGCGTGAGAA[CG]CTAGTAAGAATCTTGTGGCACCTGGCAAAGGACTCGGCACTTTACTAAATATCAATTTTC	GRCm10					NA	NA	NA	NA	NA	NA	NA	NA			FALSE	cg28221569	chr10	18139587	18139587	1	*	0.634177	0.866648	100.612	0.232471	1	Mus_musculus
cg28222382_TC21	cg28222382	83723184	ACCAATAACRCAAACCTAAACAAACTTCTATCRAACRTAAATAAAATACC	NA					cg	F	T	C	2	1	10	18219473	Mus musculus	mm10	CCAaTaACrCAAACCTaaACAaaCTTCTaTCraACrTaAaTaaAaTaCCr	AATTGTGGTGTGTGTGTGTGTCTGTGTGTTGTTGCATAAAGATGTTTCATAAGTAACAGA[CG]GCACTCCACTCACGTCCGACAGAAGCCTGTCCAGGTTTGCGTCACTGGCTGCTTTCCGCT	AATTGTGGTGTGTGTGTGTGTCTGTGTGTTGTTGCATAAAGATGTTTCATAAGTAACAGA[CG]GCACTCCACTCACGTCCGACAGAAGCCTGTCCAGGTTTGCGTCACTGGCTGCTTTCCGCT	GRCm10					NA	NA	NA	NA	NA	NA	NA	NA			FALSE	cg28222382	chr10	18219473	18219473	1	*	0.567892	0.780251	62.2603	0.21236	1	Mus_musculus
cg28222383_BC21	cg28222383	19673880	ATATTATTACATAAAAATATTTCATAAATAACAAACRACACTCCACTCAC	NA					cg	R	B	C	2	1	10	18219487	Mus musculus	mm10	TaTTaTTaCATAAAaATaTTTCATAAaTAACAaACraCACTCCACTCACr	TGTGTGTCTGTGTGTTGTTGCATAAAGATGTTTCATAAGTAACAGACGGCACTCCACTCA[CG]TCCGACAGAAGCCTGTCCAGGTTTGCGTCACTGGCTGCTTTCCGCTTATCCTCAGGAAGT	TGTGTGTCTGTGTGTTGTTGCATAAAGATGTTTCATAAGTAACAGACGGCACTCCACTCA[CG]TCCGACAGAAGCCTGTCCAGGTTTGCGTCACTGGCTGCTTTCCGCTTATCCTCAGGAAGT	GRCm10					NA	NA	NA	NA	NA	NA	NA	NA			FALSE	cg28222383	chr10	18219487	18219487	1	*	0.472075	0.646398	30.3569	0.174323	1	Mus_musculus
cg28222718_BC21	cg28222718	51652580	ACRTAATCAAAACAAATATTCCTATAATTCCAATTTCAATTAAAAAACAC	NA					cg	R	B	C	2	1	10	18243819	Mus musculus	mm10	CrTaaTCAAAaCAaaTaTTCCTaTAATTCCAaTTTCAaTTAaAAAaCACr	CTAGGAGAAAGGCGTGGTCAAAGCAGGTGTTCCTGTAATTCCAGTTTCAGTTAGAAAGCA[CG]CTGCTCTTCTGAGCTCCAGGTGGCAGTATTTTCTCATATTAAATTGTTTTTGACAAAGCA	CTAGGAGAAAGGCGTGGTCAAAGCAGGTGTTCCTGTAATTCCAGTTTCAGTTAGAAAGCA[CG]CTGCTCTTCTGAGCTCCAGGTGGCAGTATTTTCTCATATTAAATTGTTTTTGACAAAGCA	GRCm10					NA	NA	NA	NA	NA	NA	NA	NA			FALSE	cg28222718	chr10	18243819	18243819	1	*	0.150161	0.266879	18.5218	0.116718	1	Mus_musculus
cg28229262_BC21	cg28229262	99697349	CRTTTCAATATTTAATTTCACTAAACRATAAACTAACTAAAAACTCCAAC	NA					cg	R	B	C	2	1	10	18960095	Mus musculus	mm10	rTTTCAaTaTTTAaTTTCACTaAACrATaAaCTaaCTAaaAACTCCAACr	TTGAGCTGCTTCGTTTCAGTGTTTAGTTTCACTGAACGATGAGCTGGCTAGGAACTCCAA[CG]CTTGCCTTCTTTCAAGAGAGTCTGACCTCGGACATTTGAGACGTGGGAAGACCTCTGACA	TTGAGCTGCTTCGTTTCAGTGTTTAGTTTCACTGAACGATGAGCTGGCTAGGAACTCCAA[CG]CTTGCCTTCTTTCAAGAGAGTCTGACCTCGGACATTTGAGACGTGGGAAGACCTCTGACA	GRCm10					NA	NA	NA	NA	NA	NA	NA	NA			FALSE	cg28229262	chr10	18960095	18960095	1	*	0.23398	0.372458	20.0442	0.138478	1	Mus_musculus
cg28229664_TC21	cg28229664	47700560	CATATCACRTACCACTAAATCATAATCAAACCAACCCTATCAAATAAACC	NA					cg	F	T	C	2	1	10	19008758	Mus musculus	mm10	ATaTCACrTACCACTaAaTCATAaTCAaACCAaCCCTATCAAaTAaaCCr	CTAGTTCTACGGAAGCTTTGCCGTCCAAGGCATTATATACACCAGGAAACCACTGTGGCT[CG]GCCTACTTGATAGGGCTGGTCTGACTATGACTCAGTGGTACGTGACATGCCCATTCCACT	CTAGTTCTACGGAAGCTTTGCCGTCCAAGGCATTATATACACCAGGAAACCACTGTGGCT[CG]GCCTACTTGATAGGGCTGGTCTGACTATGACTCAGTGGTACGTGACATGCCCATTCCACT	GRCm10					NA	NA	NA	NA	NA	NA	NA	NA			FALSE	cg28229664	chr10	19008758	19008758	1	*	0.412282	0.662991	73.7839	0.250709	1	Mus_musculus
cg28230125_TC21	cg28230125	73757876	TCAATAACAAACAACTATTACTAAAACRTTACTATAACRTTACTATTAAC	NA					cg	F	T	C	2	1	10	19062241	Mus musculus	mm10	CAATAACAAACAaCTaTTaCTaAaaCrTTaCTaTaaCrTTaCTaTTaACr	GATGATCCATGCTCTGGAAGAGGCATCTCCTGTGACTGGAGGGAGTTTTCGAAGGTAACA[CG]TCAACAGCAACGCCACAGCAACGCCTCAGCAACAGCTGTTTGTTATTGAAGCAGACACGG	GATGATCCATGCTCTGGAAGAGGCATCTCCTGTGACTGGAGGGAGTTTTCGAAGGTAACA[CG]TCAACAGCAACGCCACAGCAACGCCTCAGCAACAGCTGTTTGTTATTGAAGCAGACACGG	GRCm10					NA	NA	NA	NA	NA	NA	NA	NA			FALSE	cg28230125	chr10	19062241	19062241	1	*	0.0641078	0.149184	16.5741	0.0850758	1	Mus_musculus
cg28233895_BC21	cg28233895	97652990	CCAAACTATTAACAAAAACTACAATCAAAACACAATTAAAACAAATATTC	NA					cg	R	B	C	2	1	10	19531606	Mus musculus	mm10	CAaaCTATTAaCAAaaaCTaCAATCAaAACACAaTTAaAaCAAATATTCr	TCAAGGAATTCCCAGGCTATTAGCAAGGGCTGCAATCAGAACACAGTTAGAGCAAATATT[CG]TGTACTTGCAATTCACAGTTCAAAGGTCAGGTGCTGTGTTCTATTTACCTAATAAGGCAT	TCAAGGAATTCCCAGGCTATTAGCAAGGGCTGCAATCAGAACACAGTTAGAGCAAATATT[CG]TGTACTTGCAATTCACAGTTCAAAGGTCAGGTGCTGTGTTCTATTTACCTAATAAGGCAT	GRCm10					NA	NA	NA	NA	NA	NA	NA	NA			FALSE	cg28233895	chr10	19531606	19531606	1	*	0.42082	0.616133	39.1377	0.195313	1	Mus_musculus
cg28234396_TC21	cg28234396	42689246	ATACATATTAATTTAATTTTCTCTACTTCCTAAAATACAAACTCTATACC	NA					cg	F	T	C	2	1	10	19590906	Mus musculus	mm10	TaCATATTaATTTaATTTTCTCTaCTTCCTAaAATaCAAaCTCTATACCr	ATGTCTTCATAACATTTTGCTTGGAAGACTCAGAGAATGTCATGCCAGTATCTCTCTCTA[CG]GTATAGAGCTTGCATTCTAGGAAGCAGAGAAAATCAAATCAATATGCATATTGTAGGAGG	ATGTCTTCATAACATTTTGCTTGGAAGACTCAGAGAATGTCATGCCAGTATCTCTCTCTA[CG]GTATAGAGCTTGCATTCTAGGAAGCAGAGAAAATCAAATCAATATGCATATTGTAGGAGG	GRCm10		chr10:19591980-19592356			NA	NA	NA	NA	NA	NA	NA	NA			FALSE	cg28234396	chr10	19590906	19590906	1	*	0.563086	0.694375	16.2958	0.131289	1	Mus_musculus
cg28237835_BC11	cg28237835	20773988	TACATTACTAAAATAACCTTCATTATCTCCATACTTTACATATAAAAACA	43680488	TACATTACTAAAATAACCTTCATTATCTCCGTACTTTACATATAAAAACG	G	Grn	G	cg	R	B	C	1	1	10	19938913	Mus musculus	mm10	TaCATTaCTaaAATaaCCTTCATTATCTCCrTACTTTaCATATaAAAACr	TTAGCTTTGTGGTGCATTGCTGGAATGGCCTTCATTATCTCCGTACTTTGCATATGAAAA[CG]CCGGACTATAATTCTGTGTATTCACTTAGGTTAGTTAATGTGTGATTTAAGATTAACTTC	TTAGCTTTGTGGTGCATTGCTGGAATGGCCTTCATTATCTCCGTACTTTGCATATGAAAA[CG]CCGGACTATAATTCTGTGTATTCACTTAGGTTAGTTAATGTGTGATTTAAGATTAACTTC	GRCm10					NA	NA	NA	NA	NA	NA	NA	NA		chr10:19933613-19935110	FALSE	cg28237835	chr10	19938913	19938913	1	*	0.478839	0.633096	22.0145	0.154256	1	Mus_musculus
cg28240898_TC11	cg28240898	51638469	TTTTCAAATCAAACCTAAAAACAAATAAAATAACCAATCATATACAAACA	62692834	TTTTCAAATCAAACCTAAAAACAAATAAAATAACCAATCGTATACAAACG	A	Red	R	cg	F	T	C	1	1	10	20189310	Mus musculus	mm10	TTTTCAaATCAaACCTaAAaaCAAATaaAaTAaCCAaTCrTaTaCAaACr	TCCTTGATTCAAGTATACAATTGAAACCAAAAGCGAAAGTGCTAGAGTGACCACCTGTGA[CG]TCTGCACACGACTGGCTACTCCATTTGCCTTCAGGTCTGATCTGAAAAATGACATTGCTG	TCCTTGATTCAAGTATACAATTGAAACCAAAAGCGAAAGTGCTAGAGTGACCACCTGTGA[CG]TCTGCACACGACTGGCTACTCCATTTGCCTTCAGGTCTGATCTGAAAAATGACATTGCTG	GRCm10					NA	NA	NA	NA	NA	NA	NA	NA			FALSE	cg28240898	chr10	20189310	20189310	1	*	0.116718	0.255597	32.4449	0.138879	1	Mus_musculus
cg28241001_TC21	cg28241001	3647252	TAATATCTCRAAACTTTCCRCTTTAAAATCAAATCTTCCAAATTAATCAC	NA					cg	F	T	C	2	1	10	20199704	Mus musculus	mm10	AATATCTCraAaCTTTCCrCTTTaaaaTCAaATCTTCCAaaTTAATCACr	CCAGCTGTCAGGCTCTGCCAACTAATCCTCCGAATCAGCAGAGTCCCCTCTGAAATACAT[CG]TGATTAACCTGGAAGATCTGACCCCAAAGCGGAAAGCTCCGAGATATTATTACCTCTTAA	CCAGCTGTCAGGCTCTGCCAACTAATCCTCCGAATCAGCAGAGTCCCCTCTGAAATACAT[CG]TGATTAACCTGGAAGATCTGACCCCAAAGCGGAAAGCTCCGAGATATTATTACCTCTTAA	GRCm10					NA	NA	NA	NA	NA	NA	NA	NA			FALSE	cg28241001	chr10	20199704	20199704	1	*	0.508465	0.641752	15.2281	0.133288	1	Mus_musculus
cg28244159_TC21	cg28244159	46616182	CTACTTAACCCATCTAATAAACAATCCTCTATAATTAAACAAAACCTACC	NA					cg	F	T	C	2	1	10	20488112	Mus musculus	mm10	TACTTAaCCCATCTaATAaACAaTCCTCTaTaaTTAaACAaAaCCTaCCr	TTACATGTGAGACCCAGTGCAGCTGACTAGACTCGGTGTTTCCTCCGAGGATTTCAATTG[CG]GCAGGCTCTGTCTAACCACAGAGGACTGTCTATCAGATGGGCTAAGTAGAACGGTCCAGC	TTACATGTGAGACCCAGTGCAGCTGACTAGACTCGGTGTTTCCTCCGAGGATTTCAATTG[CG]GCAGGCTCTGTCTAACCACAGAGGACTGTCTATCAGATGGGCTAAGTAGAACGGTCCAGC	GRCm10					NA	NA	NA	NA	NA	NA	NA	NA			FALSE	cg28244159	chr10	20488112	20488112	1	*	0.578572	0.727078	24.1121	0.148506	1	Mus_musculus
cg28246440_BC21	cg28246440	51757595	ACTATTTCTTCCTTAATTTAAAATCCTCTCAATCCTATCAAACAAAAATC	NA					cg	R	B	C	2	1	10	20736629	Mus musculus	mm10	CTaTTTCTTCCTTaaTTTaaaATCCTCTCAaTCCTaTCAAaCAaAAaTCr	CTGTCTAAATTGCTGTTTCTTCCTTGGTTTGGGATCCTCTCAGTCCTGTCAAGCAGAAGT[CG]TCACCTCTTATGAAATGCGTAATTCCCAGCGACATTGCACTATATTTTCCCTACCAGTGG	CTGTCTAAATTGCTGTTTCTTCCTTGGTTTGGGATCCTCTCAGTCCTGTCAAGCAGAAGT[CG]TCACCTCTTATGAAATGCGTAATTCCCAGCGACATTGCACTATATTTTCCCTACCAGTGG	GRCm10					NA	NA	NA	NA	NA	NA	NA	NA			FALSE	cg28246440	chr10	20736629	20736629	1	*	0.427013	0.558976	13.725	0.131963	1	Mus_musculus
cg28248634_TC21	cg28248634	79627421	AAAATCTCTCCTACTAAACRCATATTCAACTTATAATCTTTAAATCCCTC	NA					cg	F	T	C	2	1	10	20991977	Mus musculus	mm10	aaaTCTCTCCTaCTaAaCrCATaTTCAaCTTaTaaTCTTTaAaTCCCTCr	ACTGCCTTCTGAAAGTAAAAATTACACTTCTTACAAAAAAAAAGCAAAACTTCAGTAGAA[CG]AGGGACTCAAAGACCACAAGCTGAACATGCGCTCAGCAGGAGAGACCCTTGCTGACTCTC	ACTGCCTTCTGAAAGTAAAAATTACACTTCTTACAAAAAAAAAGCAAAACTTCAGTAGAA[CG]AGGGACTCAAAGACCACAAGCTGAACATGCGCTCAGCAGGAGAGACCCTTGCTGACTCTC	GRCm10					NA	NA	NA	NA	NA	NA	NA	NA			FALSE	cg28248634	chr10	20991977	20991977	1	*	0.293972	0.493846	43.0523	0.199874	1	Mus_musculus
cg28254294_BC21	cg28254294	3605272	TACAATAAAACTTATCTCAAAAAACACATTACTCATAAAAAAATTCTAAC	NA					cg	R	B	C	2	1	10	21512733	Mus musculus	mm10	aCAATAAAaCTTATCTCAaaaAaCACATTACTCATaaAAAAaTTCTAACr	AATCGCTTCTATGCAATAAAGCTTATCTCAGGGAGCACATTACTCATGGAAAAGTTCTAA[CG]TGTTAACTTCGTGCGGATTTTATTCTCCATGTTATCTGAGCATCAGTATTTCGGCTGTGT	AATCGCTTCTATGCAATAAAGCTTATCTCAGGGAGCACATTACTCATGGAAAAGTTCTAA[CG]TGTTAACTTCGTGCGGATTTTATTCTCCATGTTATCTGAGCATCAGTATTTCGGCTGTGT	GRCm10					NA	NA	NA	NA	NA	NA	NA	NA			TRUE	cg28254294	chr10	21512733	21512733	1	*	0.569736	0.705859	18.3873	0.136122	1	Mus_musculus
cg28258541_BC21	cg28258541	6719868	AAACRAAATATATAAACACATAACTTTAACCTCAACACTTAACAAATAAC	NA					cg	R	B	C	2	1	10	21936696	Mus musculus	mm10	AaCraAaTaTaTAaaCACATAaCTTTAaCCTCAaCACTTaaCAaaTAaCr	AAACATGAGAGAAGCGGAGTGTGTAGGCACATAGCTTTAGCCTCAGCACTTGGCAGGTAG[CG]GGAAGAGGACAGGAAGTTGTAACCTTCCTTAGCTACACAGTCAATTCAAGGCCCATCCGG	AAACATGAGAGAAGCGGAGTGTGTAGGCACATAGCTTTAGCCTCAGCACTTGGCAGGTAG[CG]GGAAGAGGACAGGAAGTTGTAACCTTCCTTAGCTACACAGTCAATTCAAGGCCCATCCGG	GRCm10					NA	NA	NA	NA	NA	NA	NA	NA			FALSE	cg28258541	chr10	21936696	21936696	1	*	0.4831	0.674198	39.3156	0.191098	1	Mus_musculus
cg28259060_TC11	cg28259060	79741444	CCAAAACAATAACAATTATATTCTATTTACAACTTAATAAACCAATTCCA	47632324	CCAAAACAATAACAATTATATTCTATTTACAACTTAATAAACCAATTCCG	A	Red	R	cg	F	T	C	1	1	10	21991240	Mus musculus	mm10	CCAAAACAaTAACAaTTATaTTCTaTTTACAaCTTaaTAAACCAaTTCCr	CCCCTAGCCAGTGGTCTCACAAGTATGCGTCAGTATGGGCAAACCGACAACCCAAACTGA[CG]GAACTGGTTTACCAAGCTGTAAACAGAACATAACTGTTACTGTTTTGGAAAGCTGCCTTG	CCCCTAGCCAGTGGTCTCACAAGTATGCGTCAGTATGGGCAAACCGACAACCCAAACTGA[CG]GAACTGGTTTACCAAGCTGTAAACAGAACATAACTGTTACTGTTTTGGAAAGCTGCCTTG	GRCm10	chr10:21993907-21994913				NA	NA	NA	NA	NA	NA	NA	NA			FALSE	cg28259060	chr10	21991240	21991240	1	*	0.453382	0.702933	76.0875	0.249551	1	Mus_musculus
cg28259146_BC11	cg28259146	38665874	AAACAAAAAATCTTACCAACCTAAATCACAACAACTCCTTCAAAAAAACA	6714224	AAACAAAAAATCTTACCGACCTAAATCACGACGACTCCTTCAAAAAAACG	A	Red	R	cg	R	B	C	1	1	10	21994011	Mus musculus	mm10	aaaCAaaAAATCTTaCCraCCTaAaTCACraCraCTCCTTCAAaaAAACr	GTTTTGGGACTGGGGCAGGAAATCTTGCCGGCCTGAGTCACGGCGGCTCCTTCAAGGAAA[CG]TCAGTGCTCGCCGGTCGCCGTCGCCCGCTGTGCGCCCCTCGGTCCGCAGCTATGGGCGAG	GTTTTGGGACTGGGGCAGGAAATCTTGCCGGCCTGAGTCACGGCGGCTCCTTCAAGGAAA[CG]TCAGTGCTCGCCGGTCGCCGTCGCCCGCTGTGCGCCCCTCGGTCCGCAGCTATGGGCGAG	GRCm10			chr10:21993907-21994913	chr10	21993907	21994913	1006	94	658	18.7	65.4	0.88			FALSE	cg28259146	chr10	21994011	21994011	1	*	0.00962236	0.097946	32.1987	0.0883236	1	Mus_musculus
cg28259224_BC11	cg28259224	39689954	TCCTACACACACAAATCCAATACTTTTCCAACACTCACCAATAAAAATCA	81611234	TCCTACACACACAAATCCGATACTTTTCCAACACTCACCGATAAAAATCG	G	Grn	G	cg	R	B	C	1	1	10	21994814	Mus musculus	mm10	TCCTACACACACAAaTCCraTaCTTTTCCAaCACTCACCrATaAaAATCr	CGATGCCGGCTCTCCTACACACACAAGTCCGGTGCTTTTCCAGCACTCACCGATGAGAAT[CG]CTACCATTCCCCTCATTCTGGAGTAGGTAAGGGTGCTTCGAGCAGCCTCGGCTTTGACGG	CGATGCCGGCTCTCCTACACACACAAGTCCGGTGCTTTTCCAGCACTCACCGATGAGAAT[CG]CTACCATTCCCCTCATTCTGGAGTAGGTAAGGGTGCTTCGAGCAGCCTCGGCTTTGACGG	GRCm10			chr10:21993907-21994913	chr10	21993907	21994913	1006	94	658	18.7	65.4	0.88			FALSE	cg28259224	chr10	21994814	21994814	1	*	0.0180434	0.123074	39.938	0.105031	1	Mus_musculus
cg28265581_TC21	cg28265581	27718455	TCRACCACTACTATTATTATAAAATAAAACTCCCRACAAATACCAAAAAC	NA					cg	F	T	C	2	1	10	22730748	Mus musculus	mm10	CraCCACTACTATTATTATAaAaTaaaaCTCCCraCAAaTaCCAaAAaCr	TCTCGGAAAACTTGGAGCAGCTGCGCGAAGGCTCCCCTAAATAGCGGCGCCGGCGCCTCT[CG]CTTCTGGCACTTGCCGGGAGCCCCACTCTATAATAATAGTAGTGGCCGAATTAAGCTTCG	TCTCGGAAAACTTGGAGCAGCTGCGCGAAGGCTCCCCTAAATAGCGGCGCCGGCGCCTCT[CG]CTTCTGGCACTTGCCGGGAGCCCCACTCTATAATAATAGTAGTGGCCGAATTAAGCTTCG	GRCm10			chr10:22730666-22732025	chr10	22730666	22732025	1359	142	927	20.9	68.2	0.9			TRUE	cg28265581	chr10	22730748	22730748	1	*	0.0347044	0.104468	14.6562	0.0697631	1	Mus_musculus
cg28265645_BC11	cg28265645	36732466	CCCCAAAACTCAAACTCAATTTCTCACTTTATTATTCCAAATACAAAACA	2753555	CCCCAAAACTCGAACTCGATTTCTCGCTTTATTATTCCGAATACAAAACG	T	Red	R	cg	R	B	C	1	1	10	22731318	Mus musculus	mm10	CCCCAAaaCTCrAaCTCraTTTCTCrCTTTaTTaTTCCraaTACAaaaCr	TTGCTAGGAGCCCCCCAAGGCTCGAGCTCGGTTTCTCGCTTTGTTGTTCCGGGTACAGGG[CG]GCCGCCGCTTCCCCCGCGACAATAAATAGACTAGACGCACGGGGGCATAGAGGCGGCACG	TTGCTAGGAGCCCCCCAAGGCTCGAGCTCGGTTTCTCGCTTTGTTGTTCCGGGTACAGGG[CG]GCCGCCGCTTCCCCCGCGACAATAAATAGACTAGACGCACGGGGGCATAGAGGCGGCACG	GRCm10			chr10:22730666-22732025	chr10	22730666	22732025	1359	142	927	20.9	68.2	0.9			TRUE	cg28265645	chr10	22731318	22731318	1	*	0.00545123	0.0980875	36.8823	0.0926363	1	Mus_musculus
cg28281218_TC11	cg28281218	90716406	TTTCTATCTCCCTTCCTCTATATTTAACTTTATAAACCACACTCACACCA	88663243	TTTCTATCTCCCTTCCTCTATATTTAACTTTATAAACCACACTCACACCG	T	Red	R	cg	F	T	C	1	1	10	24603151	Mus musculus	mm10	TTTCTaTCTCCCTTCCTCTaTaTTTAaCTTTaTaaaCCACACTCACACCr	CTTCTCCTTTATTTTGTACTTGTCTTTACATCTTCCCAAATATTTCCCCTTCCTGTTATC[CG]GTGTGAGTGTGGCCCACAAAGCTAAACACAGAGGAAGGGAGACAGAAAACCAGCCACAGT	CTTCTCCTTTATTTTGTACTTGTCTTTACATCTTCCCAAATATTTCCCCTTCCTGTTATC[CG]GTGTGAGTGTGGCCCACAAAGCTAAACACAGAGGAAGGGAGACAGAAAACCAGCCACAGT	GRCm10					NA	NA	NA	NA	NA	NA	NA	NA			FALSE	cg28281218	chr10	24603151	24603151	1	*	0.408915	0.572986	24.7722	0.164071	1	Mus_musculus
cg28281655_TC11	cg28281655	75681420	AACTACAACACACTACTAACAAAATTACACACACTTAACAAAAATAACCA	75760427	AACTACAACACACTACTAACAAAATTACACACACTTAACAAAAATAACCG	A	Red	R	cg	F	T	C	1	1	10	24634648	Mus musculus	mm10	AaCTaCAaCACACTaCTaaCAaAaTTaCACACACTTaACAAAaaTaaCCr	CCTCTTTCCAGAAGGTCTGGTGTGACTCGGTGGGTGTGATAACCCAGGCACTTGCACACA[CG]GCCACCTTTGTCAAGTGTGTGCAACTCTGCCAGCAGTGTGCTGCAGCTCTGTGGTGTGCT	CCTCTTTCCAGAAGGTCTGGTGTGACTCGGTGGGTGTGATAACCCAGGCACTTGCACACA[CG]GCCACCTTTGTCAAGTGTGTGCAACTCTGCCAGCAGTGTGCTGCAGCTCTGTGGTGTGCT	GRCm10					NA	NA	NA	NA	NA	NA	NA	NA			FALSE	cg28281655	chr10	24634648	24634648	1	*	0.317482	0.459445	17.8919	0.141963	1	Mus_musculus
cg28288512_TC11	cg28288512	22783526	TTCAAAATACAAACTCAAAACATCCAAATCTACAAATTAATCTCTCAACA	37805112	TTCGAAATACAAACTCAAAACATCCGAATCTACGAATTAATCTCTCAACG	T	Red	R	cg	F	T	C	1	1	10	25299183	Mus musculus	mm10	TTCrAaaTaCAaaCTCAaaaCATCCraaTCTaCraATTaaTCTCTCAaCr	AAAAACCCCAGTCTGGCACCGCGACTCACTCACTCCCAGAGTCCTACGGAGATGCCGTCT[CG]CTGAGAGACCAATCCGCAGACCCGGATGCCCTGAGCCTGCACCTCGAACCCAACTCCAGC	AAAAACCCCAGTCTGGCACCGCGACTCACTCACTCCCAGAGTCCTACGGAGATGCCGTCT[CG]CTGAGAGACCAATCCGCAGACCCGGATGCCCTGAGCCTGCACCTCGAACCCAACTCCAGC	GRCm10					NA	NA	NA	NA	NA	NA	NA	NA	chr10:25296719-25297222		FALSE	cg28288512	chr10	25299183	25299183	1	*	0.83099	0.912551	18.6845	0.0815608	1	Mus_musculus
cg28288812_TC21	cg28288812	10809978	TACCTCAATTCTTCTCTTTCACTTTTTATTTTTAAATAACCACCAACACC	NA					cg	F	T	C	2	1	10	25331628	Mus musculus	mm10	aCCTCAaTTCTTCTCTTTCACTTTTTaTTTTTAAATAaCCACCAaCACCr	GTTAATGGAAAAGTGCACGTCCAAAGAGTTTTTTTAAACTACTTGAGCTCAAAATGGATA[CG]GTGCTGGTGGCTATTTAAAAACAAAAAGTGAAAGAGAAGAACTGAGGCATCTAAATAGCC	GTTAATGGAAAAGTGCACGTCCAAAGAGTTTTTTTAAACTACTTGAGCTCAAAATGGATA[CG]GTGCTGGTGGCTATTTAAAAACAAAAAGTGAAAGAGAAGAACTGAGGCATCTAAATAGCC	GRCm10					NA	NA	NA	NA	NA	NA	NA	NA			FALSE	cg28288812	chr10	25331628	25331628	1	*	0.266464	0.390116	13.7362	0.123652	1	Mus_musculus
cg28300398_TC11	cg28300398	67661980	CCCACAAAAACTCACATATATAAATACTTAATTACTAACTTAAAACACCA	28795980	CCCACAAAAACTCACGTATATAAATACTTAATTACTAACTTAAAACACCG	A	Red	R	cg	F	T	C	1	1	10	26798241	Mus musculus	mm10	CCCACAaAaaCTCACrTaTaTAAATACTTaaTTaCTAACTTaaaaCACCr	ACTAGTATGATGGCCTCGCCTCCTAACTCAGGGTGACCTCACCTCTATAACTCCCTAAAA[CG]GTGCCCCAAGTTAGCAACCAAGTATTTACACACGTGAGCCTCTGTGGGCCAATTCAGGTT	ACTAGTATGATGGCCTCGCCTCCTAACTCAGGGTGACCTCACCTCTATAACTCCCTAAAA[CG]GTGCCCCAAGTTAGCAACCAAGTATTTACACACGTGAGCCTCTGTGGGCCAATTCAGGTT	GRCm10					NA	NA	NA	NA	NA	NA	NA	NA			FALSE	cg28300398	chr10	26798241	26798241	1	*	0.502214	0.657018	22.9498	0.154805	1	Mus_musculus
cg28338941_TC11	cg28338941	76750580	CTCAAAATTTAACTTAATAACACCATATTCACAACTACAAACCCAACCCA	2611544	CTCGAAATTTAACTTAATAACACCATATTCACAACTACAAACCCAACCCG	A	Red	R	cg	F	T	C	1	1	10	34014611	Mus musculus	mm10	CTCrAAATTTaaCTTAaTaaCACCATATTCACAaCTaCAAACCCAACCCr	GGTGAGGATAATGAGGTTCTGAACTAGGAAGGAAACCACAGGAATAACAGGAAATTAAGA[CG]GGTTGGGTTTGCAGCTGTGAATATGGTGCCACTAAGCCAAATTTCGAGTACAGAAGAAAT	GGTGAGGATAATGAGGTTCTGAACTAGGAAGGAAACCACAGGAATAACAGGAAATTAAGA[CG]GGTTGGGTTTGCAGCTGTGAATATGGTGCCACTAAGCCAAATTTCGAGTACAGAAGAAAT	GRCm10					NA	NA	NA	NA	NA	NA	NA	NA			FALSE	cg28338941	chr10	34014611	34014611	1	*	0.117289	0.221981	17.432	0.104692	1	Mus_musculus
cg28341033_TC11	cg28341033	11645260	CACCCAACCCCCTTCTTCCTCTTAATATTAATTTCTCATATAATCTTACA	88725535	CGCCCGACCCCCTTCTTCCTCTTAATATTAATTTCTCATATAATCTTACG	A	Red	R	cg	F	T	C	1	1	10	34289061	Mus musculus	mm10	CrCCCraCCCCCTTCTTCCTCTTAATaTTAATTTCTCATaTAATCTTaCr	GAATAAACGTGTGCAGAAGGATCCTGTTGCAGCATCGTTCTTCCTGGCCAGTTGGGCGCA[CG]CAAGATTACATGAGAAATTAACATTAAGAGGAAGAAGGGGGCCGGGCGTGGTGGTGCACG	GAATAAACGTGTGCAGAAGGATCCTGTTGCAGCATCGTTCTTCCTGGCCAGTTGGGCGCA[CG]CAAGATTACATGAGAAATTAACATTAAGAGGAAGAAGGGGGCCGGGCGTGGTGGTGCACG	GRCm10					NA	NA	NA	NA	NA	NA	NA	NA			FALSE	cg28341033	chr10	34289061	34289061	1	*	0.803328	0.907872	29.6097	0.104544	1	Mus_musculus
cg28356118_BC21	cg28356118	87696527	CTACAATAAAAATCTCTTCAACCTTTAACCTCCACAAAAAATCATTTCAC	NA					cg	R	B	C	2	1	10	37337826	Mus musculus	mm10	TaCAATaaaaaTCTCTTCAaCCTTTaaCCTCCACAaaAAaTCATTTCACr	ATAGAATGGGGCTGCAATGGGGGTCTCTTCAGCCTTTGGCCTCCACAGGAAGTCATTTCA[CG]CCAAACTAAGTAAGAAAATTACAAAATCACCATTAAATATTTTTAAAAACAAACTATGTA	ATAGAATGGGGCTGCAATGGGGGTCTCTTCAGCCTTTGGCCTCCACAGGAAGTCATTTCA[CG]CCAAACTAAGTAAGAAAATTACAAAATCACCATTAAATATTTTTAAAAACAAACTATGTA	GRCm10					NA	NA	NA	NA	NA	NA	NA	NA			FALSE	cg28356118	chr10	37337826	37337826	1	*	0.343016	0.480217	15.836	0.137202	1	Mus_musculus
cg28363815_TC21	cg28363815	57774233	AAATTACTTTCCCAATTCCTATTCCTATCTAAAAAAATTATCTAAAACCC	NA					cg	F	T	C	2	1	10	39013837	Mus musculus	mm10	aATTaCTTTCCCAATTCCTaTTCCTaTCTAAAaAAATTaTCTAAaaCCCr	TTATTTGCCCATATGACGATGCCATATACCATTATCTGCTCAGAAAAGGATGTAGAAGCT[CG]GGCCTTAGACAATTTCTTTAGACAGGAACAGGAATTGGGAAAGCAATCTTAAACAGTTGC	TTATTTGCCCATATGACGATGCCATATACCATTATCTGCTCAGAAAAGGATGTAGAAGCT[CG]GGCCTTAGACAATTTCTTTAGACAGGAACAGGAATTGGGAAAGCAATCTTAAACAGTTGC	GRCm10					NA	NA	NA	NA	NA	NA	NA	NA			FALSE	cg28363815	chr10	39013837	39013837	1	*	0.497659	0.626427	13.5371	0.128767	1	Mus_musculus
cg28366471_BC11	cg28366471	59787351	ACACCTACCAACCAAAAAATATAACTTCTCTAATTAACAAAATCTATTCA	90733509	GCGCCTACCAACCGAAAAATATAACTTCTCTAATTAACAAAATCTATTCG	T	Red	R	cg	R	B	C	1	1	10	39321393	Mus musculus	mm10	rCrCCTaCCAACCrAaAaaTaTaACTTCTCTAATTaaCAAAaTCTaTTCr	GCACAATAGCACGCGCCTGCCAACCGAGAGGTGTGACTTCTCTAATTGGCAAAGTCTGTT[CG]GATGTCTGGCCACCAGATGACAGACACCGCTGTTGACAGTTAGGAGGGTGCTGGGGGAAG	GCACAATAGCACGCGCCTGCCAACCGAGAGGTGTGACTTCTCTAATTGGCAAAGTCTGTT[CG]GATGTCTGGCCACCAGATGACAGACACCGCTGTTGACAGTTAGGAGGGTGCTGGGGGAAG	GRCm10					NA	NA	NA	NA	NA	NA	NA	NA			FALSE	cg28366471	chr10	39321393	39321393	1	*	0.398115	0.566474	26.4455	0.168359	1	Mus_musculus
cg28369594_TC21	cg28369594	28617458	TTAATTAAAACRTCTTCTCCTCAAATATCAAACTAACAATAAAAACTACC	NA					cg	F	T	C	2	1	10	39590689	Mus musculus	mm10	TAATTaAAaCrTCTTCTCCTCAaATaTCAAaCTaACAaTAAaAACTaCCr	GTGTACGTGGGGTCTGGAGGTGTGAGGTGGGCAGAGGGAAATGGCGCGTTTAGGAAAATA[CG]GCAGTTCTTACTGTCAGCTTGACATCTGAGGAGAAGACGCTTCAATTAAGGAGTTGCCTT	GTGTACGTGGGGTCTGGAGGTGTGAGGTGGGCAGAGGGAAATGGCGCGTTTAGGAAAATA[CG]GCAGTTCTTACTGTCAGCTTGACATCTGAGGAGAAGACGCTTCAATTAAGGAGTTGCCTT	GRCm10					NA	NA	NA	NA	NA	NA	NA	NA			FALSE	cg28369594	chr10	39590689	39590689	1	*	0.585725	0.71047	14.919	0.124745	1	Mus_musculus
cg28373786_TC11	cg28373786	13798434	TATTCAACATATCTCAACTTAAACTTACCCAATTTTAATACTCCTCACCA	31629291	TATTCAACATATCTCAACTTAAACTTACCCGATTTTAATACTCCTCACCG	A	Red	R	cg	F	T	C	1	1	10	40059179	Mus musculus	mm10	TATTCAaCATATCTCAaCTTAaaCTTaCCCrATTTTAaTaCTCCTCACCr	CCCCTACTTTGCTACTGTAGCCTTGCCTCCCACTGCCCCTTTAGATAGACCGCCCTTTCA[CG]GTGAGGAGCACTAAAATCGGGCAAGCCTAAGCTGAGATATGCTGAATACATGCATGCCCA	CCCCTACTTTGCTACTGTAGCCTTGCCTCCCACTGCCCCTTTAGATAGACCGCCCTTTCA[CG]GTGAGGAGCACTAAAATCGGGCAAGCCTAAGCTGAGATATGCTGAATACATGCATGCCCA	GRCm10					NA	NA	NA	NA	NA	NA	NA	NA			FALSE	cg28373786	chr10	40059179	40059179	1	*	0.595846	0.719507	14.9942	0.123661	1	Mus_musculus
cg28374735_BC21	cg28374735	22711206	AACAAATTATAATTTAACCAATAAATCCTATTTTAAATAACCACATCCCC	NA					cg	R	B	C	2	1	10	40164087	Mus musculus	mm10	aCAaaTTATAATTTAACCAaTaAATCCTATTTTAaaTaACCACATCCCCr	CGTAAGCATCAAGCAGGTTATAATTTAACCAGTGAATCCTATTTTAGGTGACCACATCCC[CG]GCGCAGAAAACAAAGTGTTTGTTCAACAGTTTTCTCTGCTTTCGTCTTTGAGGTACGAAG	CGTAAGCATCAAGCAGGTTATAATTTAACCAGTGAATCCTATTTTAGGTGACCACATCCC[CG]GCGCAGAAAACAAAGTGTTTGTTCAACAGTTTTCTCTGCTTTCGTCTTTGAGGTACGAAG	GRCm10					NA	NA	NA	NA	NA	NA	NA	NA			FALSE	cg28374735	chr10	40164087	40164087	1	*	0.65273	0.785742	22.8713	0.133012	1	Mus_musculus
cg28374737_TC21	cg28374737	52741388	TAAAAACAATTCATATTACTCAATCRTAAATACCTTCRTACCTCAAAAAC	NA					cg	F	T	C	2	1	10	40164131	Mus musculus	mm10	aaaAaCAATTCATATTACTCAATCrTAAATaCCTTCrTACCTCAAAaACr	TAGGTGACCACATCCCCGGCGCAGAAAACAAAGTGTTTGTTCAACAGTTTTCTCTGCTTT[CG]TCTTTGAGGTACGAAGGCATTTACGATTGAGTAATATGAATTGCTCCCACTCCAGCTTTT	TAGGTGACCACATCCCCGGCGCAGAAAACAAAGTGTTTGTTCAACAGTTTTCTCTGCTTT[CG]TCTTTGAGGTACGAAGGCATTTACGATTGAGTAATATGAATTGCTCCCACTCCAGCTTTT	GRCm10					NA	NA	NA	NA	NA	NA	NA	NA			FALSE	cg28374737	chr10	40164131	40164131	1	*	0.66241	0.780044	16.6864	0.117635	1	Mus_musculus
cg28374775_BC11	cg28374775	38704276	AATTATTCAAATTTTACCTCAACTATAACATTTAAACCTTCACAAAAACA	41711447	AATTATTCAAATTTTACCTCAACTATAACATTTAAACCTTCACAAAAACG	A	Red	R	cg	R	B	C	1	1	10	40165535	Mus musculus	mm10	aATTaTTCAaaTTTTaCCTCAACTaTaACATTTAAACCTTCACAaAAACr	TTCTTTTTAAAAGATTGTTCAGGTTTTGCCTCAACTGTGACATTTAAACCTTCACAGAAA[CG]TGTGTGTGTGTGTGTGTGTGTGTGTGTGTGTGTGTGTGTGTGTGCACGCACGCACGCGGA	TTCTTTTTAAAAGATTGTTCAGGTTTTGCCTCAACTGTGACATTTAAACCTTCACAGAAA[CG]TGTGTGTGTGTGTGTGTGTGTGTGTGTGTGTGTGTGTGTGTGTGCACGCACGCACGCGGA	GRCm10					NA	NA	NA	NA	NA	NA	NA	NA			FALSE	cg28374775	chr10	40165535	40165535	1	*	0.0765217	0.165738	16.4616	0.0892164	1	Mus_musculus
cg28378335_TC21	cg28378335	86734221	CAAACACAACTAACTAACAAATCTTCTACCCRTTAATAAATCCCTACCTC	NA					cg	F	T	C	2	1	10	40499407	Mus musculus	mm10	AaaCACAaCTaaCTaACAaaTCTTCTaCCCrTTaATAaaTCCCTaCCTCr	CACCCTTTCAAGCCATCTCTCCAGCCTAAAGAAGTCGCTATCATTTTCCTGTCCACGTGA[CG]AGGCAGGGACCTATCAACGGGCAGAAGACCTGTCAGCCAGCTGTGCCTGCTCCCGCATGT	CACCCTTTCAAGCCATCTCTCCAGCCTAAAGAAGTCGCTATCATTTTCCTGTCCACGTGA[CG]AGGCAGGGACCTATCAACGGGCAGAAGACCTGTCAGCCAGCTGTGCCTGCTCCCGCATGT	GRCm10					NA	NA	NA	NA	NA	NA	NA	NA			FALSE	cg28378335	chr10	40499407	40499407	1	*	0.189861	0.306338	15.2982	0.116477	1	Mus_musculus
cg28389473_BC11	cg28389473	61697103	AAAACAACAACTTCTCCAAAAAACAACTATTAATATCAACTTTAACATCA	45633454	AAAACAACGACTTCTCCAAAAAACAACTATTAATATCAACTTTAACATCG	A	Red	R	cg	R	B	C	1	1	10	41576194	Mus musculus	mm10	aAaaCAaCraCTTCTCCAaAaAACAaCTaTTaaTaTCAaCTTTaACATCr	CTAATGGGCACAGAGGCAGCGGCTTCTCCAGAGAACAGCTGTTGGTGTCAGCTTTGACAT[CG]TGGCTCGCCTGGCACTGGTGGCTTCTCAGAGGCGGTTAGGATCGGAGAGAGAAGTGGAGT	CTAATGGGCACAGAGGCAGCGGCTTCTCCAGAGAACAGCTGTTGGTGTCAGCTTTGACAT[CG]TGGCTCGCCTGGCACTGGTGGCTTCTCAGAGGCGGTTAGGATCGGAGAGAGAAGTGGAGT	GRCm10					NA	NA	NA	NA	NA	NA	NA	NA			FALSE	cg28389473	chr10	41576194	41576194	1	*	0.488932	0.66131	30.1086	0.172379	1	Mus_musculus
cg28389662_TC21	cg28389662	24782861	CCCTAAAAAACAAACAACAACTCAAATCAAACTATAAAATACAAACTACC	NA					cg	F	T	C	2	1	10	41598603	Mus musculus	mm10	CCTAaAAAaCAaaCAACAACTCAAaTCAaACTaTaAAATACAaACTaCCr	AGTCTGATTTGGGTGACTACTTGGTCCCGGAGGTGAAAGGCAAGTCTGATGGGTTGGCTT[CG]GCAGTCTGTATTTCACAGTCTGACTTGAGTTGTTGCCTGCTTTCTAGGGAATGAACTTCA	AGTCTGATTTGGGTGACTACTTGGTCCCGGAGGTGAAAGGCAAGTCTGATGGGTTGGCTT[CG]GCAGTCTGTATTTCACAGTCTGACTTGAGTTGTTGCCTGCTTTCTAGGGAATGAACTTCA	GRCm10					NA	NA	NA	NA	NA	NA	NA	NA			FALSE	cg28389662	chr10	41598603	41598603	1	*	0.344251	0.525522	32.4139	0.181271	1	Mus_musculus
cg28389664_BC21	cg28389664	15669849	TCAAACCTAATTTCCAAAACTACTAATCTTACAAAACATATAATTAACAC	NA					cg	R	B	C	2	1	10	41598680	Mus musculus	mm10	CAaACCTaaTTTCCAAAaCTaCTaaTCTTaCAAaACATATAATTAaCACr	GGGTAGCTAAATCAGACCTGGTTTCCAAAGCTGCTGGTCTTGCAAGACATATAATTAGCA[CG]TCCACAAACAAAGGAAGTCTGATTTGGGTGACTACTTGGTCCCGGAGGTGAAAGGCAAGT	GGGTAGCTAAATCAGACCTGGTTTCCAAAGCTGCTGGTCTTGCAAGACATATAATTAGCA[CG]TCCACAAACAAAGGAAGTCTGATTTGGGTGACTACTTGGTCCCGGAGGTGAAAGGCAAGT	GRCm10					NA	NA	NA	NA	NA	NA	NA	NA			FALSE	cg28389664	chr10	41598680	41598680	1	*	0.176388	0.365261	48.4214	0.188873	1	Mus_musculus
cg28389748_BC21	cg28389748	84605162	TAAATTTACTATTTTATTTCCCTAAATTCACTACRAAACTATTCTCTACC	NA					cg	R	B	C	2	1	10	41605495	Mus musculus	mm10	AaaTTTaCTaTTTTaTTTCCCTaaATTCACTaCrAAACTaTTCTCTACCr	ATGTTCACGAATAGGTTTGCTGTTTTGTTTCCCTGGATTCACTGCGAAACTGTTCTCTAC[CG]CAGTTGCTGCGCTCTGTCAACCACTGATCAAATATAGATATTATAAGTAACTTCTGGTGG	ATGTTCACGAATAGGTTTGCTGTTTTGTTTCCCTGGATTCACTGCGAAACTGTTCTCTAC[CG]CAGTTGCTGCGCTCTGTCAACCACTGATCAAATATAGATATTATAAGTAACTTCTGGTGG	GRCm10					NA	NA	NA	NA	NA	NA	NA	NA			FALSE	cg28389748	chr10	41605495	41605495	1	*	0.358758	0.496895	15.8982	0.138138	1	Mus_musculus
cg28389764_BC11	cg28389764	41624503	TAAAATATTAAACCTAATATAACCCTTCACACAAAACAAAATATACCTCA	43741888	TAAAATATTAAACCTAATATAACCCTTCACACGAAACGAAATATACCTCG	T	Red	R	cg	R	B	C	1	1	10	41606745	Mus musculus	mm10	TAaaaTaTTaaaCCTaaTaTaaCCCTTCACACraaaCraaaTaTaCCTCr	TGCTCTCTGGGCTAGGGTGTTGGGCCTGGTGTGGCCCTTCACACGGGGCGGGGTGTGCCT[CG]GGCTTGGTGGGATGTTGTCTGTGCTATGGGTCTTTCCTTTTCTCTCACACAGCAGGAGTT	TGCTCTCTGGGCTAGGGTGTTGGGCCTGGTGTGGCCCTTCACACGGGGCGGGGTGTGCCT[CG]GGCTTGGTGGGATGTTGTCTGTGCTATGGGTCTTTCCTTTTCTCTCACACAGCAGGAGTT	GRCm10					NA	NA	NA	NA	NA	NA	NA	NA			FALSE	cg28389764	chr10	41606745	41606745	1	*	0.406106	0.587283	32.039	0.181177	1	Mus_musculus
cg28390925_TC21	cg28390925	58653353	ACCAAAAACRCATAAACRAACAAATACACRACTAAAATTATTAATATACC	NA					cg	F	T	C	2	1	10	41715855	Mus musculus	mm10	CCAAAaACrCATaaaCraaCAaATaCACraCTaaAaTTATTaATaTaCCr	TGACTCAGCTTCAGTTAGCGCTCACTAGCGCTTCAGGAAGTCACTAACAGGTGTTCTTCA[CG]GCACATCAATAACTCCAGCCGTGCATCTGCCCGCCCATGCGTCTTTGGTGAGATGGCTCA	TGACTCAGCTTCAGTTAGCGCTCACTAGCGCTTCAGGAAGTCACTAACAGGTGTTCTTCA[CG]GCACATCAATAACTCCAGCCGTGCATCTGCCCGCCCATGCGTCTTTGGTGAGATGGCTCA	GRCm10					NA	NA	NA	NA	NA	NA	NA	NA			FALSE	cg28390925	chr10	41715855	41715855	1	*	0.647217	0.789537	27.0688	0.14232	1	Mus_musculus
cg28397429_BC21	cg28397429	81737303	ACRTTATAATTAAAATACAAATCRAACTTCCAACCTCAATATAAAATCAC	NA					cg	R	B	C	2	1	10	42258457	Mus musculus	mm10	CrTTaTAATTAAAaTaCAaaTCraACTTCCAaCCTCAaTaTaaAATCACr	TTGATGGCTCCACGTTGTAATTAAAGTGCAGGTCGGACTTCCAGCCTCAGTGTGGAATCA[CG]GAGCCCGGTGGGAGTGTGACCCATCGCGTCTCTCCCCGACTGGCAAGAAGAGGAAGCTAA	TTGATGGCTCCACGTTGTAATTAAAGTGCAGGTCGGACTTCCAGCCTCAGTGTGGAATCA[CG]GAGCCCGGTGGGAGTGTGACCCATCGCGTCTCTCCCCGACTGGCAAGAAGAGGAAGCTAA	GRCm10					NA	NA	NA	NA	NA	NA	NA	NA			FALSE	cg28397429	chr10	42258457	42258457	1	*	0.559525	0.702922	20.7732	0.143397	1	Mus_musculus
cg28397431_TC21	cg28397431	4607332	TTATCAAACCRTATATATACRTACTCAAATACTAACATTAATAACTCCAC	NA					cg	F	T	C	2	1	10	42258505	Mus musculus	mm10	TATCAaACCrTaTaTaTaCrTACTCAaaTaCTaACATTaATaaCTCCACr	CCCACCGGGCTCCGTGATTCCACACTGAGGCTGGAAGTCCGACCTGCACTTTAATTACAA[CG]TGGAGCCATCAATGTCAGCACCTGAGTACGCACACACACGGTCTGATAATGTTCTTGGGA	CCCACCGGGCTCCGTGATTCCACACTGAGGCTGGAAGTCCGACCTGCACTTTAATTACAA[CG]TGGAGCCATCAATGTCAGCACCTGAGTACGCACACACACGGTCTGATAATGTTCTTGGGA	GRCm10					NA	NA	NA	NA	NA	NA	NA	NA			FALSE	cg28397431	chr10	42258505	42258505	1	*	0.633897	0.753048	15.3634	0.119151	1	Mus_musculus
cg28397432_BC11	cg28397432	53772208	CCTACACTTTAATTACAACATAAAACCATCAATATCAACACCTAAATACA	59664889	CCTACACTTTAATTACAACGTAAAACCATCAATATCAACACCTAAATACG	G	Grn	G	cg	R	B	C	1	1	10	42258535	Mus musculus	mm10	CCTaCACTTTAATTACAACrTaaAaCCATCAATaTCAaCACCTaAaTACr	CTGGAAGTCCGACCTGCACTTTAATTACAACGTGGAGCCATCAATGTCAGCACCTGAGTA[CG]CACACACACGGTCTGATAATGTTCTTGGGAAAAAATTATGTAACCATTTAACTCCTACAC	CTGGAAGTCCGACCTGCACTTTAATTACAACGTGGAGCCATCAATGTCAGCACCTGAGTA[CG]CACACACACGGTCTGATAATGTTCTTGGGAAAAAATTATGTAACCATTTAACTCCTACAC	GRCm10					NA	NA	NA	NA	NA	NA	NA	NA			FALSE	cg28397432	chr10	42258535	42258535	1	*	0.747075	0.841312	13.8324	0.094237	1	Mus_musculus
cg28403902_TC21	cg28403902	69717256	TCTTCAAATTACCCACAAATTACAAAAAAATACCAACRACTCTTTAAAAC	NA					cg	F	T	C	2	1	10	42760653	Mus musculus	mm10	CTTCAaATTaCCCACAaaTTaCAaaaaAaTaCCAaCraCTCTTTaaaaCr	GTAACGCTCAATGGTTTGGGTTTGCTCAGGGCTTGAGGATCCAAACCCAGATCGCTCTGA[CG]CCCCAAAGAGCCGCTGGCACTCCCCTGCAACCTGTGGGCAATCTGAAGAGGCAGTCACTC	GTAACGCTCAATGGTTTGGGTTTGCTCAGGGCTTGAGGATCCAAACCCAGATCGCTCTGA[CG]CCCCAAAGAGCCGCTGGCACTCCCCTGCAACCTGTGGGCAATCTGAAGAGGCAGTCACTC	GRCm10		chr10:42761467-42762322			NA	NA	NA	NA	NA	NA	NA	NA			FALSE	cg28403902	chr10	42760653	42760653	1	*	0.377827	0.58928	47.2374	0.211453	1	Mus_musculus
cg28403903_BC21	cg28403903	72740376	ACRCTCAATAATTTAAATTTACTCAAAACTTAAAAATCCAAACCCAAATC	NA					cg	R	B	C	2	1	10	42760661	Mus musculus	mm10	CrCTCAATaaTTTaaaTTTaCTCAaaaCTTaAaaATCCAAACCCAaATCr	TTCCAGAGGTAACGCTCAATGGTTTGGGTTTGCTCAGGGCTTGAGGATCCAAACCCAGAT[CG]CTCTGACGCCCCAAAGAGCCGCTGGCACTCCCCTGCAACCTGTGGGCAATCTGAAGAGGC	TTCCAGAGGTAACGCTCAATGGTTTGGGTTTGCTCAGGGCTTGAGGATCCAAACCCAGAT[CG]CTCTGACGCCCCAAAGAGCCGCTGGCACTCCCCTGCAACCTGTGGGCAATCTGAAGAGGC	GRCm10		chr10:42761467-42762322			NA	NA	NA	NA	NA	NA	NA	NA			FALSE	cg28403903	chr10	42760661	42760661	1	*	0.545877	0.754272	55.7696	0.208395	1	Mus_musculus
cg28405260_BC11	cg28405260	93750171	TCAACAATCTCCAAAATATATAACTATCTCAAAAACAATACTAACTAACA	30780545	TCAACAATCTCCAAAATATATAACTATCTCAAAAACAATACTAACTAACG	A	Red	R	cg	R	B	C	1	1	10	42897450	Mus musculus	mm10	TCAACAaTCTCCAaAaTATaTaaCTATCTCAAaaACAaTaCTAaCTAACr	TCTGGGATATATTCAACAGTCTCCAGAGTATGTGGCTATCTCAAGGACAGTGCTAGCTAA[CG]TTGGTTGCCAACTTGACACACCCGGGAAGAGGGAACCTCATAACCTCATTCATTACGATG	TCTGGGATATATTCAACAGTCTCCAGAGTATGTGGCTATCTCAAGGACAGTGCTAGCTAA[CG]TTGGTTGCCAACTTGACACACCCGGGAAGAGGGAACCTCATAACCTCATTCATTACGATG	GRCm10					NA	NA	NA	NA	NA	NA	NA	NA			FALSE	cg28405260	chr10	42897450	42897450	1	*	0.194647	0.452037	90.0503	0.25739	1	Mus_musculus
cg28412395_BC11	cg28412395	60773210	AACTCTACTCAACAATTTATTTCAACTCAAAAACAATAAACTAATACTCA	71716961	AACTCTACTCGACGATTTATTTCAACTCGAAAACAATAAACTAATACTCG	T	Red	R	cg	R	B	C	1	1	10	43510335	Mus musculus	mm10	aaCTCTaCTCraCrATTTaTTTCAaCTCraAAaCAaTaAaCTaaTACTCr	CACCGCAAGACAGGCTCTGCTCGGCGATTTGTTTCAGCTCGGAAGCAGTGAGCTGGTACT[CG]GGCGGGGGCTGGAACTTGGCCACCAGCTCGGAAGGGCTCACCTGCTTCTTGACACGGCTC	CACCGCAAGACAGGCTCTGCTCGGCGATTTGTTTCAGCTCGGAAGCAGTGAGCTGGTACT[CG]GGCGGGGGCTGGAACTTGGCCACCAGCTCGGAAGGGCTCACCTGCTTCTTGACACGGCTC	GRCm10		chr10:43511321-43511645	chr10:43510330-43510534	chr10	43510330	43510534	204	16	123	15.7	60.3	0.88			FALSE	cg28412395	chr10	43510335	43510335	1	*	0.96063	0.861733	-46.7255	-0.0988972	1	Mus_musculus
cg28412406_BC21	cg28412406	95793954	AACCTCTACRTAATTACRAATAAACTACAAATACAACRACTCTAACTTCC	NA					cg	R	B	C	2	1	10	43510492	Mus musculus	mm10	ACCTCTACrTAaTTaCraATaAaCTaCAaaTaCAaCrACTCTAACTTCCr	TTGGGGTAGTAGACCTCTACGTAGTTGCGGATGAGCTGCAGGTGCAGCGACTCTAACTTC[CG]CTTGGCGGCAAAGCCACAGGCACTGCAGCCGCGGGAGAAGTCCACGTCGCTGAAGAGCTC	TTGGGGTAGTAGACCTCTACGTAGTTGCGGATGAGCTGCAGGTGCAGCGACTCTAACTTC[CG]CTTGGCGGCAAAGCCACAGGCACTGCAGCCGCGGGAGAAGTCCACGTCGCTGAAGAGCTC	GRCm10		chr10:43511321-43511645	chr10:43510330-43510534	chr10	43510330	43510534	204	16	123	15.7	60.3	0.88			FALSE	cg28412406	chr10	43510492	43510492	1	*	0.862955	0.76313	-18.554	-0.0998247	1	Mus_musculus
cg28412416_TC21	cg28412416	58750973	CRATCCAAAAACAAAACTTCTTCTTAATCCTTATTATCCAAAAAATAACC	NA					cg	F	T	C	2	1	10	43510698	Mus musculus	mm10	raTCCAaAaACAaAaCTTCTTCTTaaTCCTTaTTaTCCAaAAAaTaaCCr	GGAAGACAGCCAGCCAGGCGGCCAGGTCACCAACTTCTTCGAAGCAGACCAAGTGGATGC[CG]GCCACTTTCTGGACAACAAGGACCAAGAAGAAGCTCTGTCTCTGGACCGCAGCAGCACCA	GGAAGACAGCCAGCCAGGCGGCCAGGTCACCAACTTCTTCGAAGCAGACCAAGTGGATGC[CG]GCCACTTTCTGGACAACAAGGACCAAGAAGAAGCTCTGTCTCTGGACCGCAGCAGCACCA	GRCm10		chr10:43511321-43511645			NA	NA	NA	NA	NA	NA	NA	NA	chr10:43510330-43510534		FALSE	cg28412416	chr10	43510698	43510698	1	*	0.826519	0.727279	-14.1928	-0.0992403	1	Mus_musculus
cg28412447_BC21	cg28412447	93748432	TACTTCTTACCCAAAAAACCRCTACAATTATACTACTTACRCAAATTCTC	NA					cg	R	B	C	2	1	10	43511367	Mus musculus	mm10	aCTTCTTaCCCAaaaAaCCrCTaCAaTTaTACTaCTTaCrCAaaTTCTCr	CCGGATCCAGCTGCTTCTTGCCCAGGGAGCCGCTGCAGTTGTACTGCTTGCGCAGGTTCT[CG]TGGGTGAAGAGCTCCGGGAAGAGGTGCACGAGCAGGCGGGAGGCGAAGTTGCCAATGGAC	CCGGATCCAGCTGCTTCTTGCCCAGGGAGCCGCTGCAGTTGTACTGCTTGCGCAGGTTCT[CG]TGGGTGAAGAGCTCCGGGAAGAGGTGCACGAGCAGGCGGGAGGCGAAGTTGCCAATGGAC	GRCm10			chr10:43511321-43511645	chr10	43511321	43511645	324	29	210	17.9	64.8	0.86	chr10:43510330-43510534		FALSE	cg28412447	chr10	43511367	43511367	1	*	0.800502	0.662072	-26.679	-0.138431	1	Mus_musculus
cg28412448_BC21	cg28412448	99654342	CRAATCCAACTACTTCTTACCCAAAAAACCRCTACAATTATACTACTTAC	NA					cg	R	B	C	2	1	10	43511377	Mus musculus	mm10	raATCCAaCTaCTTCTTaCCCAaaaAaCCrCTaCAaTTaTACTaCTTaCr	CTGATGCGGGCCGGATCCAGCTGCTTCTTGCCCAGGGAGCCGCTGCAGTTGTACTGCTTG[CG]CAGGTTCTCGTGGGTGAAGAGCTCCGGGAAGAGGTGCACGAGCAGGCGGGAGGCGAAGTT	CTGATGCGGGCCGGATCCAGCTGCTTCTTGCCCAGGGAGCCGCTGCAGTTGTACTGCTTG[CG]CAGGTTCTCGTGGGTGAAGAGCTCCGGGAAGAGGTGCACGAGCAGGCGGGAGGCGAAGTT	GRCm10			chr10:43511321-43511645	chr10	43511321	43511645	324	29	210	17.9	64.8	0.86	chr10:43510330-43510534		FALSE	cg28412448	chr10	43511377	43511377	1	*	0.849671	0.707071	-36.3122	-0.1426	1	Mus_musculus
cg28413491_TC11	cg28413491	39639894	TAAAAAACCTAACCTACAATATTAACCAATCCATATAATATCTAAAACCA	81675543	TAAAAAACCTAACCTACAATATTAACCAATCCATATAATATCTAAAACCG	T	Red	R	cg	F	T	C	1	1	10	43582071	Mus musculus	mm10	TAaaAAACCTAaCCTaCAATaTTAaCCAATCCATATAaTATCTaAAACCr	GACTGCCAAGAGCATAAATGTGTCTAGTTCTGCACAGTGTAATAAAGTAGCTGGTTAATC[CG]GTTTCAGATACTATATGGATTGGCTAACATTGCAGGCTAGGTTTCCTATTTCCCTAGACA	GACTGCCAAGAGCATAAATGTGTCTAGTTCTGCACAGTGTAATAAAGTAGCTGGTTAATC[CG]GTTTCAGATACTATATGGATTGGCTAACATTGCAGGCTAGGTTTCCTATTTCCCTAGACA	GRCm10					NA	NA	NA	NA	NA	NA	NA	NA		chr10:43578339-43579598	FALSE	cg28413491	chr10	43582071	43582071	1	*	0.571674	0.734738	30.6562	0.163064	1	Mus_musculus
cg28413901_TC21	cg28413901	40742299	AAAAATAACCRAAAATAACCRAAAATAACRTATCATACCTCTAAACCTAC	NA					cg	F	T	C	2	1	10	43623748	Mus musculus	mm10	aAAaTaaCCraAAaTaaCCraAAaTaaCrTATCATACCTCTaaaCCTaCr	AGCAACTACAGATCCAACGGGGGATTGGGGGGGGGGGTGGTTTATGGCACGGATGAACAG[CG]CAGGCCCAGAGGTATGATACGCCACTTCCGGCCACTTCCGGCCACTTCCTGTTGGAAAGA	AGCAACTACAGATCCAACGGGGGATTGGGGGGGGGGGTGGTTTATGGCACGGATGAACAG[CG]CAGGCCCAGAGGTATGATACGCCACTTCCGGCCACTTCCGGCCACTTCCTGTTGGAAAGA	GRCm10					NA	NA	NA	NA	NA	NA	NA	NA			FALSE	cg28413901	chr10	43623748	43623748	1	*	0.617032	0.824625	68.5829	0.207593	1	Mus_musculus
cg28413902_TC11	cg28413902	21723585	AAATAACCAAAAATAACATATCATACCTCTAAACCTACACTATTCATCCA	44711328	AAATAACCGAAAATAACGTATCATACCTCTAAACCTACGCTATTCATCCG	A	Red	R	cg	F	T	C	1	1	10	43623759	Mus musculus	mm10	AAaTaaCCraAAaTaaCrTATCATACCTCTaaaCCTaCrCTaTTCATCCr	GGTTCAGACCAAGCAACTACAGATCCAACGGGGGATTGGGGGGGGGGGTGGTTTATGGCA[CG]GATGAACAGCGCAGGCCCAGAGGTATGATACGCCACTTCCGGCCACTTCCGGCCACTTCC	GGTTCAGACCAAGCAACTACAGATCCAACGGGGGATTGGGGGGGGGGGTGGTTTATGGCA[CG]GATGAACAGCGCAGGCCCAGAGGTATGATACGCCACTTCCGGCCACTTCCGGCCACTTCC	GRCm10					NA	NA	NA	NA	NA	NA	NA	NA			FALSE	cg28413902	chr10	43623759	43623759	1	*	0.624372	0.908624	341.583	0.284252	1	Mus_musculus
cg28414558_TC21	cg28414558	87713437	AAACTCTAATTCAATAAAACTAAATAATATAACCAATCRAAATTCTACAC	NA					cg	F	T	C	2	1	10	43691073	Mus musculus	mm10	aaCTCTaATTCAaTAaaACTaaaTaaTaTaaCCAaTCrAaaTTCTaCACr	TTGTAATCAAGGTGTGGTCTGAGGACCCGCTGCGTTGGCACCGCCCAGGAGCATGATTGA[CG]TGCAGAACCTCGACTGGCCACACCACCCAGTCCTACTGAATCAGAGCCTATACCTGAAAC	TTGTAATCAAGGTGTGGTCTGAGGACCCGCTGCGTTGGCACCGCCCAGGAGCATGATTGA[CG]TGCAGAACCTCGACTGGCCACACCACCCAGTCCTACTGAATCAGAGCCTATACCTGAAAC	GRCm10					NA	NA	NA	NA	NA	NA	NA	NA			FALSE	cg28414558	chr10	43691073	43691073	1	*	0.68556	0.823729	29.6495	0.138169	1	Mus_musculus
cg28414563_BC21	cg28414563	46780866	TCAAACCACACCTTAATTACAAAATAAACTTTATACTCRAAAATCCTAAC	NA					cg	R	B	C	2	1	10	43691162	Mus musculus	mm10	CAaACCACACCTTaATTACAAAATAAaCTTTaTACTCrAaaATCCTaACr	GCAGCGGGTCCTCAGACCACACCTTGATTACAAAATAAGCTTTGTACTCGAGGATCCTGA[CG]CTTTCTTGTTCTGAAAGAGGTTTAAAATCAAAATCAAAACAAGCAAACAAACAACAACAA	GCAGCGGGTCCTCAGACCACACCTTGATTACAAAATAAGCTTTGTACTCGAGGATCCTGA[CG]CTTTCTTGTTCTGAAAGAGGTTTAAAATCAAAATCAAAACAAGCAAACAAACAACAACAA	GRCm10					NA	NA	NA	NA	NA	NA	NA	NA			FALSE	cg28414563	chr10	43691162	43691162	1	*	0.685584	0.800933	17.6088	0.115349	1	Mus_musculus
cg28414717_BC21	cg28414717	28747238	AATTTCCACRCTCTACTATCATAATCCTCTTTATAAATTATCATAATCAC	NA					cg	R	B	C	2	1	10	43703470	Mus musculus	mm10	aTTTCCACrCTCTaCTaTCATaaTCCTCTTTaTaaaTTaTCATaaTCACr	GGAGAAATCTGGGTTTCCACGCTCTGCTGTCATGGTCCTCTTTGTGGGTTGTCATGGTCA[CG]TGCTCCAGGATAGGAACCGGGTCGGGAGCTGATTGAGACCTATTGTTCTCAATTACGAGA	GGAGAAATCTGGGTTTCCACGCTCTGCTGTCATGGTCCTCTTTGTGGGTTGTCATGGTCA[CG]TGCTCCAGGATAGGAACCGGGTCGGGAGCTGATTGAGACCTATTGTTCTCAATTACGAGA	GRCm10					NA	NA	NA	NA	NA	NA	NA	NA			FALSE	cg28414717	chr10	43703470	43703470	1	*	0.585331	0.734148	24.7231	0.148817	1	Mus_musculus
cg28415148_TC11	cg28415148	7652378	CAATACAAACAAAAAAACTCTTTATAAACTTCCTTTAACCTTTATTCCCA	53758176	CGATACAAACAAAAAAACTCTTTATAAACTTCCTTTAACCTTTATTCCCG	G	Grn	G	cg	F	T	C	1	1	10	43742863	Mus musculus	mm10	CraTaCAaaCAAaaaaaCTCTTTaTaAaCTTCCTTTaaCCTTTaTTCCCr	AAATGCAAATTGGACCCTGTCACGTGCCTGCCTCAAGCAGGGAGTCCCTAAGTGGCTCTG[CG]GGAACAAAGGCCAAAGGAAGCTCACAAAGAGCCCCCTTGCCTGCACCGCTCGTTTCCCCT	AAATGCAAATTGGACCCTGTCACGTGCCTGCCTCAAGCAGGGAGTCCCTAAGTGGCTCTG[CG]GGAACAAAGGCCAAAGGAAGCTCACAAAGAGCCCCCTTGCCTGCACCGCTCGTTTCCCCT	GRCm10					NA	NA	NA	NA	NA	NA	NA	NA			FALSE	cg28415148	chr10	43742863	43742863	1	*	0.54967	0.733097	40.0004	0.183427	1	Mus_musculus
cg28415149_BC11	cg28415149	76643118	CTCAAAAATATAAAATAATCCTTCCAAAATACAAATTAAACCCTATCACA	94723481	CTCGAAAATATAAAATAATCCTTCCAAAATACAAATTAAACCCTATCACG	A	Red	R	cg	R	B	C	1	1	10	43742901	Mus musculus	mm10	CTCrAaAaTaTaaAaTAATCCTTCCAAAATaCAAATTaaACCCTaTCACr	TGACTCTGTTTCCTCGAGAGTGTGGAGTAATCCTTCCAAAATGCAAATTGGACCCTGTCA[CG]TGCCTGCCTCAAGCAGGGAGTCCCTAAGTGGCTCTGCGGGAACAAAGGCCAAAGGAAGCT	TGACTCTGTTTCCTCGAGAGTGTGGAGTAATCCTTCCAAAATGCAAATTGGACCCTGTCA[CG]TGCCTGCCTCAAGCAGGGAGTCCCTAAGTGGCTCTGCGGGAACAAAGGCCAAAGGAAGCT	GRCm10					NA	NA	NA	NA	NA	NA	NA	NA			FALSE	cg28415149	chr10	43742901	43742901	1	*	0.430723	0.597282	25.9535	0.166559	1	Mus_musculus
cg28416274_BC21	cg28416274	99700890	AAAAAATACCRATCTTAAATAACCTCTAATAACTTAAACCATCTTTTCAC	NA					cg	R	B	C	2	1	10	43870908	Mus musculus	mm10	aAAaATACCrATCTTAAATaaCCTCTaATAaCTTaAACCATCTTTTCACr	AAGTCGTTAATGGAAGATACCGATCTTAAATGGCCTCTGATAGCTTGAACCATCTTTTCA[CG]GTCCTGCTCCTCTAGTGGCCAGATACGGTACTGCAAGCTGTAACTTCGTGCTTGGGAAGC	AAGTCGTTAATGGAAGATACCGATCTTAAATGGCCTCTGATAGCTTGAACCATCTTTTCA[CG]GTCCTGCTCCTCTAGTGGCCAGATACGGTACTGCAAGCTGTAACTTCGTGCTTGGGAAGC	GRCm10					NA	NA	NA	NA	NA	NA	NA	NA			FALSE	cg28416274	chr10	43870908	43870908	1	*	0.421064	0.659378	65.2	0.238314	1	Mus_musculus
cg28418796_BC21	cg28418796	98646162	RTATATTAACTTTCCTATACTAAAACTACAACTAATCTATTACTAACAAC	NA					cg	R	B	C	2	1	10	44111133	Mus musculus	mm10	TATaTTaaCTTTCCTaTaCTAaAaCTaCAACTaATCTaTTaCTAACAaCr	TGCGCACCCCCGTATGTTGGCTTTCCTGTGCTAGAGCTGCAACTGATCTGTTGCTAACAG[CG]CTCCACCGCCTGAGCGCTAAGAATGAAAATTCTGGTGTACAAATTGCCTCTTCAGCAATC	TGCGCACCCCCGTATGTTGGCTTTCCTGTGCTAGAGCTGCAACTGATCTGTTGCTAACAG[CG]CTCCACCGCCTGAGCGCTAAGAATGAAAATTCTGGTGTACAAATTGCCTCTTCAGCAATC	GRCm10					NA	NA	NA	NA	NA	NA	NA	NA			FALSE	cg28418796	chr10	44111133	44111133	1	*	0.764401	0.859724	16.3162	0.0953222	1	Mus_musculus
cg28421573_TC21	cg28421573	52722315	AAAACCAAAATTAAAATTCATTTTTACTTTCTATTTCTTCTACTAAAACC	NA					cg	F	T	C	2	1	10	44427617	Mus musculus	mm10	AAaCCAaAaTTAAaaTTCATTTTTACTTTCTaTTTCTTCTACTaaAACCr	AGAGCGCCTGATTCATGAGGCATGCCTGTTTTGCCTCCGTAGTATTCATTGAAAATGGCA[CG]GTTCCAGTAGAAGAAACAGAAAGTAAAAATGAACCTTAACTCTGGCTTCTGTGATCAGCG	AGAGCGCCTGATTCATGAGGCATGCCTGTTTTGCCTCCGTAGTATTCATTGAAAATGGCA[CG]GTTCCAGTAGAAGAAACAGAAAGTAAAAATGAACCTTAACTCTGGCTTCTGTGATCAGCG	GRCm10					NA	NA	NA	NA	NA	NA	NA	NA			FALSE	cg28421573	chr10	44427617	44427617	1	*	0.272869	0.443759	30.5131	0.17089	1	Mus_musculus
cg28423287_BC21	cg28423287	1740115	ACTTTCAAAAACTTAAACTTAATATAATAATACCTTCCAAAAAACTCTTC	NA					cg	R	B	C	2	1	10	44589980	Mus musculus	mm10	CTTTCAaAaACTTaAaCTTAaTATaATaaTaCCTTCCAaaAAaCTCTTCr	TTACGGTACTGACTTTCAGAGACTTGAGCTTAGTATGATGGTGCCTTCCAGGAAGCTCTT[CG]TGGGGGGCAACTGGAAGATGAACGGGAGGAAGCAGTGCCTGGGAGAACTCAGCTGCACCC	TTACGGTACTGACTTTCAGAGACTTGAGCTTAGTATGATGGTGCCTTCCAGGAAGCTCTT[CG]TGGGGGGCAACTGGAAGATGAACGGGAGGAAGCAGTGCCTGGGAGAACTCAGCTGCACCC	GRCm10					NA	NA	NA	NA	NA	NA	NA	NA			FALSE	cg28423287	chr10	44589980	44589980	1	*	0.660419	0.784023	19.1136	0.123604	1	Mus_musculus
cg28423457_BC21	cg28423457	37664437	CTTTTCTAAACTACRACACCAAATTACTTAATCAAACACTAATCTAAATC	NA					cg	R	B	C	2	1	10	44607910	Mus musculus	mm10	TTTTCTAaaCTACraCACCAAaTTACTTAATCAAACACTAATCTAaATCr	TTTCTGTGTCACTTTTCTAGGCTACGGCACCAAGTTACTTAATCAAACACTAATCTAGAT[CG]CTCTCCCTTCCTTCCGTTCCTGCTTAACACCTACTTAACCCAGAGCTCTTAGCTTGGCTT	TTTCTGTGTCACTTTTCTAGGCTACGGCACCAAGTTACTTAATCAAACACTAATCTAGAT[CG]CTCTCCCTTCCTTCCGTTCCTGCTTAACACCTACTTAACCCAGAGCTCTTAGCTTGGCTT	GRCm10					NA	NA	NA	NA	NA	NA	NA	NA			FALSE	cg28423457	chr10	44607910	44607910	1	*	0.209545	0.3399	18.688	0.130355	1	Mus_musculus
cg28440357_BC11	cg28440357	45646586	TATCTATATTCTATTTCTAAATCTAATACAATCACAATTTCAATTTTACA	43621267	TATCTATATTCTATTTCTAAATCTAATACGATCGCAATTTCAATTTTACG	T	Red	R	rp	R	B	C	1	1	10	47452875	Mus musculus	mm10	TaTCTaTaTTCTaTTTCTAAaTCTaaTaCrATCrCAaTTTCAaTTTTaCr	NNNNNNNNNNNNNNNNNNNNNNNNNNNNNNNNNNNNNNNNNNNNNNNNNNNNNNNNNNNN[NN]NNNNNNNNNNNNNNNNNNNNNNNNNNNNNNNNNNNNNNNNNNNNNNNNNNNNNNNNNNNN	TCTGTGGTCTGATGTCTGTGTTCTGTTTCTAAGTCTGGTGCGATCGCAGTTTCAGTTTTG[CG]GACGCTCAGTGAGACCGCGCTCCGAGAGGGAGTGCGGGGTGGATAAGGATAGACGTGTCC	GRCm10					NA	NA	NA	NA	NA	NA	NA	NA			TRUE	cg28440357	chr10	47452875	47452875	1	*	0.688139	0.896586	95.0586	0.208447	1	Mus_musculus
cg28458544_TC21	cg28458544	92710417	AATATTTCAACAACTAAAAAACAATTTATACATAAAAAACCTACCCAAAC	NA					cg	F	T	C	2	1	10	51456259	Mus musculus	mm10	aTaTTTCAaCAaCTaaaAAACAATTTaTACATaaAaaACCTACCCAaACr	AGGGTTCCTGGGGTCCAGAATCAGTCCTGCAAGAGAGTTATCCATGAGTGTTTGCACTAA[CG]TCTGGGTAGGTCCTCCATGTACAAATTGTTTCCCAGCTGCTGAAACACCCTGATAGCCTA	AGGGTTCCTGGGGTCCAGAATCAGTCCTGCAAGAGAGTTATCCATGAGTGTTTGCACTAA[CG]TCTGGGTAGGTCCTCCATGTACAAATTGTTTCCCAGCTGCTGAAACACCCTGATAGCCTA	GRCm10					NA	NA	NA	NA	NA	NA	NA	NA			FALSE	cg28458544	chr10	51456259	51456259	1	*	0.229041	0.379807	24.9669	0.150766	1	Mus_musculus
cg28458856_BC11	cg28458856	92781211	CCAAATAAATTCTCAATTATAAAAAATAATCACATTTTTCCTAACCAACA	31769112	CCAAATAAATTCTCGATTATAAAAAATAATCACGTTTTTCCTAACCAACG	G	Grn	G	cg	R	B	C	1	1	10	51526522	Mus musculus	mm10	CCAAaTAaaTTCTCraTTaTaAaaaaTaaTCACrTTTTTCCTaaCCAACr	ATCCCCATACCTCCAAGTAGGTTCTCGGTTGTGAGGGGTGGTCACGTTTTTCCTGGCCAA[CG]CACCAAATGAAAGACCCACAACGTGAGGACTCCCCCACGTTCTTACTCAGGAGAGGTGAC	ATCCCCATACCTCCAAGTAGGTTCTCGGTTGTGAGGGGTGGTCACGTTTTTCCTGGCCAA[CG]CACCAAATGAAAGACCCACAACGTGAGGACTCCCCCACGTTCTTACTCAGGAGAGGTGAC	GRCm10					NA	NA	NA	NA	NA	NA	NA	NA			FALSE	cg28458856	chr10	51526522	51526522	1	*	0.666181	0.799285	24.3075	0.133104	1	Mus_musculus
cg28470925_TC21	cg28470925	19608933	TAACTAACTCATCRAAAATCTTCAATAACCATATAACTAAAAACTACCTC	NA					cg	F	T	C	2	1	10	53462350	Mus musculus	mm10	aaCTaaCTCATCrAAAATCTTCAaTAACCATaTaACTAAaAaCTACCTCr	AAACTTGTCACCTTGCTGCTGCCCTTCCACAGTTCCCTGAAGAGGAAAGGGCAGACCTCT[CG]AGGTAGCTCTTAGTCACATGGTTACTGAAGATTTTCGATGAGCCAGCCACAACCGATGGT	AAACTTGTCACCTTGCTGCTGCCCTTCCACAGTTCCCTGAAGAGGAAAGGGCAGACCTCT[CG]AGGTAGCTCTTAGTCACATGGTTACTGAAGATTTTCGATGAGCCAGCCACAACCGATGGT	GRCm10					NA	NA	NA	NA	NA	NA	NA	NA			FALSE	cg28470925	chr10	53462350	53462350	1	*	0.603428	0.730774	16.7581	0.127346	1	Mus_musculus
cg28494374_TC21	cg28494374	51716256	TATTCTAAAATACAAATTACAAAACCTTAAAAAATTTTCTCCATAAAACC	NA					cg	F	T	C	2	1	10	57628629	Mus musculus	mm10	aTTCTAaAaTACAAaTTACAaaaCCTTaAAaaaTTTTCTCCATAaAACCr	GGATTCTACAGATGGTAACAGTGTTCTTCAATGCTAAATAAAGATCCTCCAAGGTTAGAA[CG]GTTCTATGGAGAAAACCCTTCAAGGCCCTGTAACTTGTACTCTAGAACATAGCTTTGCCT	GGATTCTACAGATGGTAACAGTGTTCTTCAATGCTAAATAAAGATCCTCCAAGGTTAGAA[CG]GTTCTATGGAGAAAACCCTTCAAGGCCCTGTAACTTGTACTCTAGAACATAGCTTTGCCT	GRCm10	chr10:57632017-57632220				NA	NA	NA	NA	NA	NA	NA	NA			FALSE	cg28494374	chr10	57628629	57628629	1	*	0.272043	0.397911	14.2056	0.125868	1	Mus_musculus
cg28500227_BC21	cg28500227	40794424	AATAAATTCTCTAACCAAAATAACTTCCTAAAACAAACCACAATTTCCTC	NA					cg	R	B	C	2	1	10	58757215	Mus musculus	mm10	ATAAaTTCTCTaaCCAAAATaaCTTCCTaaAACAAaCCACAaTTTCCTCr	CAGGCATACTGGATAAGTTCTCTGGCCAAAATGGCTTCCTGGAACAAGCCACAGTTTCCT[CG]AGGTGAAGACCAGCTCCGAGTACTCTTGAAATGGATTTCCTCTTCCAATGACCACTCAAC	CAGGCATACTGGATAAGTTCTCTGGCCAAAATGGCTTCCTGGAACAAGCCACAGTTTCCT[CG]AGGTGAAGACCAGCTCCGAGTACTCTTGAAATGGATTTCCTCTTCCAATGACCACTCAAC	GRCm10					NA	NA	NA	NA	NA	NA	NA	NA			FALSE	cg28500227	chr10	58757215	58757215	1	*	0.244006	0.442729	45.845	0.198722	1	Mus_musculus
cg28504624_BC21	cg28504624	67802900	TAAACACCAACTATCAACCATTATTAAATAACTCATAATCCCTAAATATC	NA					cg	R	B	C	2	1	10	59250826	Mus musculus	mm10	aaACACCAaCTaTCAACCATTATTAaATaACTCATaaTCCCTaaATaTCr	TTGCAGTTTCCTGGACACCAGCTGTCAACCATTATTAGATGACTCATGGTCCCTGGATGT[CG]GGTGTCAGCCATGATTTAGTAAATGTCTCATACCAATATATATATATATATATATATATA	TTGCAGTTTCCTGGACACCAGCTGTCAACCATTATTAGATGACTCATGGTCCCTGGATGT[CG]GGTGTCAGCCATGATTTAGTAAATGTCTCATACCAATATATATATATATATATATATATA	GRCm10					NA	NA	NA	NA	NA	NA	NA	NA			FALSE	cg28504624	chr10	59250826	59250826	1	*	0.512604	0.650451	16.8866	0.137848	1	Mus_musculus
cg28509349_BC21	cg28509349	6627257	ACRAACAACTTCRTTACAAATTCTTTATACAACTTAATTACAAATTCCTC	NA					cg	R	B	C	2	1	10	59657075	Mus musculus	mm10	CrAaCAACTTCrTTaCAAaTTCTTTaTaCAACTTAaTTaCAAaTTCCTCr	CCCTCATCCCTACGAGCAACTTCGTTGCAAGTTCTTTGTGCAACTTAGTTGCAAGTTCCT[CG]TGGGACTTAGTTGCAAGTTCCTCGTGCAGCTAAGAGGGTCACAAACCGGGTCAGATTCCT	CCCTCATCCCTACGAGCAACTTCGTTGCAAGTTCTTTGTGCAACTTAGTTGCAAGTTCCT[CG]TGGGACTTAGTTGCAAGTTCCTCGTGCAGCTAAGAGGGTCACAAACCGGGTCAGATTCCT	GRCm10					NA	NA	NA	NA	NA	NA	NA	NA			FALSE	cg28509349	chr10	59657075	59657075	1	*	0.156002	0.306851	32.1265	0.150849	1	Mus_musculus
cg28512581_TC21	cg28512581	52702972	TAATACAAATCAATCCCAACTAACCACCAACATAAACTATCATTTATAAC	NA					cg	F	T	C	2	1	10	59912976	Mus musculus	mm10	aATaCAAATCAATCCCAaCTaaCCACCAaCATAaACTaTCATTTATaACr	GCTTGGCTGCTTGCTTGCAGTGCATGCCAGGCACGTAGAGTTGTATCCCAGTCCCCTTAA[CG]TCATAAATGACAGTCTATGCTGGTGGCCAGCTGGGATTGATTTGCATCAGTCAGTCACAT	GCTTGGCTGCTTGCTTGCAGTGCATGCCAGGCACGTAGAGTTGTATCCCAGTCCCCTTAA[CG]TCATAAATGACAGTCTATGCTGGTGGCCAGCTGGGATTGATTTGCATCAGTCAGTCACAT	GRCm10					NA	NA	NA	NA	NA	NA	NA	NA			FALSE	cg28512581	chr10	59912976	59912976	1	*	0.61671	0.747799	19.0553	0.131089	1	Mus_musculus
cg28513273_BC21	cg28513273	72725822	CTAAAAAATAAATACCRTTACCATAACAACAAATACATCRAATACCTATC	NA					cg	R	B	C	2	1	10	59959722	Mus musculus	mm10	TaaaAAATaAATaCCrTTaCCATaaCAACAaATaCATCraaTACCTATCr	GGAAGTGGACTCTGGGAAATGAATGCCGTTGCCATGGCAACAGATGCATCGGGTACCTAT[CG]CCTATAGATGACGTCACTAGGTTCTGAGACAATCTGCCAAGCGAGCTCCTGATACCAACA	GGAAGTGGACTCTGGGAAATGAATGCCGTTGCCATGGCAACAGATGCATCGGGTACCTAT[CG]CCTATAGATGACGTCACTAGGTTCTGAGACAATCTGCCAAGCGAGCTCCTGATACCAACA	GRCm10					NA	NA	NA	NA	NA	NA	NA	NA			FALSE	cg28513273	chr10	59959722	59959722	1	*	0.699092	0.807011	15.5027	0.107919	1	Mus_musculus
cg28525087_TC11	cg28525087	58624442	CAACCACTACTATTACTCATACTATTCCAAACCAAAATAAAAATAACCCA	28607868	CAACCACTACTATTACTCATACTATTCCAAACCAAAATAAAAATAACCCG	A	Red	R	cg	F	T	C	1	1	10	60832963	Mus musculus	mm10	CAaCCACTaCTaTTaCTCATaCTaTTCCAaaCCAaaATAAAAATAaCCCr	GTGAATCCGGGTGGAGTGAACGCCCAAGGCAGGACTTTGGTTTCTGTGGGCAAAGGTAAA[CG]GGCTATTTTTATCCTGGCCTGGAACAGCATGAGCAACAGCAGTGGCTGAGCACACCCAGC	GTGAATCCGGGTGGAGTGAACGCCCAAGGCAGGACTTTGGTTTCTGTGGGCAAAGGTAAA[CG]GGCTATTTTTATCCTGGCCTGGAACAGCATGAGCAACAGCAGTGGCTGAGCACACCCAGC	GRCm10					NA	NA	NA	NA	NA	NA	NA	NA	chr10:60830546-60831810		FALSE	cg28525087	chr10	60832963	60832963	1	*	0.33642	0.486985	20.3594	0.150565	1	Mus_musculus
cg28531115_BC11	cg28531115	13614870	CAACTATAAATCTATAACAAATACAACTATCTATATAATTTACCTTTCCA	62603411	CAACTATAAATCTATAACAAATACGACTATCTATATAATTTACCTTTCCG	T	Red	R	cg	R	B	C	1	1	10	61341814	Mus musculus	mm10	CAaCTaTAaaTCTaTaACAaATaCraCTaTCTaTaTaaTTTaCCTTTCCr	GTATCCGTGTGGCAGCTGTAGGTCTGTGACAGATGCGGCTGTCTGTGTGGTTTGCCTTTC[CG]GGACTTGCTGGTGTATCTGTGGGCAGGGTCTGCCTGGCATGTGTGGCCTGTGGATGTTGC	GTATCCGTGTGGCAGCTGTAGGTCTGTGACAGATGCGGCTGTCTGTGTGGTTTGCCTTTC[CG]GGACTTGCTGGTGTATCTGTGGGCAGGGTCTGCCTGGCATGTGTGGCCTGTGGATGTTGC	GRCm10					NA	NA	NA	NA	NA	NA	NA	NA			FALSE	cg28531115	chr10	61341814	61341814	1	*	0.227687	0.344579	13.3144	0.116892	1	Mus_musculus
cg28534864_TC21	cg28534864	72639403	TAAAATACCCTACRAAATAATCCTCTAAAACCATACAAATATCATAACTC	NA					cg	F	T	C	2	1	10	61621901	Mus musculus	mm10	aAAaTACCCTACraaaTaATCCTCTaAaACCATaCAAATaTCATaaCTCr	GAACAGGATGAGAAGCAGTGTTGTGGGTGGCAACACTATGAAGTCGGTACAAAAATATAA[CG]AGCCATGACATTTGCATGGTCTCAGAGGATCACCCCGTAGGGTACTTCATAATTAGAAAG	GAACAGGATGAGAAGCAGTGTTGTGGGTGGCAACACTATGAAGTCGGTACAAAAATATAA[CG]AGCCATGACATTTGCATGGTCTCAGAGGATCACCCCGTAGGGTACTTCATAATTAGAAAG	GRCm10	chr10:61625499-61626247				NA	NA	NA	NA	NA	NA	NA	NA			FALSE	cg28534864	chr10	61621901	61621901	1	*	0.187773	0.347516	32.356	0.159743	1	Mus_musculus
cg28541472_BC21	cg28541472	2640432	AATCTACRTAAATTATTAACRCCTACTCTTTTTAACAATACTTAAAAACC	NA					cg	R	B	C	2	1	10	62110455	Mus musculus	mm10	ATCTACrTAaATTATTAaCrCCTaCTCTTTTTaaCAaTaCTTAaaAACCr	AGACCTAAGAGGATCTACGTAGATTATTAGCGCCTGCTCTTTTTGGCAGTGCTTAGGAAC[CG]CACCCTAACCCTGTTTTTTTTGTTTGTTTGTTTTGTTTTGTTTGTTTGTTTTGTTTGTTG	AGACCTAAGAGGATCTACGTAGATTATTAGCGCCTGCTCTTTTTGGCAGTGCTTAGGAAC[CG]CACCCTAACCCTGTTTTTTTTGTTTGTTTGTTTTGTTTTGTTTGTTTGTTTTGTTTGTTG	GRCm10		chr10:62110704-62111095			NA	NA	NA	NA	NA	NA	NA	NA			FALSE	cg28541472	chr10	62110455	62110455	1	*	0.442564	0.57842	15.0079	0.135856	1	Mus_musculus
cg28544346_TC11	cg28544346	14699526	CACAATAAATCTTAAAATCAATTACCACTTAATAACATTAAAATTCACCA	59639122	CACAATAAATCTTAAAATCGATTACCACTTAATAACGTTAAAATTCACCG	A	Red	R	cg	F	T	C	1	1	10	62314269	Mus musculus	mm10	CACAATaAaTCTTAaaATCraTTACCACTTaaTaaCrTTaaaATTCACCr	TGGATCCAGTTCAATTCTTGAACAAAGACATCATCAGAGACAGAGACACCAGTGTGCAGA[CG]GTGAATCCCAACGCCACCAAGTGGTAACCGATCCTAAGACTCATTGTGGACATTCTCAAG	TGGATCCAGTTCAATTCTTGAACAAAGACATCATCAGAGACAGAGACACCAGTGTGCAGA[CG]GTGAATCCCAACGCCACCAAGTGGTAACCGATCCTAAGACTCATTGTGGACATTCTCAAG	GRCm10					NA	NA	NA	NA	NA	NA	NA	NA			FALSE	cg28544346	chr10	62314269	62314269	1	*	0.700054	0.854633	43.8897	0.154579	1	Mus_musculus
cg28556405_BC11	cg28556405	61717872	AATCTCTAAACTTTCTCTACAACCCTAACACTAAACATCTTAAAAAAACA	98692188	AATCTCTAAACTTTCTCTACAACCCTAACACTAAACATCTTAAAAAAACG	A	Red	R	cg	R	B	C	1	1	10	63262934	Mus musculus	mm10	AATCTCTaAaCTTTCTCTACAaCCCTaACACTaaaCATCTTAAAaAAACr	CCAAGGGCTCTTAATCTCTGAGCTTTCTCTACAGCCCTGACACTGGGCATCTTAAAGAAA[CG]TTGGTTGTCACTGGCTGGCTACTTTTGATTTAAAACAAGCATATTTTGACCATATAAGGG	CCAAGGGCTCTTAATCTCTGAGCTTTCTCTACAGCCCTGACACTGGGCATCTTAAAGAAA[CG]TTGGTTGTCACTGGCTGGCTACTTTTGATTTAAAACAAGCATATTTTGACCATATAAGGG	GRCm10					NA	NA	NA	NA	NA	NA	NA	NA			FALSE	cg28556405	chr10	63262934	63262934	1	*	0.523551	0.664188	18.2056	0.140637	1	Mus_musculus
cg28558179_BC21	cg28558179	49657313	ACAACCAATAATCTTAACTACTAAATCATCTCTCTAATTCCAACCAAAAC	NA					cg	R	B	C	2	1	10	63422596	Mus musculus	mm10	CAaCCAaTaaTCTTAACTaCTaAaTCATCTCTCTAaTTCCAaCCAAaACr	TCTCTGGAAGAGCAGCCAGTGGTCTTAACTGCTGAGTCATCTCTCTAGTTCCAGCCAAGA[CG]AGAGAGAGAGAGAGAGAGAGAGAGAGAGAGAGAGAGAGAGAGAGAGAGAGAGAGAGAGAG	TCTCTGGAAGAGCAGCCAGTGGTCTTAACTGCTGAGTCATCTCTCTAGTTCCAGCCAAGA[CG]AGAGAGAGAGAGAGAGAGAGAGAGAGAGAGAGAGAGAGAGAGAGAGAGAGAGAGAGAGAG	GRCm10					NA	NA	NA	NA	NA	NA	NA	NA			FALSE	cg28558179	chr10	63422596	63422596	1	*	0.134773	0.236252	14.469	0.101479	1	Mus_musculus
cg28580703_TC21	cg28580703	44699578	TCCCATCTACATAAACATTATACTATCTTCATTTTTACATATTTCCCCAC	NA					cg	F	T	C	2	1	10	67026698	Mus musculus	mm10	CCCATCTaCATAAACATTATaCTaTCTTCATTTTTaCATATTTCCCCACr	CTTCCCTGCCCCAGAATCCCAATCACACCCATAAAGTAGTCGCAACGCAAGCCTGCAGTA[CG]TGGGGAAATATGCAAAAATGAAGACAGCATAATGTTTATGCAGATGGGACACGTGACTGA	CTTCCCTGCCCCAGAATCCCAATCACACCCATAAAGTAGTCGCAACGCAAGCCTGCAGTA[CG]TGGGGAAATATGCAAAAATGAAGACAGCATAATGTTTATGCAGATGGGACACGTGACTGA	GRCm10					NA	NA	NA	NA	NA	NA	NA	NA			FALSE	cg28580703	chr10	67026698	67026698	1	*	0.614328	0.751577	21.5596	0.13725	1	Mus_musculus
cg28581841_BC11	cg28581841	85674501	TTAATAATTATATCACATAAAATCCTCAACAAATTTACAAAACAATCACA	2784533	TTAATAATTATATCACATAAAATCCTCAACAAATTTACAAAACAATCACG	A	Red	R	cg	R	B	C	1	1	10	67099139	Mus musculus	mm10	TTaATAaTTaTaTCACATaaAaTCCTCAaCAaaTTTaCAAaaCAaTCACr	GATTAGACGTTTTTGATAGTTGTGTCACATGGAGTCCTCAGCAGGTTTGCAAGGCAGTCA[CG]TCCAGTTCCTAATCATTTTGTCCCAGCATCCATATGCTGACGGGCCTTTGTGTAACTTAT	GATTAGACGTTTTTGATAGTTGTGTCACATGGAGTCCTCAGCAGGTTTGCAAGGCAGTCA[CG]TCCAGTTCCTAATCATTTTGTCCCAGCATCCATATGCTGACGGGCCTTTGTGTAACTTAT	GRCm10					NA	NA	NA	NA	NA	NA	NA	NA	chr10:67096180-67097472		FALSE	cg28581841	chr10	67099139	67099139	1	*	0.472169	0.630602	23.4895	0.158433	1	Mus_musculus
cg28582342_TC11	cg28582342	98644222	CATAACAATAAAAACACAACCCAAACTAATAAAAAAACAATTCCTATACA	24800256	CATAACGATAAAAACGCGACCCGAACTAATAAAAAAACGATTCCTATACG	A	Red	R	cg	F	T	C	1	1	10	67127305	Mus musculus	mm10	CATaaCraTaaAaACrCraCCCrAaCTaaTaaaaAAaCraTTCCTaTaCr	GCCAGCCGCGCCCGCAGCCGCTCTGCCCGCGCTCCGGACGCGCGTCCTCGCCGGCCGCCA[CG]CACAGGAACCGCTTCCCCACCAGCTCGGGCCGCGTCTCCACCGCCATGGCCGCCACTGCG	GCCAGCCGCGCCCGCAGCCGCTCTGCCCGCGCTCCGGACGCGCGTCCTCGCCGGCCGCCA[CG]CACAGGAACCGCTTCCCCACCAGCTCGGGCCGCGTCTCCACCGCCATGGCCGCCACTGCG	GRCm10			chr10:67126768-67127451	chr10	67126768	67127451	683	109	527	31.9	77.2	1.08			FALSE	cg28582342	chr10	67127305	67127305	1	*	0.00448363	0.0591927	13.2408	0.0547091	1	Mus_musculus
cg28583016_BC21	cg28583016	93628582	ATATACTAATACTAAATAACTCAAACTACTTACATAAACACTCTCTAAAC	NA					cg	R	B	C	2	1	10	67220381	Mus musculus	mm10	TaTaCTAaTaCTAAATaaCTCAAaCTaCTTaCATaAaCACTCTCTAaACr	TGCTGCTGCTGGTGTGCTAGTGCTAAATGGCTCAAGCTGCTTGCATGAGCACTCTCTAGA[CG]TGGGTGGCCACCGAGTAAAGAGGCAGTAGGCACTCCAGGTAACACAGTGGGAAGCAAATG	TGCTGCTGCTGGTGTGCTAGTGCTAAATGGCTCAAGCTGCTTGCATGAGCACTCTCTAGA[CG]TGGGTGGCCACCGAGTAAAGAGGCAGTAGGCACTCCAGGTAACACAGTGGGAAGCAAATG	GRCm10					NA	NA	NA	NA	NA	NA	NA	NA			FALSE	cg28583016	chr10	67220381	67220381	1	*	0.675762	0.784696	14.087	0.108935	1	Mus_musculus
cg28583845_TC21	cg28583845	97759336	RTAATAATCACRTAACATAACTCTAAACTACTATATAAACCCCCTAAAAC	NA					cg	F	T	C	2	1	10	67297356	Mus musculus	mm10	TaaTaaTCACrTaACATAaCTCTAaaCTACTaTaTAAaCCCCCTaaAACr	TATGAACAACTTAGTAGTCATCGGGGCTGTCAGAGTGCTGCTATCGTACTTCCGTAGTTA[CG]TTCCAGGGGGCTTACACAGTAGCCTAGAGCTATGTCACGTGACCACCACGCTCCTTTTCC	TATGAACAACTTAGTAGTCATCGGGGCTGTCAGAGTGCTGCTATCGTACTTCCGTAGTTA[CG]TTCCAGGGGGCTTACACAGTAGCCTAGAGCTATGTCACGTGACCACCACGCTCCTTTTCC	GRCm10					NA	NA	NA	NA	NA	NA	NA	NA			FALSE	cg28583845	chr10	67297356	67297356	1	*	0.682844	0.789854	13.829	0.10701	1	Mus_musculus
cg28583849_TC21	cg28583849	91771507	CRATAACAACACTCTAACAACCCCRATAACTACTAAATTATTCATAAACC	NA					cg	F	T	C	2	1	10	67297421	Mus musculus	mm10	rATAaCAaCACTCTaACAaCCCCrATaACTACTAAaTTaTTCATAaaCCr	CTGTCCCATCCGGTACGCAATTCACCCCCTTGTCCAACATTTTTCTTCTCAGTTTGCTAC[CG]GCCTATGAACAACTTAGTAGTCATCGGGGCTGTCAGAGTGCTGCTATCGTACTTCCGTAG	CTGTCCCATCCGGTACGCAATTCACCCCCTTGTCCAACATTTTTCTTCTCAGTTTGCTAC[CG]GCCTATGAACAACTTAGTAGTCATCGGGGCTGTCAGAGTGCTGCTATCGTACTTCCGTAG	GRCm10					NA	NA	NA	NA	NA	NA	NA	NA			FALSE	cg28583849	chr10	67297421	67297421	1	*	0.704596	0.815127	17.1807	0.110531	1	Mus_musculus
cg28586066_TC21	cg28586066	68673559	AACAAATATAAATATCAAACRCCAAAATTCTCATACAACRCTATCAACTC	NA					cg	F	T	C	2	1	10	67497608	Mus musculus	mm10	aCAaaTaTaAATATCAaACrCCAAaaTTCTCATaCAACrCTaTCAACTCr	CTCGCGCCTAACCATGTTTTTCTATGGGTCTCGTGTGAAGAAGAATCTCCATTGGGTGAA[CG]AGTTGACAGCGTTGCATGAGAACCTTGGCGTCTGATATTCACACCTGCTTGTGAAACAAA	CTCGCGCCTAACCATGTTTTTCTATGGGTCTCGTGTGAAGAAGAATCTCCATTGGGTGAA[CG]AGTTGACAGCGTTGCATGAGAACCTTGGCGTCTGATATTCACACCTGCTTGTGAAACAAA	GRCm10					NA	NA	NA	NA	NA	NA	NA	NA			FALSE	cg28586066	chr10	67497608	67497608	1	*	0.567005	0.737746	34.347	0.170741	1	Mus_musculus
cg28586070_TC21	cg28586070	87768950	TAACTAATTCCATCAAAACATTAATAAAACCCAATTCTAACAATCTATTC	NA					cg	F	T	C	2	1	10	67497722	Mus musculus	mm10	aACTAATTCCATCAAAaCATTaATaAaaCCCAaTTCTAACAaTCTaTTCr	GGCGCGAGGCAGCTTTCAGGCAGTGGAAAATCTCCAGATGTGTCACTCATGGAGTAGATA[CG]AACAGACTGTTAGAACTGGGCCTCATCAATGCTTTGATGGAATTAGTCATCAATTTCTAA	GGCGCGAGGCAGCTTTCAGGCAGTGGAAAATCTCCAGATGTGTCACTCATGGAGTAGATA[CG]AACAGACTGTTAGAACTGGGCCTCATCAATGCTTTGATGGAATTAGTCATCAATTTCTAA	GRCm10					NA	NA	NA	NA	NA	NA	NA	NA			FALSE	cg28586070	chr10	67497722	67497722	1	*	0.512439	0.665446	22.5865	0.153007	1	Mus_musculus
cg28588782_BC21	cg28588782	31668953	TCCTCTAAAATAAACCTCTATCAAAATAACTAAACATCTCCACTTAAAAC	NA					cg	R	B	C	2	1	10	67703110	Mus musculus	mm10	CCTCTaAaATaAaCCTCTaTCAaaATaaCTaAaCATCTCCACTTAAaACr	AGGAAGATGTTTCCTCTGAGATGAGCCTCTGTCAGGATGGCTGAGCATCTCCACTTAAGA[CG]ACAGTATCATTTGCATCACCTCACAACTGAGACTGGCCCTTGTCTCTGCTGCTCATCTGT	AGGAAGATGTTTCCTCTGAGATGAGCCTCTGTCAGGATGGCTGAGCATCTCCACTTAAGA[CG]ACAGTATCATTTGCATCACCTCACAACTGAGACTGGCCCTTGTCTCTGCTGCTCATCTGT	GRCm10					NA	NA	NA	NA	NA	NA	NA	NA			FALSE	cg28588782	chr10	67703110	67703110	1	*	0.412432	0.624016	47.8166	0.211584	1	Mus_musculus
cg28589708_BC21	cg28589708	16623128	ATAAACTAAATTAAAACTAACTACTTTATCATTTTCTCTTCACCTTAAAC	NA					cg	R	B	C	2	1	10	67785830	Mus musculus	mm10	TAAaCTaaaTTAAAaCTAACTaCTTTaTCATTTTCTCTTCACCTTAaACr	ATGCCAAACAGATAAGCTGGGTTAAAGCTAACTGCTTTGTCATTTTCTCTTCACCTTAGA[CG]GGAAAGTTAGGTCAAAGGTTTGGGTCCAGTGATGCAAGGCCAGTCTGTGACTGTTGACTT	ATGCCAAACAGATAAGCTGGGTTAAAGCTAACTGCTTTGTCATTTTCTCTTCACCTTAGA[CG]GGAAAGTTAGGTCAAAGGTTTGGGTCCAGTGATGCAAGGCCAGTCTGTGACTGTTGACTT	GRCm10					NA	NA	NA	NA	NA	NA	NA	NA			FALSE	cg28589708	chr10	67785830	67785830	1	*	0.447526	0.594596	18.7544	0.14707	1	Mus_musculus
cg28590606_TC21	cg28590606	51729552	ATAATACCTCTTCCTCAAAAACTCTCAATACTAATAACACAATACCAACC	NA					cg	F	T	C	2	1	10	67870264	Mus musculus	mm10	TAaTaCCTCTTCCTCAaaAACTCTCAATACTAaTaaCACAaTaCCAaCCr	TTTCTCCCTTTGACGCAGCTAATGGCTGAAATTTCCTAAGAAGTCGGGAGGACAGCACAT[CG]GCTGGCACTGTGCCACTAGTATTGAGAGTTCCTGAGGAAGAGGCACTATGTTAATTATTT	TTTCTCCCTTTGACGCAGCTAATGGCTGAAATTTCCTAAGAAGTCGGGAGGACAGCACAT[CG]GCTGGCACTGTGCCACTAGTATTGAGAGTTCCTGAGGAAGAGGCACTATGTTAATTATTT	GRCm10					NA	NA	NA	NA	NA	NA	NA	NA			FALSE	cg28590606	chr10	67870264	67870264	1	*	0.681311	0.801033	19.2128	0.119722	1	Mus_musculus
cg28592194_BC21	cg28592194	6623825	TATCAACAAAACRAACAAACACCTTACCACTAAATAACRCTTAAATTATC	NA					cg	R	B	C	2	1	10	67998319	Mus musculus	mm10	aTCAaCAaAaCrAaCAaaCACCTTaCCACTAaATaaCrCTTAaaTTaTCr	GTGGCATTTCCTGTCAGCAGAGCGAGCAGGCACCTTGCCACTAGATGGCGCTTAGGTTGT[CG]GTCTCAGTTTCTCCAAAATGGTAGCCCCCCACCCCTTCCGTACCAACCCCCTGCCACTAG	GTGGCATTTCCTGTCAGCAGAGCGAGCAGGCACCTTGCCACTAGATGGCGCTTAGGTTGT[CG]GTCTCAGTTTCTCCAAAATGGTAGCCCCCCACCCCTTCCGTACCAACCCCCTGCCACTAG	GRCm10					NA	NA	NA	NA	NA	NA	NA	NA			FALSE	cg28592194	chr10	67998319	67998319	1	*	0.243648	0.394616	24.1075	0.150968	1	Mus_musculus
cg28592332_TC21	cg28592332	64604147	ACRCTACAACTATAAACTTCTATCTTTATCTAAAAATCCRATCCTACCTC	NA					cg	F	T	C	2	1	10	68005503	Mus musculus	mm10	CrCTaCAaCTaTAaACTTCTATCTTTATCTaaAAaTCCraTCCTaCCTCr	TTAGTTTTGCTCTCTGCTGAATTAGACTCCCAGCCTTGTCGCTGCTCTCGGTTTCAGCAA[CG]AGGCAGGACCGGACTTCCAGATAAAGATAGAAGTCTACAGCTGCAGCGCAGAGGAGTCCT	TTAGTTTTGCTCTCTGCTGAATTAGACTCCCAGCCTTGTCGCTGCTCTCGGTTTCAGCAA[CG]AGGCAGGACCGGACTTCCAGATAAAGATAGAAGTCTACAGCTGCAGCGCAGAGGAGTCCT	GRCm10					NA	NA	NA	NA	NA	NA	NA	NA			FALSE	cg28592332	chr10	68005503	68005503	1	*	0.649894	0.780501	21.4261	0.130606	1	Mus_musculus
cg28592687_BC21	cg28592687	42724117	CAAATCCCAATATAAACATACRCAAATAACCAATATCTAATATTTAAATC	NA					cg	R	B	C	2	1	10	68028840	Mus musculus	mm10	AAaTCCCAaTaTaAACATACrCAAaTaaCCAATaTCTAaTATTTAAATCr	CTCTAGAGAACCAAGTCCCAGTGTGAACATACGCAAGTGGCCAATGTCTAGTATTTAAAT[CG]CAACAAGATTGCGGATCTCAAAGACTCAACCTTCCTTCCTACCACTTTGGCTAATAAAGC	CTCTAGAGAACCAAGTCCCAGTGTGAACATACGCAAGTGGCCAATGTCTAGTATTTAAAT[CG]CAACAAGATTGCGGATCTCAAAGACTCAACCTTCCTTCCTACCACTTTGGCTAATAAAGC	GRCm10					NA	NA	NA	NA	NA	NA	NA	NA			FALSE	cg28592687	chr10	68028840	68028840	1	*	0.781457	0.879104	20.0699	0.0976473	1	Mus_musculus
cg28594075_BC21	cg28594075	6614109	AATTTCCTATTACATTATAAAATTCCRATCACCAATTCTTTATAATCACC	NA					cg	R	B	C	2	1	10	68137919	Mus musculus	mm10	aTTTCCTaTTaCATTATaaaaTTCCraTCACCAaTTCTTTATaaTCACCr	GGAAATAGGAAGGTTTCCTGTTGCATTATGGGGTTCCGGTCACCAGTTCTTTATGGTCAC[CG]CCCCTAGCACACTGACGGTTCGGTTCGTGACTGATATGGGGTCCAAGGCTGTGGTGAAGG	GGAAATAGGAAGGTTTCCTGTTGCATTATGGGGTTCCGGTCACCAGTTCTTTATGGTCAC[CG]CCCCTAGCACACTGACGGTTCGGTTCGTGACTGATATGGGGTCCAAGGCTGTGGTGAAGG	GRCm10					NA	NA	NA	NA	NA	NA	NA	NA			FALSE	cg28594075	chr10	68137919	68137919	1	*	0.618239	0.818798	62.6464	0.200559	1	Mus_musculus
cg28594167_BC11	cg28594167	62656591	TATCTACACTAAATAATTACAACATCTTACATTACACACAATTCATATCA	61796174	TATCTACACTAAATAATTACAACGTCTTACATTACACACAATTCATATCG	A	Red	R	cg	R	B	C	1	1	10	68145646	Mus musculus	mm10	TaTCTaCACTaAATaATTaCAaCrTCTTACATTACACACAaTTCATaTCr	TTTCTCATATCGTGTCTGCACTGAATGATTGCAGCGTCTTACATTACACACAGTTCATGT[CG]TCAACGCATCAAAATAGCTCATGAGGAGTCAGAGCTCCTCTCTCCCTCTCCCTCCCTCCC	TTTCTCATATCGTGTCTGCACTGAATGATTGCAGCGTCTTACATTACACACAGTTCATGT[CG]TCAACGCATCAAAATAGCTCATGAGGAGTCAGAGCTCCTCTCTCCCTCTCCCTCCCTCCC	GRCm10					NA	NA	NA	NA	NA	NA	NA	NA			FALSE	cg28594167	chr10	68145646	68145646	1	*	0.561622	0.856593	341.583	0.294971	1	Mus_musculus
cg28594168_TC21	cg28594168	92624315	TCRCTCAAATTCCATTTTCTCATATCRTATCTACACTAAATAATTACAAC	NA					cg	F	T	C	2	1	10	68145672	Mus musculus	mm10	CrCTCAAaTTCCATTTTCTCATATCrTaTCTaCACTaAATaATTaCAaCr	CTCTGACTCCTCATGAGCTATTTTGATGCGTTGACGACATGAACTGTGTGTAATGTAAGA[CG]CTGCAATCATTCAGTGCAGACACGATATGAGAAAATGGAACTTGAGCGAGTTTGGCCAAT	CTCTGACTCCTCATGAGCTATTTTGATGCGTTGACGACATGAACTGTGTGTAATGTAAGA[CG]CTGCAATCATTCAGTGCAGACACGATATGAGAAAATGGAACTTGAGCGAGTTTGGCCAAT	GRCm10					NA	NA	NA	NA	NA	NA	NA	NA			FALSE	cg28594168	chr10	68145672	68145672	1	*	0.52166	0.776141	90.7688	0.254481	1	Mus_musculus
cg28596768_TC11	cg28596768	20621416	CTCTCTCCCAAAAATTTCATTATCTTATCTCTTTACAACATCTTAATACA	40652531	CTCTCTCCCGAAAATTTCATTATCTTATCTCTTTACAACATCTTAATACG	T	Red	R	cg	F	T	C	1	1	10	68356035	Mus musculus	mm10	CTCTCTCCCraAaATTTCATTaTCTTATCTCTTTaCAaCATCTTAATaCr	CACTGTTTGCTATGGAGAACACATTTATGTTAATAGGACTTTGACAAAGTAAAATAAAAT[CG]CATTAAGATGCTGCAAAGAGATAAGACAATGAAATCTCCGGGAGAGAGAGAGAGTTTTGG	CACTGTTTGCTATGGAGAACACATTTATGTTAATAGGACTTTGACAAAGTAAAATAAAAT[CG]CATTAAGATGCTGCAAAGAGATAAGACAATGAAATCTCCGGGAGAGAGAGAGAGTTTTGG	GRCm10					NA	NA	NA	NA	NA	NA	NA	NA			FALSE	cg28596768	chr10	68356035	68356035	1	*	0.598256	0.716494	13.2016	0.118238	1	Mus_musculus
cg28597671_BC21	cg28597671	90785345	AACTACCTACCTATAATTTACAAAAATTACTAAAAACAACACACCATAAC	NA					cg	R	B	C	2	1	10	68445611	Mus musculus	mm10	ACTACCTACCTaTaaTTTaCAaAAATTACTaaAaACAACACACCATaACr	TTTCCCTGAACAACTACCTACCTGTGGTTTGCAGAAATTACTGGAGACAACACACCATGA[CG]GATGGAAGCAGAACTACAATGGAAGACACTAAATCTTTTTGGTTTTATTCTTTTGGCGGG	TTTCCCTGAACAACTACCTACCTGTGGTTTGCAGAAATTACTGGAGACAACACACCATGA[CG]GATGGAAGCAGAACTACAATGGAAGACACTAAATCTTTTTGGTTTTATTCTTTTGGCGGG	GRCm10					NA	NA	NA	NA	NA	NA	NA	NA			FALSE	cg28597671	chr10	68445611	68445611	1	*	0.328729	0.517897	36.4167	0.189168	1	Mus_musculus
cg28598519_BC21	cg28598519	76788951	TAACTATTATCCATCCCTAACAAAAAACTATACAAAACCTACCTATTCAC	NA					cg	R	B	C	2	1	10	68529064	Mus musculus	mm10	AaCTaTTaTCCATCCCTaACAAaaAACTaTACAAaaCCTaCCTaTTCACr	GTTCCTCCAGATAGCTGTTGTCCATCCCTGACAAGGAACTGTACAAGGCCTGCCTGTTCA[CG]GTCCTTCCTGGGTTATTTTATCCTGGACATAAAGAGATGTCTCAAGTTTCCTCCTGCTGA	GTTCCTCCAGATAGCTGTTGTCCATCCCTGACAAGGAACTGTACAAGGCCTGCCTGTTCA[CG]GTCCTTCCTGGGTTATTTTATCCTGGACATAAAGAGATGTCTCAAGTTTCCTCCTGCTGA	GRCm10					NA	NA	NA	NA	NA	NA	NA	NA			FALSE	cg28598519	chr10	68529064	68529064	1	*	0.476248	0.609179	14.4701	0.132931	1	Mus_musculus
cg28598522_BC21	cg28598522	6671510	ATTCTCTTCTTATTCRTTATATTACRTATATAACCCAATACCCTCCTCTC	NA					cg	R	B	C	2	1	10	68529194	Mus musculus	mm10	TTCTCTTCTTaTTCrTTaTaTTaCrTaTaTAACCCAATACCCTCCTCTCr	ATCATAGCCTAATTCTCTTCTTGTTCGTTGTGTTGCGTGTGTAACCCAATACCCTCCTCT[CG]CATGAAGACGCATTCATTGCTGTGAGTTTCCCTACATTGATCTTGCCACTGACGTTTCCA	ATCATAGCCTAATTCTCTTCTTGTTCGTTGTGTTGCGTGTGTAACCCAATACCCTCCTCT[CG]CATGAAGACGCATTCATTGCTGTGAGTTTCCCTACATTGATCTTGCCACTGACGTTTCCA	GRCm10					NA	NA	NA	NA	NA	NA	NA	NA			FALSE	cg28598522	chr10	68529194	68529194	1	*	0.613032	0.747582	20.2688	0.13455	1	Mus_musculus
cg28598523_BC11	cg28598523	86681450	ATTCATTATATTACATATATAACCCAATACCCTCCTCTCACATAAAAACA	49723383	ATTCGTTATATTACGTATATAACCCAATACCCTCCTCTCGCATAAAAACG	G	Grn	G	cg	R	B	C	1	1	10	68529204	Mus musculus	mm10	aTTCrTTaTaTTaCrTaTaTAACCCAATACCCTCCTCTCrCATaAAaACr	AATTCTCTTCTTGTTCGTTGTGTTGCGTGTGTAACCCAATACCCTCCTCTCGCATGAAGA[CG]CATTCATTGCTGTGAGTTTCCCTACATTGATCTTGCCACTGACGTTTCCAGCAAGGCAGA	AATTCTCTTCTTGTTCGTTGTGTTGCGTGTGTAACCCAATACCCTCCTCTCGCATGAAGA[CG]CATTCATTGCTGTGAGTTTCCCTACATTGATCTTGCCACTGACGTTTCCAGCAAGGCAGA	GRCm10					NA	NA	NA	NA	NA	NA	NA	NA			FALSE	cg28598523	chr10	68529204	68529204	1	*	0.682256	0.835023	38.7293	0.152767	1	Mus_musculus
cg28605934_BC21	cg28605934	31657392	AAAACCATTCAATCACRTAATTAAACACRAAACTTAAACCTTTTATTTAC	NA					cg	R	B	C	2	1	10	69312027	Mus musculus	mm10	aaaCCATTCAaTCACrTaaTTaAACACrAaACTTAAACCTTTTATTTACr	GGGGTTCTGCTAGGGCCATTCAGTCACGTGGTTGAACACGAGACTTAAACCTTTTATTTA[CG]TACCACGTGCCAGGTTCTGCACCCGGAAGTGAGGAAACAATGAGCAGGCATTGTGGGCTT	GGGGTTCTGCTAGGGCCATTCAGTCACGTGGTTGAACACGAGACTTAAACCTTTTATTTA[CG]TACCACGTGCCAGGTTCTGCACCCGGAAGTGAGGAAACAATGAGCAGGCATTGTGGGCTT	GRCm10					NA	NA	NA	NA	NA	NA	NA	NA			FALSE	cg28605934	chr10	69312027	69312027	1	*	0.47306	0.666109	39.8473	0.193049	1	Mus_musculus
cg28613853_TC21	cg28613853	13710165	TTATAATCCTCTATAATCTACTATAAAAACRTACCTTTATCTACTAAAAC	NA					cg	F	T	C	2	1	10	69981955	Mus musculus	mm10	TaTAaTCCTCTaTAaTCTaCTaTaaaaaCrTaCCTTTATCTaCTaAaaCr	GCACTCCGTTTCCCCTGGGGATTCTACGAGCCCCGCCCTGAACTCTCAACCACATGACTG[CG]CCTCAGCAGATAAAGGCACGCCCCCACAGCAGACTACAGAGGACTACAAAGGGTGAACGG	GCACTCCGTTTCCCCTGGGGATTCTACGAGCCCCGCCCTGAACTCTCAACCACATGACTG[CG]CCTCAGCAGATAAAGGCACGCCCCCACAGCAGACTACAGAGGACTACAAAGGGTGAACGG	GRCm10					NA	NA	NA	NA	NA	NA	NA	NA			FALSE	cg28613853	chr10	69981955	69981955	1	*	0.697996	0.805276	15.1326	0.10728	1	Mus_musculus
cg28653250_BC11	cg28653250	47803173	TTTCCTTTTCTAATAAATAACACTACTTCCTCAAACCCATAAAAATAACA	49737848	TTTCCTTTTCTAATAAATAACACTACTTCCTCAAACCCGTAAAAATAACG	T	Red	R	cg	R	B	C	1	1	10	74994960	Mus musculus	mm10	TTTCCTTTTCTaaTaAATAACACTACTTCCTCAaaCCCrTaaaaATaACr	TTCCATCAAGAATTTCCTTTTCTGGTGAATAACACTACTTCCTCAGGCCCGTGGGGATGA[CG]GGGAAAGGGGAGGGAGAAAGGGAAAGAGAAAGAGAGAAATGGAGAGTGTGAGGGATAGGA	TTCCATCAAGAATTTCCTTTTCTGGTGAATAACACTACTTCCTCAGGCCCGTGGGGATGA[CG]GGGAAAGGGGAGGGAGAAAGGGAAAGAGAAAGAGAGAAATGGAGAGTGTGAGGGATAGGA	GRCm10					NA	NA	NA	NA	NA	NA	NA	NA		chr10:74991402-74991727	FALSE	cg28653250	chr10	74994960	74994960	1	*	0.578234	0.727082	24.2444	0.148848	1	Mus_musculus
cg28658069_TC21	cg28658069	16736229	AATCTACACAACRTTACAATATCCTATACTATAAACAAAAACAACRCAAC	NA					mu	F	T	C	2	1	10	75380614	Mus musculus	mm10	ATCTaCACAaCrTTaCAATaTCCTATACTaTAAaCAaaAACAACrCAaCr	NNNNNNNNNNNNNNNNNNNNNNNNNNNNNNNNNNNNNNNNNNNNNNNNNNNNNNNNNNNN[NN]NNNNNNNNNNNNNNNNNNNNNNNNNNNNNNNNNNNNNNNNNNNNNNNNNNNNNNNNNNNN	TTTGTTCAGCTTTGGAACTCTGTGTTTGGAACACCCAAAGTCTCCTGGACTCCCCCAGGA[CG]CTGCGTTGTTCCTGCTTACAGTATAGGACATTGCAACGCTGTGCAGATTTGTAGATGGCA	GRCm10					NA	NA	NA	NA	NA	NA	NA	NA			TRUE	cg28658069	chr10	75380614	75380614	1	*	0.709203	0.464429	-73.3679	-0.244773	1	Mus_musculus
cg28659925_BC21	cg28659925	22675505	CCRACTCAAAAACTCATTTACTACCATAATATCCACAACTATATAAATAC	NA					cg	R	B	C	2	1	10	75550102	Mus musculus	mm10	CraCTCAaaAACTCATTTACTACCATaaTaTCCACAACTaTaTAAATACr	GGGAAACACAGCCGGCTCAGGAACTCATTTACTACCATGGTGTCCACAACTGTGTAAATA[CG]ACAAACTCCGCTGCACACTTTAAACTTGTCACAGTGTGTTTGCTTTATTATGTTGCAATG	GGGAAACACAGCCGGCTCAGGAACTCATTTACTACCATGGTGTCCACAACTGTGTAAATA[CG]ACAAACTCCGCTGCACACTTTAAACTTGTCACAGTGTGTTTGCTTTATTATGTTGCAATG	GRCm10					NA	NA	NA	NA	NA	NA	NA	NA			FALSE	cg28659925	chr10	75550102	75550102	1	*	0.523333	0.680068	24.6158	0.156734	1	Mus_musculus
cg28665232_BC21	cg28665232	15766929	TCTTAAACTCRAACCACCCTTATTATCRATCCTTATAATCAAAAATTATC	NA					cg	R	B	C	2	1	10	75942979	Mus musculus	mm10	CTTaaACTCraaCCACCCTTaTTATCrATCCTTaTAaTCAAaaATTATCr	TGTGTGTTTAGTCTTGGACTCGGGCCACCCTTGTTATCGATCCTTGTAGTCAAGGATTAT[CG]TTTCAAAAACACCTTATGTAATCCGTTTCACCTTTGAAAACTTCCTCTTGCTTCAAGCCT	TGTGTGTTTAGTCTTGGACTCGGGCCACCCTTGTTATCGATCCTTGTAGTCAAGGATTAT[CG]TTTCAAAAACACCTTATGTAATCCGTTTCACCTTTGAAAACTTCCTCTTGCTTCAAGCCT	GRCm10					NA	NA	NA	NA	NA	NA	NA	NA			FALSE	cg28665232	chr10	75942979	75942979	1	*	0.377814	0.539492	23.868	0.161679	1	Mus_musculus
cg28671314_TC21	cg28671314	19677967	ACCCTTATCAAAAAAATCTCCCTAAAACTAAAATTTATATTAATTACACC	NA					cg	F	T	C	2	1	10	76414607	Mus musculus	mm10	CCCTTaTCAAAAAAATCTCCCTaAAaCTAAaATTTATaTTAATTaCACCr	GGTGGCCAAGATACTGGTTTACCATATCCACCTGCTGGGCTCTTTTGAGACTTCCTTTGT[CG]GTGCAATTAACATAAATCTTAGCTTCAGGGAGATTTTTTTGACAAGGGCAAAAAGCAGCT	GGTGGCCAAGATACTGGTTTACCATATCCACCTGCTGGGCTCTTTTGAGACTTCCTTTGT[CG]GTGCAATTAACATAAATCTTAGCTTCAGGGAGATTTTTTTGACAAGGGCAAAAAGCAGCT	GRCm10					NA	NA	NA	NA	NA	NA	NA	NA			TRUE	cg28671314	chr10	76414607	76414607	1	*	0.626823	0.769607	25.232	0.142785	1	Mus_musculus
cg28671823_TC11	cg28671823	22649861	TACCATAAAAACTATAAAACCTATTTTATACCAAATCTACATAACAACCA	10666449	TACCGTAAAAACTATAAAACCTATTTTATACCAAATCTACATAACAACCG	A	Red	R	cg	F	T	C	1	1	10	76443798	Mus musculus	mm10	TaCCrTAAaaaCTATAAAACCTATTTTATACCAAATCTaCATaACAaCCr	GAAACAATTTATTTTTTGGATCTTGTAAAGTTGGGTGTCAGCCTAGAGAGAAGGCAAAAA[CG]GCTGTCATGCAGATTTGGTATAAAATAGGTTTTATAGCCCTTACGGCATTTCCCTGTTCC	GAAACAATTTATTTTTTGGATCTTGTAAAGTTGGGTGTCAGCCTAGAGAGAAGGCAAAAA[CG]GCTGTCATGCAGATTTGGTATAAAATAGGTTTTATAGCCCTTACGGCATTTCCCTGTTCC	GRCm10					NA	NA	NA	NA	NA	NA	NA	NA	chr10:76442295-76443091		FALSE	cg28671823	chr10	76443798	76443798	1	*	0.345593	0.482782	15.7904	0.137189	1	Mus_musculus
cg28672468_BC21	cg28672468	34810421	ATAATTAAAAAAATTTATCRCCTCTTCACTATCTCTAAACAACAACATAC	NA					cg	R	B	C	2	1	10	76488429	Mus musculus	mm10	TAATTaAaaAAaTTTaTCrCCTCTTCACTATCTCTaAACAaCAaCATaCr	GTGAGGCCATGGTAATTGAGGAAGTTTGTCGCCTCTTCACTATCTCTGAACAGCAGCATG[CG]GACGACACCATCCAGGGGGAAGACGGTAGAGCGCTGTGTGCTTACAGTATAAGCAACATT	GTGAGGCCATGGTAATTGAGGAAGTTTGTCGCCTCTTCACTATCTCTGAACAGCAGCATG[CG]GACGACACCATCCAGGGGGAAGACGGTAGAGCGCTGTGTGCTTACAGTATAAGCAACATT	GRCm10					NA	NA	NA	NA	NA	NA	NA	NA			FALSE	cg28672468	chr10	76488429	76488429	1	*	0.559468	0.689145	15.583	0.129677	1	Mus_musculus
cg28673125_BC21	cg28673125	82767923	CTAATAACCACATTTCCTACAAATCTCAAAAACCATCAACATACTTATTC	NA					cg	R	B	C	2	1	10	76541846	Mus musculus	mm10	TaATaaCCACATTTCCTaCAaATCTCAAAaACCATCAACATaCTTaTTCr	TTGTGTGGGTCCTGATGGCCACATTTCCTGCAGATCTCAAAGACCATCAACATGCTTGTT[CG]TTGGTCAGTGGATGGACCATCCTCCCCGGCCTTCCAGGAGCACGTTTCTCGGATCAAAGA	TTGTGTGGGTCCTGATGGCCACATTTCCTGCAGATCTCAAAGACCATCAACATGCTTGTT[CG]TTGGTCAGTGGATGGACCATCCTCCCCGGCCTTCCAGGAGCACGTTTCTCGGATCAAAGA	GRCm10					NA	NA	NA	NA	NA	NA	NA	NA			FALSE	cg28673125	chr10	76541846	76541846	1	*	0.45699	0.599632	17.3779	0.142642	1	Mus_musculus
cg28679791_TC21	cg28679791	49725824	AACTCTAAACTTAAAATATCAAAAAACTAACAAATTATTTCACCATCACC	NA					cg	F	T	C	2	1	10	77146553	Mus musculus	mm10	aCTCTAaaCTTAAaaTaTCAaaAAaCTaACAaaTTATTTCACCATCACCr	AGCTTCCCAATAAACCCACACTTAATATAATCTAATCTGGCTTGAATTGGCTCATTTCAC[CG]GTGATGGTGAAATAACCTGTCAGCTTCCTGACACCTTAAGCCTAGAGCCTGCAGCCCCCT	AGCTTCCCAATAAACCCACACTTAATATAATCTAATCTGGCTTGAATTGGCTCATTTCAC[CG]GTGATGGTGAAATAACCTGTCAGCTTCCTGACACCTTAAGCCTAGAGCCTGCAGCCCCCT	GRCm10					NA	NA	NA	NA	NA	NA	NA	NA			FALSE	cg28679791	chr10	77146553	77146553	1	*	0.648117	0.783749	23.7109	0.135632	1	Mus_musculus
cg28680752_TC21	cg28680752	64771116	TCRTTAAAAAATATTCACRAATATCTACTTTCCTCTTAAAACACTTACCC	NA					cg	F	T	C	2	1	10	77225904	Mus musculus	mm10	CrTTaaAAaaTATTCACraaTaTCTACTTTCCTCTTaaAaCACTTaCCCr	GTCTGCATTTCTGTTTCTCAGAAACTCATTGGCTTTCCAAATGTGGCTCTGACCAACTAA[CG]GGCAAGTGCTCCAAGAGGAAAGTAGACACCCGTGAATACCTTCCAACGAGACGATCTTGA	GTCTGCATTTCTGTTTCTCAGAAACTCATTGGCTTTCCAAATGTGGCTCTGACCAACTAA[CG]GGCAAGTGCTCCAAGAGGAAAGTAGACACCCGTGAATACCTTCCAACGAGACGATCTTGA	GRCm10					NA	NA	NA	NA	NA	NA	NA	NA			FALSE	cg28680752	chr10	77225904	77225904	1	*	0.380029	0.516176	15.0832	0.136147	1	Mus_musculus
cg28688200_BC21	cg28688200	77692541	TAAAACTATATATATTTTACATACTAAACTATCAACTTTTATACCAAACC	NA					cg	R	B	C	2	1	10	77861916	Mus musculus	mm10	aAaACTaTaTaTaTTTTACATaCTAaaCTaTCAaCTTTTATACCAaACCr	GGGACTGTGTATGAGACTGTGTGTGTTTTACATGCTAGGCTGTCAGCTTTTATACCAGAC[CG]GCTATGTTTTTCAGCTGGAAGCCACTAGAACATTCCTTCCTGGTGGGTATTTTGAGCTGC	GGGACTGTGTATGAGACTGTGTGTGTTTTACATGCTAGGCTGTCAGCTTTTATACCAGAC[CG]GCTATGTTTTTCAGCTGGAAGCCACTAGAACATTCCTTCCTGGTGGGTATTTTGAGCTGC	GRCm10					NA	NA	NA	NA	NA	NA	NA	NA			FALSE	cg28688200	chr10	77861916	77861916	1	*	0.443585	0.592458	19.3511	0.148873	1	Mus_musculus
cg28691759_BC11	cg28691759	21735973	TACCTAAAACTAAAACTCATATAAAAAAATCCCATAACCACCTAAAAACA	53732535	TACCTAAAACTAAAACTCATATAAAAAAATCCCATAACCACCTAAAAACG	A	Red	R	cg	R	B	C	1	1	10	78148859	Mus musculus	mm10	TaCCTaaaACTaAaaCTCATATaAaAaAATCCCATaaCCACCTaaaAACr	GAAGGGTCACCCTGCCTGGGACTGAGGCTCATATGAGAGAATCCCATGGCCACCTGGGAA[CG]TGTCAGTGGTGGCTCAGGGCATGGTGTCCTTAGGAAGTACCAAGCTTTCCTGAATATACC	GAAGGGTCACCCTGCCTGGGACTGAGGCTCATATGAGAGAATCCCATGGCCACCTGGGAA[CG]TGTCAGTGGTGGCTCAGGGCATGGTGTCCTTAGGAAGTACCAAGCTTTCCTGAATATACC	GRCm10					NA	NA	NA	NA	NA	NA	NA	NA			FALSE	cg28691759	chr10	78148859	78148859	1	*	0.2714	0.445451	31.9631	0.174051	1	Mus_musculus
cg28691760_BC21	cg28691760	65747228	TATCTCTAACTTCCTATTTACCTCATATAAATATCTCAAAAAAACAAACC	NA					cg	R	B	C	2	1	10	78148972	Mus musculus	mm10	ATCTCTAaCTTCCTATTTaCCTCATaTaAATATCTCAaAAaAaCAAACCr	GAATATACCCATATCTCTAGCTTCCTATTTGCCTCATGTGAATATCTCAGAAGAGCAAAC[CG]GAGCAGGCAAGCCACACCCAATGTGTATAGAGCTGGGCAGGAGGCCTGGGCACCCTGCTT	GAATATACCCATATCTCTAGCTTCCTATTTGCCTCATGTGAATATCTCAGAAGAGCAAAC[CG]GAGCAGGCAAGCCACACCCAATGTGTATAGAGCTGGGCAGGAGGCCTGGGCACCCTGCTT	GRCm10					NA	NA	NA	NA	NA	NA	NA	NA			FALSE	cg28691760	chr10	78148972	78148972	1	*	0.342035	0.489034	19.028	0.146999	1	Mus_musculus
cg28691862_TC11	cg28691862	99637201	AAATTTAACACAATTCCAACCAAAAAATTATTTCACAATAAACTCTTCCA	94783415	AAATTTAACACAATTCCAACCAAAAAATTATTTCACAATAAACTCTTCCG	T	Red	R	cg	F	T	C	1	1	10	78158193	Mus musculus	mm10	AaATTTaaCACAATTCCAaCCAaaAaaTTATTTCACAATaAACTCTTCCr	TTGCTCCTCCTGTTTCGGCTTCCTTCTTCGGCATCACGTAAGCTGTCTCGGTACACACTT[CG]GAAGAGTTCATTGTGAAATAACCTCCTGGCTGGAATTGTGCCAAATCTACGGATGTGTCA	TTGCTCCTCCTGTTTCGGCTTCCTTCTTCGGCATCACGTAAGCTGTCTCGGTACACACTT[CG]GAAGAGTTCATTGTGAAATAACCTCCTGGCTGGAATTGTGCCAAATCTACGGATGTGTCA	GRCm10					NA	NA	NA	NA	NA	NA	NA	NA			FALSE	cg28691862	chr10	78158193	78158193	1	*	0.6139	0.833342	79.1037	0.219442	1	Mus_musculus
cg28691863_TC21	cg28691863	26706861	AATTCCAACCAAAAAATTATTTCACAATAAACTCTTCCRAAATATATACC	NA					cg	F	T	C	2	1	10	78158205	Mus musculus	mm10	ATTCCAaCCAaaAaaTTATTTCACAATaAACTCTTCCrAAaTaTaTACCr	CATCAAGTCCTGTTGCTCCTCCTGTTTCGGCTTCCTTCTTCGGCATCACGTAAGCTGTCT[CG]GTACACACTTCGGAAGAGTTCATTGTGAAATAACCTCCTGGCTGGAATTGTGCCAAATCT	CATCAAGTCCTGTTGCTCCTCCTGTTTCGGCTTCCTTCTTCGGCATCACGTAAGCTGTCT[CG]GTACACACTTCGGAAGAGTTCATTGTGAAATAACCTCCTGGCTGGAATTGTGCCAAATCT	GRCm10					NA	NA	NA	NA	NA	NA	NA	NA			FALSE	cg28691863	chr10	78158205	78158205	1	*	0.506709	0.750908	78.4869	0.244198	1	Mus_musculus
cg28696086_TC21	cg28696086	16715223	TAAATCCATTCTTATTCTACCCAAAATACACAAATCTTAACTACTAAACC	NA					cg	F	T	C	2	1	10	78483397	Mus musculus	mm10	aAATCCATTCTTaTTCTACCCAaAATaCACAaaTCTTAACTACTaAACCr	AGAAAGATTAAAGGAATGAAGAAAGGAAGAAGGAAGGAAATACAGATGGGGCTGGAAAGA[CG]GTTCAGTAGTTAAGACCTGTGCATTCTGGGTAGAACAAGAATGGATTCACTAGACAGTGT	AGAAAGATTAAAGGAATGAAGAAAGGAAGAAGGAAGGAAATACAGATGGGGCTGGAAAGA[CG]GTTCAGTAGTTAAGACCTGTGCATTCTGGGTAGAACAAGAATGGATTCACTAGACAGTGT	GRCm10					NA	NA	NA	NA	NA	NA	NA	NA	chr10:78481998-78482372		FALSE	cg28696086	chr10	78483397	78483397	1	*	0.436798	0.644781	46.5394	0.207983	1	Mus_musculus
cg28704929_TC21	cg28704929	28626868	AAAAAAATTAAAAACACCCTTCCTATTCCTAAACCTCAATTTACTCATCC	NA					cg	F	T	C	2	1	10	79684180	Mus musculus	mm10	AAaAaaTTaaaAaCACCCTTCCTaTTCCTaAaCCTCAaTTTaCTCATCCr	AGCAGGGGAAAGTGGGATTGCTGCAACACCCCTCACGTCTGTGGCTCCGGATGCTTTATA[CG]GATGAGCAAACTGAGGCTCAGGAACAGGAAGGGTGCTCCCAACCTCTTCCTGGACAGCCC	AGCAGGGGAAAGTGGGATTGCTGCAACACCCCTCACGTCTGTGGCTCCGGATGCTTTATA[CG]GATGAGCAAACTGAGGCTCAGGAACAGGAAGGGTGCTCCCAACCTCTTCCTGGACAGCCC	GRCm10					NA	NA	NA	NA	NA	NA	NA	NA	chr10:79681693-79682348		FALSE	cg28704929	chr10	79684180	79684180	1	*	0.531753	0.689897	25.6188	0.158143	1	Mus_musculus
cg28707302_TC21	cg28707302	28773133	TTCCCATAATCTTAAATAACTCCTATAAAAAACTTATAAAACTATAACCC	NA					cg	F	T	C	2	1	10	79800965	Mus musculus	mm10	TCCCATaaTCTTAaaTaACTCCTaTaAaAaaCTTaTaaaaCTaTaACCCr	ATATTGATGCAACGTATTTGACCATAACGTATCTGCTCTCCAGCGGTGGTTCTCCACCCA[CG]GGTCACAGCCCCACAAGCCTCTCACAGGAGTCACCTAAGACCATGGGAAAACGCAGATGC	ATATTGATGCAACGTATTTGACCATAACGTATCTGCTCTCCAGCGGTGGTTCTCCACCCA[CG]GGTCACAGCCCCACAAGCCTCTCACAGGAGTCACCTAAGACCATGGGAAAACGCAGATGC	GRCm10					NA	NA	NA	NA	NA	NA	NA	NA			FALSE	cg28707302	chr10	79800965	79800965	1	*	0.653676	0.780348	19.9251	0.126672	1	Mus_musculus
cg28708535_TC11	cg28708535	98616407	ATAATCAACAAAAACATAATCTACTATCTACAATCCAAACTCTAAAACCA	86718575	ATAATCGACGAAAACATAATCTACTATCTACAATCCAAACTCTAAAACCG	A	Red	R	cg	F	T	C	1	1	10	79867255	Mus musculus	mm10	ATaaTCraCrAaaaCATaaTCTACTaTCTaCAaTCCAaaCTCTaaaaCCr	AGGAAGGAGTTGAAGTTGCAGCCACCAGCGTTGATGCTGCCCTCCACGCCCCCTGGACCA[CG]GCCCCAGAGCCTGGACTGCAGACAGTAGACCATGCCCTCGCCGACCATGATCTGCACCCC	AGGAAGGAGTTGAAGTTGCAGCCACCAGCGTTGATGCTGCCCTCCACGCCCCCTGGACCA[CG]GCCCCAGAGCCTGGACTGCAGACAGTAGACCATGCCCTCGCCGACCATGATCTGCACCCC	GRCm10					NA	NA	NA	NA	NA	NA	NA	NA			FALSE	cg28708535	chr10	79867255	79867255	1	*	0.665634	0.785438	17.8691	0.119804	1	Mus_musculus
cg28716016_BC11	cg28716016	76796885	CTTTTCTTTTTATCTTTAAACCCTCTACCCCCATAAATTAAAATCCAACA	54701310	CTTTTCTTTTTATCTTTAAACCCTCTACCCCCGTAAATTAAAATCCAACG	G	Grn	G	cg	R	B	C	1	1	10	80191644	Mus musculus	mm10	CTTTTCTTTTTATCTTTAaACCCTCTaCCCCCrTaaaTTAaaATCCAaCr	GTGTGGATATTTCTTTTCTTTTTATCTTTAGACCCTCTGCCCCCGTGGGTTAGGATCCAG[CG]CCATCTTCCTTCCTTCCTGCCACTAAGAATACATTTGGTACACAGTGAGCCCTCAATCGA	GTGTGGATATTTCTTTTCTTTTTATCTTTAGACCCTCTGCCCCCGTGGGTTAGGATCCAG[CG]CCATCTTCCTTCCTTCCTGCCACTAAGAATACATTTGGTACACAGTGAGCCCTCAATCGA	GRCm10					NA	NA	NA	NA	NA	NA	NA	NA	chr10:80190441-80190743		FALSE	cg28716016	chr10	80191644	80191644	1	*	0.260139	0.44048	35.4667	0.180341	1	Mus_musculus
cg28717969_TC11	cg28717969	60704142	AAATAAATATAACTAATTAAAAACAAAATCATTACCAACAACCCAATCCA	95707359	AAATAAATATAACTAATTAAAAACGAAATCATTACCAACGACCCAATCCG	T	Red	R	cg	F	T	C	1	1	10	80302540	Mus musculus	mm10	AaaTaaaTaTaaCTaaTTaaaaaCraaaTCATTaCCAaCrACCCAATCCr	ACTGGACCAGGAGAGGTGAGAGGGCGTGGGAAAGGACCTGCCCCCAGGGACCTCTGCCCT[CG]GATTGGGTCGCTGGCAATGACCCCGCCCCCAACCAGCCACACCCACCTCCAGGCTCTTTC	ACTGGACCAGGAGAGGTGAGAGGGCGTGGGAAAGGACCTGCCCCCAGGGACCTCTGCCCT[CG]GATTGGGTCGCTGGCAATGACCCCGCCCCCAACCAGCCACACCCACCTCCAGGCTCTTTC	GRCm10	chr10:80304774-80305091				NA	NA	NA	NA	NA	NA	NA	NA			FALSE	cg28717969	chr10	80302540	80302540	1	*	0.494304	0.629885	15.6657	0.13558	1	Mus_musculus
cg28718279_BC11	cg28718279	26699852	ATCCCTATAAAATCTCATCACTAAACAAAACTACACTAAAAAAATTAACA	1672938	ATCCCTATAAAATCTCGTCACTAAACGAAACTACACTAAAAAAATTAACG	T	Red	R	cg	R	B	C	1	1	10	80313343	Mus musculus	mm10	aTCCCTaTAAaaTCTCrTCACTaAaCrAaaCTaCACTaaAAAAaTTAACr	TGTCCCTGGAGGGTCCCTGTAAGGTCTCGTCACTGAGCGAGGCTGCACTGGAAAAGTTAA[CG]GGTGTGCCCTCTGCGGAGTCCGTGCCCGAGTCATCACCCCGAGCCGGGGCGGGCACTAAC	TGTCCCTGGAGGGTCCCTGTAAGGTCTCGTCACTGAGCGAGGCTGCACTGGAAAAGTTAA[CG]GGTGTGCCCTCTGCGGAGTCCGTGCCCGAGTCATCACCCCGAGCCGGGGCGGGCACTAAC	GRCm10		chr10:80315008-80315553	chr10:80312493-80313377	chr10	80312493	80313377	884	57	574	12.9	64.9	0.61			FALSE	cg28718279	chr10	80313343	80313343	1	*	0.711772	0.811796	13.1987	0.100023	1	Mus_musculus
cg28718820_TC21	cg28718820	41770479	CTCTAAATAAAAAACATAAAACCCTTTACCACAAATCCCCAAAATTCCAC	NA					cg	F	T	C	2	1	10	80331632	Mus musculus	mm10	TCTaAaTaAAaaACATAAAaCCCTTTaCCACAaATCCCCAAAaTTCCACr	ACAAACACGGGGGGTCGGGTGGAGCCCACCTGCCCTCCAGCTGGTGAGGAAGTGACAGTA[CG]TGGAACTTTGGGGATCTGTGGCAAAGGGCTTTATGTCCTTCACTCAGAGTTGCCGTGGTC	ACAAACACGGGGGGTCGGGTGGAGCCCACCTGCCCTCCAGCTGGTGAGGAAGTGACAGTA[CG]TGGAACTTTGGGGATCTGTGGCAAAGGGCTTTATGTCCTTCACTCAGAGTTGCCGTGGTC	GRCm10	chr10:80335482-80335689				NA	NA	NA	NA	NA	NA	NA	NA			FALSE	cg28718820	chr10	80331632	80331632	1	*	0.384447	0.536469	20.2509	0.152022	1	Mus_musculus
cg28718906_BC21	cg28718906	38617169	ATTCRTAACCCRTAAAAAACTTCCTACTATCTTACTTAAACTTAAAATTC	NA					cg	R	B	C	2	1	10	80335333	Mus musculus	mm10	TTCrTaaCCCrTaAaaaaCTTCCTACTaTCTTACTTaaaCTTaAaaTTCr	GGGGACTGCCCATTCGTGGCCCGTGAGGGGCTTCCTACTGTCTTACTTGGGCTTGAGGTT[CG]GCGTTGTGGTTGTGGTTGTGGTTGTGGTTGTGGTTGTGGTTGCGGTTGCGGTTGTGGCTG	GGGGACTGCCCATTCGTGGCCCGTGAGGGGCTTCCTACTGTCTTACTTGGGCTTGAGGTT[CG]GCGTTGTGGTTGTGGTTGTGGTTGTGGTTGTGGTTGTGGTTGCGGTTGCGGTTGTGGCTG	GRCm10		chr10:80335482-80335689			NA	NA	NA	NA	NA	NA	NA	NA			FALSE	cg28718906	chr10	80335333	80335333	1	*	0.348656	0.580942	59.6877	0.232286	1	Mus_musculus
cg28724531_BC21	cg28724531	87783286	RTCTAACRCTTATCCAAAACAAATACAACATAAACCAATATCAACTCCAC	NA					cg	R	B	C	2	1	10	80606446	Mus musculus	mm10	TCTaaCrCTTaTCCAaaACAaaTaCAaCATAaaCCAaTATCAaCTCCACr	GGAGGCGGGACGTCTGGCGCTTGTCCAGGACAGGTGCAGCATAGGCCAGTATCAGCTCCA[CG]GCCCCCGACTGCTGCTCCGACAGGACAGGGAGGGCTTGCCATTGCGCCGGCTCTTGCTCC	GGAGGCGGGACGTCTGGCGCTTGTCCAGGACAGGTGCAGCATAGGCCAGTATCAGCTCCA[CG]GCCCCCGACTGCTGCTCCGACAGGACAGGGAGGGCTTGCCATTGCGCCGGCTCTTGCTCC	GRCm10		chr10:80606488-80606948			NA	NA	NA	NA	NA	NA	NA	NA		chr10:80602805-80603198	FALSE	cg28724531	chr10	80606446	80606446	1	*	0.593522	0.73734	23.0204	0.143818	1	Mus_musculus
cg28724964_BC11	cg28724964	90755345	CTTATCCCCTTAAACAAATACCAAATCTAACCTAAAAACTACCAATAACA	47767100	CTTATCCCCTTAAACGAATACCAAATCTAACCTAAAAACTACCAATAACG	A	Red	R	cg	R	B	C	1	1	10	80629613	Mus musculus	mm10	CTTaTCCCCTTAaaCraaTaCCAaaTCTAaCCTaaaAACTaCCAaTaACr	CTTTTGACCCTGCTTGTCCCCTTAGGCGGGTGCCAGGTCTAGCCTGGGAACTGCCAGTGA[CG]TCAGCCAGGGACTGTGACATCACTAAGTGGAGATGCAGAGAAGGGACTTGGGGACCTCTG	CTTTTGACCCTGCTTGTCCCCTTAGGCGGGTGCCAGGTCTAGCCTGGGAACTGCCAGTGA[CG]TCAGCCAGGGACTGTGACATCACTAAGTGGAGATGCAGAGAAGGGACTTGGGGACCTCTG	GRCm10					NA	NA	NA	NA	NA	NA	NA	NA			FALSE	cg28724964	chr10	80629613	80629613	1	*	0.572432	0.704261	16.9044	0.131829	1	Mus_musculus
cg28727882_TC21	cg28727882	45669393	AAAAAACTATAAATAACAAACCCRAAAAATCCCRCAACTCTAAAACTACC	NA					cg	F	T	C	2	1	10	80807128	Mus musculus	mm10	aaaAaCTaTaaaTaaCAaACCCraaAaaTCCCrCAaCTCTaAaaCTaCCr	GCCCCGCTTCTGCTCCCTGGGCAGCGGGCCTGCAACGCAGGGTGGCAGTGGAGCTGCAGG[CG]GCAGCCTCAGAGCTGCGGGACCTCCCGGGTCTGCCACCCACAGCTCCCCCGCTGCTGGCG	GCCCCGCTTCTGCTCCCTGGGCAGCGGGCCTGCAACGCAGGGTGGCAGTGGAGCTGCAGG[CG]GCAGCCTCAGAGCTGCGGGACCTCCCGGGTCTGCCACCCACAGCTCCCCCGCTGCTGGCG	GRCm10			chr10:80807029-80807650	chr10	80807029	80807650	621	65	436	20.9	70.2	0.85			TRUE	cg28727882	chr10	80807128	80807128	1	*	0.117628	0.241176	25.1761	0.123547	1	Mus_musculus
cg28735349_TC21	cg28735349	53778886	ACCTTCAAATCAAAATATACRATACRCTTAAAATACAAATAATAAACACC	NA					cg	F	T	C	2	1	10	81190251	Mus musculus	mm10	CCTTCAaaTCAAAaTaTaCrATaCrCTTaaAaTaCAaaTAaTaaACACCr	GGCCGAGAAGGAGTCATTGACGGAGGATGAGGCCACGCAGTTCCTCAAACAAATCCTAGA[CG]GTGTCCACTACCTGCACTCCAAGCGCATCGCACACTTTGACCTGAAGGTGGCGCACGTTT	GGCCGAGAAGGAGTCATTGACGGAGGATGAGGCCACGCAGTTCCTCAAACAAATCCTAGA[CG]GTGTCCACTACCTGCACTCCAAGCGCATCGCACACTTTGACCTGAAGGTGGCGCACGTTT	GRCm10	chr10:81192359-81193075		chr10:81190014-81190475	chr10	81190014	81190475	461	40	282	17.4	61.2	0.93			FALSE	cg28735349	chr10	81190251	81190251	1	*	0.408868	0.558774	19.4815	0.149905	1	Mus_musculus
cg28737473_TC11	cg28737473	76710229	CTAAATACTCAAAAATTAAAACCTATCTAACCACATAAAAACACCTTACA	51788398	CTAAATACTCAAAAATTAAAACCTATCTAACCACGTAAAAACACCTTACG	T	Red	R	cg	F	T	C	1	1	10	81291304	Mus musculus	mm10	CTaaaTACTCAaaaaTTAAaaCCTaTCTaaCCACrTaAaAaCACCTTaCr	TGTGCGCAATTGTGAGTGCAAGAGAGGCCGGCCTGCAGGTGGGAGGGTTTGTGGCTCAGT[CG]CAAGGTGCTCTCACGTGGCCAGACAGGCCTTAACCCCTGAGTACCCAGAGAGGCCTAGCT	TGTGCGCAATTGTGAGTGCAAGAGAGGCCGGCCTGCAGGTGGGAGGGTTTGTGGCTCAGT[CG]CAAGGTGCTCTCACGTGGCCAGACAGGCCTTAACCCCTGAGTACCCAGAGAGGCCTAGCT	GRCm10		chr10:81292797-81293513			NA	NA	NA	NA	NA	NA	NA	NA			FALSE	cg28737473	chr10	81291304	81291304	1	*	0.186936	0.330364	25.4067	0.143428	1	Mus_musculus
cg28740378_TC11	cg28740378	48801392	AAAACCATTAAAACTCATCACTAAAAAAAAAATCCTTTATCCAACCTACA	63732135	AAAACCATTAAAACTCATCACTAAAAAAAAAATCCTTTATCCAACCTACG	A	Red	R	cg	F	T	C	1	1	10	81411044	Mus musculus	mm10	aAaaCCATTaaAaCTCATCACTaaaaAaaaAATCCTTTaTCCAaCCTaCr	ACAGGAAGGAGCTTGTGCTCCAGCAGCTGGCAGAAGCAGCTGGGCTGCAGGGAGGACGGA[CG]CAGGCTGGACAAAGGATTCCCTCCCCAGTGATGAGCTCCAATGGCCTCCTTCCTACTCCC	ACAGGAAGGAGCTTGTGCTCCAGCAGCTGGCAGAAGCAGCTGGGCTGCAGGGAGGACGGA[CG]CAGGCTGGACAAAGGATTCCCTCCCCAGTGATGAGCTCCAATGGCCTCCTTCCTACTCCC	GRCm10					NA	NA	NA	NA	NA	NA	NA	NA			FALSE	cg28740378	chr10	81411044	81411044	1	*	0.650806	0.76416	14.1631	0.113354	1	Mus_musculus
cg28741009_TC21	cg28741009	65675312	TAAAAAACAACTAAACTAAAACCAAACRCATCTTTCTAACATAACTACCC	NA					cg	F	T	C	2	1	10	81433677	Mus musculus	mm10	aAaaAaCAaCTaAaCTaAaaCCAAaCrCATCTTTCTaaCATaaCTaCCCr	GGGCAGCTTTCGGTTCCGGGAGGCTCTGTGCCCACGCCCCTGAGTGTGTGCCAGGCCCTC[CG]GGCAGCCATGCCAGAAAGATGCGCTTGGCCTCAGCTCAGCTGCTCCTCAGCTGGAGAGAA	GGGCAGCTTTCGGTTCCGGGAGGCTCTGTGCCCACGCCCCTGAGTGTGTGCCAGGCCCTC[CG]GGCAGCCATGCCAGAAAGATGCGCTTGGCCTCAGCTCAGCTGCTCCTCAGCTGGAGAGAA	GRCm10					NA	NA	NA	NA	NA	NA	NA	NA		chr10:81430029-81431239	FALSE	cg28741009	chr10	81433677	81433677	1	*	0.269516	0.406907	17.9535	0.137391	1	Mus_musculus
cg28742499_TC11	cg28742499	81782339	TAAACCACTAATCCAATTAACTCATACATTATAATATACCCATATCCTCA	38633933	TAAACCACTAATCCAATTAACTCGTACGTTATAATATACCCATATCCTCG	A	Red	R	cg	F	T	C	1	1	10	81518222	Mus musculus	mm10	TaAaCCACTaATCCAaTTaACTCrTACrTTATaATaTaCCCATaTCCTCr	GATCTCAGGAGACCGTAACAAAGGGAGCACATATGCTATCATCATTACTCAACCTGGGTA[CG]AGGACATGGGCACATCATAACGTACGAGTCAACTGGATCAGTGGCTCATACTTGTGACCC	GATCTCAGGAGACCGTAACAAAGGGAGCACATATGCTATCATCATTACTCAACCTGGGTA[CG]AGGACATGGGCACATCATAACGTACGAGTCAACTGGATCAGTGGCTCATACTTGTGACCC	GRCm10					NA	NA	NA	NA	NA	NA	NA	NA			FALSE	cg28742499	chr10	81518222	81518222	1	*	0.578162	0.795481	68.3225	0.217319	1	Mus_musculus
cg28752216_TC11	cg28752216	93781874	AATAAAAATTTAAACAACCAAAAATAAATACTTTCTCCCACCCTACCCCA	62764262	AATAAAAATTTAAACAACCAAAAATAAATACTTTCTCCCACCCTACCCCG	A	Red	R	cg	F	T	C	1	1	10	82796314	Mus musculus	mm10	AATAaAAATTTaAACAACCAaAAaTAaATaCTTTCTCCCACCCTACCCCr	GGAGGAGGAGGAGGAGGAGGAGGAGGAGGAAAAAAGAAGGAAAAGAAGAGTGAGAAAGAA[CG]GGGTAGGGTGGGAGAAAGCATCTACTTCTGGTTGTTCAAATTTCTATTAAAATCCTTGAC	GGAGGAGGAGGAGGAGGAGGAGGAGGAGGAAAAAAGAAGGAAAAGAAGAGTGAGAAAGAA[CG]GGGTAGGGTGGGAGAAAGCATCTACTTCTGGTTGTTCAAATTTCTATTAAAATCCTTGAC	GRCm10					NA	NA	NA	NA	NA	NA	NA	NA			FALSE	cg28752216	chr10	82796314	82796314	1	*	0.511163	0.660378	21.0219	0.149215	1	Mus_musculus
cg28752218_TC21	cg28752218	63657432	TACRACACATATACTCRAAAAAACCAAATCAAAATATTAATATCTAATCC	NA					cg	F	T	C	2	1	10	82796469	Mus musculus	mm10	aCraCACATaTaCTCrAAaAAaCCAaATCAaaATaTTaaTaTCTaaTCCr	GTACCGACATCCAGGGGACCCAGGTTTGGCTCCCAGCACCCACATAGTAGCTTACACCCA[CG]GACCAGACACCAACATCCTGATCTGGCTTCTTCGAGCACATGTGCCGCACAGGCACACAC	GTACCGACATCCAGGGGACCCAGGTTTGGCTCCCAGCACCCACATAGTAGCTTACACCCA[CG]GACCAGACACCAACATCCTGATCTGGCTTCTTCGAGCACATGTGCCGCACAGGCACACAC	GRCm10					NA	NA	NA	NA	NA	NA	NA	NA			FALSE	cg28752218	chr10	82796469	82796469	1	*	0.192528	0.32972	22.4599	0.137192	1	Mus_musculus
cg28752441_TC21	cg28752441	41604284	ACAAAAACAAACAAATTTCTAAATAAACAAATTTCCTAACTTCTTAAAAC	NA					cg	F	T	C	2	1	10	82812417	Mus musculus	mm10	CAaAaaCAaaCAaATTTCTaAaTaAaCAAaTTTCCTAACTTCTTaaAaCr	CGTGTAAGCATCTCCCGCGATGGTTTCAAGTAACCCCCATTTTACAGGTGAAGAAACCGA[CG]CTCCAAGAAGTTAGGAAACTTGCTCACTCAGAAATCTGCCTGCCTCTGCCTCCCGAGTGC	CGTGTAAGCATCTCCCGCGATGGTTTCAAGTAACCCCCATTTTACAGGTGAAGAAACCGA[CG]CTCCAAGAAGTTAGGAAACTTGCTCACTCAGAAATCTGCCTGCCTCTGCCTCCCGAGTGC	GRCm10					NA	NA	NA	NA	NA	NA	NA	NA	chr10:82811956-82812375		FALSE	cg28752441	chr10	82812417	82812417	1	*	0.59947	0.722136	14.8052	0.122666	1	Mus_musculus
cg28753179_TC21	cg28753179	79724465	AAACTTTATTATCCTATTTCTCTAACTTTAATTTCRAAACCATAAATAAC	NA					cg	F	T	C	2	1	10	82861728	Mus musculus	mm10	AACTTTaTTaTCCTaTTTCTCTaACTTTAaTTTCraaaCCATaAaTaaCr	CAGAACAGCTGGTTTACTTAAGCTCTACATATGTAGCAAATAGGAAGTACAGGTTACAAA[CG]CCACTCATGGCCCCGAAACTAAAGTCAGAGAAACAGGACAACAAAGTTCATCCCAAAGCT	CAGAACAGCTGGTTTACTTAAGCTCTACATATGTAGCAAATAGGAAGTACAGGTTACAAA[CG]CCACTCATGGCCCCGAAACTAAAGTCAGAGAAACAGGACAACAAAGTTCATCCCAAAGCT	GRCm10					NA	NA	NA	NA	NA	NA	NA	NA	chr10:82860219-82860691	chr10:82858991-82859430	FALSE	cg28753179	chr10	82861728	82861728	1	*	0.485869	0.645054	24.1937	0.159185	1	Mus_musculus
cg28753233_TC11	cg28753233	94779529	ACACAAAATAACAAAAATAAACCATTAAAACAAAACCTCCTACCCATACA	40613924	ACGCGAAATAACAAAAATAAACCGTTAAAACAAAACCTCCTACCCATACG	G	Grn	G	cg	F	T	C	1	1	10	82866594	Mus musculus	mm10	ACrCrAaATaaCAAAaaTAAaCCrTTaaAACAaAaCCTCCTaCCCATaCr	GAACAACGGGAGCCTGGGCTGGAGGTGTGGTCTCTGTGAGCTGGGGGGCGGGGTTGCTTG[CG]CATGGGCAGGAGGCTCTGTTCCAACGGCTTACCTTTGCCATCTCGCGTCGCTACGGTTGG	GAACAACGGGAGCCTGGGCTGGAGGTGTGGTCTCTGTGAGCTGGGGGGCGGGGTTGCTTG[CG]CATGGGCAGGAGGCTCTGTTCCAACGGCTTACCTTTGCCATCTCGCGTCGCTACGGTTGG	GRCm10					NA	NA	NA	NA	NA	NA	NA	NA			FALSE	cg28753233	chr10	82866594	82866594	1	*	0.418633	0.570661	20.2509	0.152028	1	Mus_musculus
cg28753244_TC11	cg28753244	80778247	ATATAAATAAACTACCAATACTACCTACAAATTTTACAACACTTCTCTCA	5676292	ATATAAATAAACTACCGATACTACCTACGAATTTTACGACACTTCTCTCG	T	Red	R	cg	F	T	C	1	1	10	82866935	Mus musculus	mm10	aTaTAaATaAaCTaCCraTACTaCCTaCraATTTTaCraCACTTCTCTCr	GATGACCCGAACCCCGAGCCCCCCTGCATGCACCCAGACCTCCTGGAGCTGGTGGTGGAT[CG]AGAGAAGTGCCGCAAAATCCGCAGGCAGTACCGGCAGCTCATCTACACCGTGCAGCAGAA	GATGACCCGAACCCCGAGCCCCCCTGCATGCACCCAGACCTCCTGGAGCTGGTGGTGGAT[CG]AGAGAAGTGCCGCAAAATCCGCAGGCAGTACCGGCAGCTCATCTACACCGTGCAGCAGAA	GRCm10					NA	NA	NA	NA	NA	NA	NA	NA			FALSE	cg28753244	chr10	82866935	82866935	1	*	0.54459	0.689363	20.609	0.144773	1	Mus_musculus
cg28753261_TC21	cg28753261	8644309	AAAATAAAATAAAACRTTTCRACTTACAACATCCAAAAAATTACTTCCTC	NA					cg	F	T	C	2	1	10	82867300	Mus musculus	mm10	AAATaAAaTaaAACrTTTCraCTTaCAaCATCCAaaAaaTTaCTTCCTCr	GTGTAAGGAATTTAGCGACTGCGATGATAGCATAGTTCTTTCCTTTTGGGGCATGTTGCA[CG]AGGAAGCAACCTCCTGGATGCTGCAAGCCGAAACGTTCCACTTCATTTTTGGGTCATTTA	GTGTAAGGAATTTAGCGACTGCGATGATAGCATAGTTCTTTCCTTTTGGGGCATGTTGCA[CG]AGGAAGCAACCTCCTGGATGCTGCAAGCCGAAACGTTCCACTTCATTTTTGGGTCATTTA	GRCm10					NA	NA	NA	NA	NA	NA	NA	NA			FALSE	cg28753261	chr10	82867300	82867300	1	*	0.417727	0.560261	17.0144	0.142534	1	Mus_musculus
cg28756595_BC21	cg28756595	63745245	TAACAACTTATCCAACTATATTACCRTTTAACAATAACTAAAATCACTCC	NA					cg	R	B	C	2	1	10	83099020	Mus musculus	mm10	aaCAaCTTaTCCAaCTaTaTTACCrTTTaaCAATaaCTaAaaTCACTCCr	CTCTTGGTAAATGGCAGCTTGTCCAGCTGTGTTACCGTTTGGCAATGGCTGAGGTCACTC[CG]CCATCCCAACGCTGCTTCTCCTACTGGAAATATGTCAGGTTCTGTTCGCACAGAGAGCCA	CTCTTGGTAAATGGCAGCTTGTCCAGCTGTGTTACCGTTTGGCAATGGCTGAGGTCACTC[CG]CCATCCCAACGCTGCTTCTCCTACTGGAAATATGTCAGGTTCTGTTCGCACAGAGAGCCA	GRCm10					NA	NA	NA	NA	NA	NA	NA	NA			FALSE	cg28756595	chr10	83099020	83099020	1	*	0.602684	0.725391	14.98	0.122707	1	Mus_musculus
cg28758216_BC21	cg28758216	60720888	AAATCCAATATACCTAACAAATAACACRCRAAAAAACCRATAATCTACAC	NA					cg	R	B	C	2	1	10	83220251	Mus musculus	mm10	AaTCCAaTaTaCCTAACAAATAACACrCraaAAaaCCraTaATCTACACr	TAGAAATAGAGAAGTCCAGTGTGCCTAACAAATAACACGCGGGAAGGCCGGTGATCTACA[CG]TGAGAAGGTGCGTGTGCCAATACGGGTTGATGATTGTAAAGATGCCAAACATTCAACGCT	TAGAAATAGAGAAGTCCAGTGTGCCTAACAAATAACACGCGGGAAGGCCGGTGATCTACA[CG]TGAGAAGGTGCGTGTGCCAATACGGGTTGATGATTGTAAAGATGCCAAACATTCAACGCT	GRCm10					NA	NA	NA	NA	NA	NA	NA	NA			FALSE	cg28758216	chr10	83220251	83220251	1	*	0.333085	0.506175	29.1166	0.173091	1	Mus_musculus
cg28762749_TC11	cg28762749	8700936	ATTAAAAAATATAACTTAAAAATATTACTTCAAATACCTAACCTAATACA	99653567	ATTAAAAAATATAACTTAAAAATATTACTTCAAATACCTAACCTAATACG	A	Red	R	cg	F	T	C	1	1	10	83590912	Mus musculus	mm10	aTTaAaAAATaTaACTTaAAAaTaTTaCTTCAaaTaCCTAaCCTaaTaCr	AAGCAAAATGTGAATCACAGCGAGTACAGAAACGCTTCCTCCCCTGCATCCACAGCTCCA[CG]CACCAGGCTAGGCACCTGAAGCAACACTTTCAAGTCACATTTCTCAACAAAAATGATAAC	AAGCAAAATGTGAATCACAGCGAGTACAGAAACGCTTCCTCCCCTGCATCCACAGCTCCA[CG]CACCAGGCTAGGCACCTGAAGCAACACTTTCAAGTCACATTTCTCAACAAAAATGATAAC	GRCm10					NA	NA	NA	NA	NA	NA	NA	NA			TRUE	cg28762749	chr10	83590912	83590912	1	*	0.557149	0.712186	25.6696	0.155037	1	Mus_musculus
cg28775701_TC11	cg28775701	11741265	CAACCAATATAATTACCAAAAAATTCTTTATATTAAACTAATATCTACCA	3753580	CAACCGATATAATTACCAAAAAATTCTTTATATTAAACTAATATCTACCG	A	Red	R	cg	F	T	C	1	1	10	84838132	Mus musculus	mm10	CAaCCrATaTAaTTACCAaAAAaTTCTTTaTaTTaAaCTAATATCTACCr	CACAGATTGCCCACAGACGGAAAGGCAGTTATGTGACAGTTGAGAAGTAGAAGGCCCAGA[CG]GTAGATATTAGCTCAACACAAAGAACTTTCTGGTAACTACATCGGCTGAAAATGAACTGG	CACAGATTGCCCACAGACGGAAAGGCAGTTATGTGACAGTTGAGAAGTAGAAGGCCCAGA[CG]GTAGATATTAGCTCAACACAAAGAACTTTCTGGTAACTACATCGGCTGAAAATGAACTGG	GRCm10					NA	NA	NA	NA	NA	NA	NA	NA			FALSE	cg28775701	chr10	84838132	84838132	1	*	0.421301	0.604349	33.0847	0.183048	1	Mus_musculus
cg28785443_TC11	cg28785443	20786549	AAAAATACTCTTCTCCAACCTCCTAACCATATAAACCTAAACCCTAACCA	41786826	AAAAATACTCTTCTCCAACCTCCTAACCATATAAACCTAAACCCTAACCG	A	Red	R	cg	F	T	C	1	1	10	85829822	Mus musculus	mm10	aAAAATaCTCTTCTCCAaCCTCCTaaCCATaTaAaCCTaaaCCCTaaCCr	CCCCGAGGATGGGCACGCGCCCTACAGCACTCACCAGGTCAGGCCGATAGTACCAATGCA[CG]GCCAGGGCCCAGGCTCACATGGCCAGGAGGCTGGAGAAGAGCATTTTCAAGTAGGCGGAC	CCCCGAGGATGGGCACGCGCCCTACAGCACTCACCAGGTCAGGCCGATAGTACCAATGCA[CG]GCCAGGGCCCAGGCTCACATGGCCAGGAGGCTGGAGAAGAGCATTTTCAAGTAGGCGGAC	GRCm10					NA	NA	NA	NA	NA	NA	NA	NA	chr10:85829330-85829651		FALSE	cg28785443	chr10	85829822	85829822	1	*	0.0677658	0.209527	45.386	0.141761	1	Mus_musculus
cg28785444_BC11	cg28785444	60781292	AACCTCCTAACCATATAAACCTAAACCCTAACCATACATTAATACTATCA	9742111	AACCTCCTAACCATATAAACCTAAACCCTAACCGTACATTAATACTATCG	T	Red	R	cg	R	B	C	1	1	10	85829838	Mus musculus	mm10	AaCCTCCTaaCCATaTaAaCCTaaaCCCTaaCCrTaCATTaaTACTATCr	ATGCTCTTCTCCAGCCTCCTGGCCATGTGAGCCTGGGCCCTGGCCGTGCATTGGTACTAT[CG]GCCTGACCTGGTGAGTGCTGTAGGGCGCGTGCCCATCCTCGGGGTGAGACCCTCGCGTTC	ATGCTCTTCTCCAGCCTCCTGGCCATGTGAGCCTGGGCCCTGGCCGTGCATTGGTACTAT[CG]GCCTGACCTGGTGAGTGCTGTAGGGCGCGTGCCCATCCTCGGGGTGAGACCCTCGCGTTC	GRCm10					NA	NA	NA	NA	NA	NA	NA	NA	chr10:85829330-85829651		FALSE	cg28785444	chr10	85829838	85829838	1	*	0.151201	0.328634	46.2791	0.177433	1	Mus_musculus
cg28806773_BC21	cg28806773	67753579	CAAACCCATCTCTATATACAACCTAATATACACATAATAAATTCCAAAAC	NA					cg	R	B	C	2	1	10	88354126	Mus musculus	mm10	AaACCCATCTCTaTaTACAaCCTAaTATaCACATAaTaAaTTCCAaaACr	AAAGCCCTCTTCAGACCCATCTCTGTGTACAGCCTAGTATGCACATAGTGAGTTCCAGGA[CG]TGCAGGACGACAAGATGGACCCTGTTTCAAAAAAAGTCCTCTGCTTACTATTTATCTCAG	AAAGCCCTCTTCAGACCCATCTCTGTGTACAGCCTAGTATGCACATAGTGAGTTCCAGGA[CG]TGCAGGACGACAAGATGGACCCTGTTTCAAAAAAAGTCCTCTGCTTACTATTTATCTCAG	GRCm10	chr10:88356816-88357303				NA	NA	NA	NA	NA	NA	NA	NA			FALSE	cg28806773	chr10	88354126	88354126	1	*	0.459745	0.61774	23.0344	0.157995	1	Mus_musculus
cg28807197_BC21	cg28807197	7708571	CAATCAAACACTAACTATACRAAAACATATCAAATTACAACACATAAAAC	NA					cg	R	B	C	2	1	10	88381058	Mus musculus	mm10	AaTCAaACACTAACTATaCrAAAACATATCAAaTTACAACACATaAAACr	CCATTCAAAAGCAGTCAGACACTAACTATGCGAAAACATATCAAGTTACAACACATGAAA[CG]TAGACGGACCAGGAGGTGGTGGAAAACTAAAACACTCCACAATTGGAAGTGGGCGACAGT	CCATTCAAAAGCAGTCAGACACTAACTATGCGAAAACATATCAAGTTACAACACATGAAA[CG]TAGACGGACCAGGAGGTGGTGGAAAACTAAAACACTCCACAATTGGAAGTGGGCGACAGT	GRCm10					NA	NA	NA	NA	NA	NA	NA	NA	chr10:88379072-88379755		FALSE	cg28807197	chr10	88381058	88381058	1	*	0.306712	0.470309	26.0186	0.163597	1	Mus_musculus
cg28807231_BC21	cg28807231	41756122	AAAACACTAAACRATATCCCRAAAAATCCTTTATAAACRAATTCATAAAC	NA					cg	R	B	C	2	1	10	88383925	Mus musculus	mm10	aAaCACTAAACraTaTCCCrAAaaATCCTTTATaaACrAATTCATAAACr	GTTTCTTATATGGAGCACTAAACGGTGTCCCGAAGGATCCTTTATGGACGAATTCATAAA[CG]TATGATTCTGCTTTATATGGTATAATATGTCTGTAACATTAGCACCCGGGAGACAGGCTA	GTTTCTTATATGGAGCACTAAACGGTGTCCCGAAGGATCCTTTATGGACGAATTCATAAA[CG]TATGATTCTGCTTTATATGGTATAATATGTCTGTAACATTAGCACCCGGGAGACAGGCTA	GRCm10					NA	NA	NA	NA	NA	NA	NA	NA			FALSE	cg28807231	chr10	88383925	88383925	1	*	0.369329	0.519046	19.5788	0.149717	1	Mus_musculus
cg28807582_TC21	cg28807582	57606319	ATACACCCCCRTATACATCAATTATAAATTACTTCTTACAATAACTCACC	NA					cg	F	T	C	2	1	10	88412034	Mus musculus	mm10	TACACCCCCrTaTaCATCAaTTaTaaaTTACTTCTTACAATaACTCACCr	GAACTGCTAAAGGAGCTACAGCAGGTCCGAGAGCACATGGAGGAAGAGCAGAGAGCCATG[CG]GTGAGTCATTGTAAGAAGTAACCCACAACTGATGCACACGGGGGTGTACAGAGATGGGCA	GAACTGCTAAAGGAGCTACAGCAGGTCCGAGAGCACATGGAGGAAGAGCAGAGAGCCATG[CG]GTGAGTCATTGTAAGAAGTAACCCACAACTGATGCACACGGGGGTGTACAGAGATGGGCA	GRCm10					NA	NA	NA	NA	NA	NA	NA	NA			FALSE	cg28807582	chr10	88412034	88412034	1	*	0.642837	0.823054	51.3177	0.180217	1	Mus_musculus
cg28808789_BC21	cg28808789	91706534	CATACTTCTCCATAAAAATTACCTTATAATTTTCTTATTTTCCTTACCAC	NA					cg	R	B	C	2	1	10	88511260	Mus musculus	mm10	ATACTTCTCCATaAAaaTTaCCTTATAATTTTCTTATTTTCCTTaCCACr	TGACCCTTTGTCATACTTCTCCATGAAGGTTGCCTTATAATTTTCTTATTTTCCTTGCCA[CG]GTGCCGAGGATGAACCCTGCTTACTCATTAATTAACTTGTAAAATATAAGCCAGCCAGCG	TGACCCTTTGTCATACTTCTCCATGAAGGTTGCCTTATAATTTTCTTATTTTCCTTGCCA[CG]GTGCCGAGGATGAACCCTGCTTACTCATTAATTAACTTGTAAAATATAAGCCAGCCAGCG	GRCm10					NA	NA	NA	NA	NA	NA	NA	NA			FALSE	cg28808789	chr10	88511260	88511260	1	*	0.528537	0.715387	40.0986	0.186851	1	Mus_musculus
cg28809590_TC21	cg28809590	71732138	ATTTTTCTTAACRATCATCATATTTACTTAACCACACCTAAACAAAAAAC	NA					cg	F	T	C	2	1	10	88590112	Mus musculus	mm10	TTTTTCTTAACrATCATCATaTTTACTTaaCCACACCTaAACAaaAAACr	AATTCTGCACGGGAAGTCCTGGTCCTGAAAAGTAGACAAATCCTAAACAGGTGGCATATA[CG]TTTCCTGTTCAGGTGTGGCCAAGTAAACATGATGATCGTTAAGAAAAACCAGGAAGCAAT	AATTCTGCACGGGAAGTCCTGGTCCTGAAAAGTAGACAAATCCTAAACAGGTGGCATATA[CG]TTTCCTGTTCAGGTGTGGCCAAGTAAACATGATGATCGTTAAGAAAAACCAGGAAGCAAT	GRCm10					NA	NA	NA	NA	NA	NA	NA	NA			FALSE	cg28809590	chr10	88590112	88590112	1	*	0.468065	0.614016	18.6752	0.145951	1	Mus_musculus
cg28809909_BC21	cg28809909	70784171	TCTTTATCAACCTCRTTTAAATATTACTACATACTATCRCTAAAAAAAAC	NA					cg	R	B	C	2	1	10	88622313	Mus musculus	mm10	CTTTaTCAaCCTCrTTTAAATATTaCTaCATaCTaTCrCTAAaaaAAACr	CAAACTCTTCCTCTTTGTCAGCCTCGTTTAAATATTGCTGCATGCTGTCGCTAAGGGAAA[CG]CTCCTGTATCTTCCAAAATAGAGACCAAGGAAACGATCAGATTTCTTTAATGCTCAATGA	CAAACTCTTCCTCTTTGTCAGCCTCGTTTAAATATTGCTGCATGCTGTCGCTAAGGGAAA[CG]CTCCTGTATCTTCCAAAATAGAGACCAAGGAAACGATCAGATTTCTTTAATGCTCAATGA	GRCm10					NA	NA	NA	NA	NA	NA	NA	NA			FALSE	cg28809909	chr10	88622313	88622313	1	*	0.606049	0.798133	53.275	0.192084	1	Mus_musculus
cg28818128_TC21	cg28818128	47670378	TACCTTACAAACTTTAATCTCTTTTACAAAATTAACTCATACACTATCTC	NA					cg	F	T	C	2	1	10	89599511	Mus musculus	mm10	aCCTTaCAAACTTTaATCTCTTTTACAAAaTTaACTCATACACTaTCTCr	GGATCATATTGCAGAAAACGAGTGAGTCAAATCTCCAGGTCCTTGCCAGGATATTTGTCA[CG]AGACAGTGTATGAGTCAACTTTGTAAAAGAGATCAAAGTTTGCAAGGCAGCTTTTTTCTC	GGATCATATTGCAGAAAACGAGTGAGTCAAATCTCCAGGTCCTTGCCAGGATATTTGTCA[CG]AGACAGTGTATGAGTCAACTTTGTAAAAGAGATCAAAGTTTGCAAGGCAGCTTTTTTCTC	GRCm10					NA	NA	NA	NA	NA	NA	NA	NA			FALSE	cg28818128	chr10	89599511	89599511	1	*	0.585987	0.711339	15.1552	0.125352	1	Mus_musculus
cg28819610_BC21	cg28819610	81692869	ATATAAAATTCTACCAAACTATCTTTCTAACCCATATCTTAAATTTCAAC	NA					cg	R	B	C	2	1	10	89739543	Mus musculus	mm10	TATAAAATTCTaCCAAaCTaTCTTTCTAACCCATaTCTTaaATTTCAACr	TTCCCGTCGTTGTATAAAATTCTGCCAAGCTGTCTTTCTAACCCATGTCTTGGATTTCAA[CG]TCAGTTATTTGTTTAAGCAACGTGAAGTGGCTTGTTTGTTCTTGAAATAATACCTCTGAA	TTCCCGTCGTTGTATAAAATTCTGCCAAGCTGTCTTTCTAACCCATGTCTTGGATTTCAA[CG]TCAGTTATTTGTTTAAGCAACGTGAAGTGGCTTGTTTGTTCTTGAAATAATACCTCTGAA	GRCm10					NA	NA	NA	NA	NA	NA	NA	NA			FALSE	cg28819610	chr10	89739543	89739543	1	*	0.610476	0.74926	21.9763	0.138784	1	Mus_musculus
cg28819619_TC11	cg28819619	35635855	AATACTTTACTTCCTTCCAAAAAAACCAATAACAAATAATAACACCACCA	66800448	AATACTTTACTTCCTTCCAAAAAAACCGATAACGAATAATAACACCACCG	A	Red	R	cg	F	T	C	1	1	10	89740050	Mus musculus	mm10	AATaCTTTaCTTCCTTCCAAAAaAACCrATAACrAATAaTAACACCACCr	GCTAAATGAGATTCTGCACATCTTTTAACAAAGTGCCAAGTGTGTAGAAAACTTTCTAGA[CG]GTGGTGTTACTATTCGTTATCGGTTCTTTTGGAAGGAAGCAAAGCATTGTGAGAACACAG	GCTAAATGAGATTCTGCACATCTTTTAACAAAGTGCCAAGTGTGTAGAAAACTTTCTAGA[CG]GTGGTGTTACTATTCGTTATCGGTTCTTTTGGAAGGAAGCAAAGCATTGTGAGAACACAG	GRCm10					NA	NA	NA	NA	NA	NA	NA	NA			FALSE	cg28819619	chr10	89740050	89740050	1	*	0.711665	0.844586	30.5357	0.132922	1	Mus_musculus
cg28831816_BC21	cg28831816	59671186	CTAAACAATAACCATTTTTAAAACACTAAAAAACCAAAACCTCTCTAAAC	NA					cg	R	B	C	2	1	10	91153494	Mus musculus	mm10	TaAACAATaaCCATTTTTAaaACACTaAaAAACCAAaACCTCTCTAaACr	AACACAAACCCCTGAACAATGGCCATTTTTAGGACACTGAGAAACCAAGACCTCTCTAGA[CG]TCAGCAATTACAAGCAATGCCACGCCCTCAAAAGGTTTCTAAAGGCACTAATTTTGCTGC	AACACAAACCCCTGAACAATGGCCATTTTTAGGACACTGAGAAACCAAGACCTCTCTAGA[CG]TCAGCAATTACAAGCAATGCCACGCCCTCAAAAGGTTTCTAAAGGCACTAATTTTGCTGC	GRCm10					NA	NA	NA	NA	NA	NA	NA	NA			FALSE	cg28831816	chr10	91153494	91153494	1	*	0.602197	0.722163	13.9626	0.119966	1	Mus_musculus
cg28847341_TC21	cg28847341	44675394	AAAACTCACTCAATACAAAACCAAATAAAAATTTCTAAACACACCCTCCC	NA					cg	F	T	C	2	1	10	93084448	Mus musculus	mm10	aaaCTCACTCAATACAAAACCAAATaaAaATTTCTAAACACACCCTCCCr	TGCTTGCCAGAAAGCACAAGATGAGCTGGAAAGGGGAGCATGGCCAAACACAGTGAGCAG[CG]GGAGGGTGTGTTTAGAAATCTCCATTTGGTTTTGTATTGAGTGAGCCCTTCCTACAGACA	TGCTTGCCAGAAAGCACAAGATGAGCTGGAAAGGGGAGCATGGCCAAACACAGTGAGCAG[CG]GGAGGGTGTGTTTAGAAATCTCCATTTGGTTTTGTATTGAGTGAGCCCTTCCTACAGACA	GRCm10					NA	NA	NA	NA	NA	NA	NA	NA			FALSE	cg28847341	chr10	93084448	93084448	1	*	0.688971	0.800464	16.1872	0.111492	1	Mus_musculus
cg28847674_TC21	cg28847674	98779963	AAACCACATACCCAACCAAAAAACAAATTTATTTATAACTTATCTAAACC	NA					cg	F	T	C	2	1	10	93120604	Mus musculus	mm10	AaCCACATACCCAaCCAaAAAACAaATTTATTTATAaCTTaTCTAAACCr	CCTTGAAAATATAACACAGATACAGGCAAGGTTGTGAGAAACTAGGCATCTTTCTCTTCT[CG]GTTTAGACAAGCTATAAATAAATCTGTTTTCTGGCTGGGTATGTGGCTCCGTGGGTAAAG	CCTTGAAAATATAACACAGATACAGGCAAGGTTGTGAGAAACTAGGCATCTTTCTCTTCT[CG]GTTTAGACAAGCTATAAATAAATCTGTTTTCTGGCTGGGTATGTGGCTCCGTGGGTAAAG	GRCm10					NA	NA	NA	NA	NA	NA	NA	NA			FALSE	cg28847674	chr10	93120604	93120604	1	*	0.579205	0.702428	14.1011	0.123224	1	Mus_musculus
cg28848619_TC21	cg28848619	29710284	TAATAAAATTCTCAACTTCAACRTCTATTTTCATAAACATACTCATCACC	NA					cg	F	T	C	2	1	10	93206894	Mus musculus	mm10	aaTaAAATTCTCAaCTTCAaCrTCTATTTTCATaAACATACTCATCACCr	CGCAGAAACAGGTCAATAGGTTAGACAGACGGTGGGGTTAGAGACAGGAACTTTAAAATA[CG]GTGATGAGTATGTTCATGAAAATAGACGCTGAAGCTGAGAATTTCACCAGAGAACTGGAA	CGCAGAAACAGGTCAATAGGTTAGACAGACGGTGGGGTTAGAGACAGGAACTTTAAAATA[CG]GTGATGAGTATGTTCATGAAAATAGACGCTGAAGCTGAGAATTTCACCAGAGAACTGGAA	GRCm10					NA	NA	NA	NA	NA	NA	NA	NA			FALSE	cg28848619	chr10	93206894	93206894	1	*	0.708253	0.819613	17.9288	0.11136	1	Mus_musculus
cg28849456_BC11	cg28849456	88757868	CAATAATTCTCCATTTTAAATAACCAAATCTAATAATACAAATCATCACA	5706183	CAATAATTCTCCATTTTAAATAACCAAATCTAATAATACGAATCATCACG	T	Red	R	cg	R	B	C	1	1	10	93273538	Mus musculus	mm10	CAATaaTTCTCCATTTTaAaTaaCCAaATCTAATaATaCrAaTCATCACr	GGGGAATAATTGCAATGGTTCTCCATTTTGAGTGGCCAGATCTAATGATGCGAGTCATCA[CG]GGGACATCAGCGCCCCAAGTGGACAGAAATACACTCCTACCCTGTCTTTGCTGTATGGAT	GGGGAATAATTGCAATGGTTCTCCATTTTGAGTGGCCAGATCTAATGATGCGAGTCATCA[CG]GGGACATCAGCGCCCCAAGTGGACAGAAATACACTCCTACCCTGTCTTTGCTGTATGGAT	GRCm10					NA	NA	NA	NA	NA	NA	NA	NA			FALSE	cg28849456	chr10	93273538	93273538	1	*	0.615361	0.787715	40.9648	0.172355	1	Mus_musculus
cg28850327_TC11	cg28850327	66681479	AACAACAACAAAACACAAAAAACAATAACTTCAAAATCTCCTACCCTCCA	28662413	AACAACAACAAAACACAAAAAACAATAACTTCAAAATCTCCTACCCTCCG	A	Red	R	cg	F	T	C	1	1	10	93335502	Mus musculus	mm10	AACAACAACAAaACACAAAAaACAaTaaCTTCAaAaTCTCCTaCCCTCCr	CCATCTTCCCAGCTCCCCTAAGAGAGCCATTTTGGTTCCATACAAAGGGTTGGGACTGAA[CG]GAGGGCAGGAGACTCTGAAGCCACTGTCTTTTGTGTCTTGTTGTTGTTGTTGTTGTTGTT	CCATCTTCCCAGCTCCCCTAAGAGAGCCATTTTGGTTCCATACAAAGGGTTGGGACTGAA[CG]GAGGGCAGGAGACTCTGAAGCCACTGTCTTTTGTGTCTTGTTGTTGTTGTTGTTGTTGTT	GRCm10					NA	NA	NA	NA	NA	NA	NA	NA			FALSE	cg28850327	chr10	93335502	93335502	1	*	0.60938	0.733755	15.9409	0.124375	1	Mus_musculus
cg28851028_TC21	cg28851028	80772555	CCACAAAAATAAACTTCTATTTTCACAACRTCATCTCATAAATATATAAC	NA					cg	F	T	C	2	1	10	93405052	Mus musculus	mm10	CACAaAAaTAAACTTCTaTTTTCACAaCrTCATCTCATAaATaTaTaACr	CAGGACCCCAGCCTTGTGATCAAGGTCAACATCCACTGTCAGAAACCAAACCAAACCAAA[CG]TCACACATCTATGAGATGACGCTGTGAAAACAGAAGTTTACTTCTGTGGTTTTCCCCCAA	CAGGACCCCAGCCTTGTGATCAAGGTCAACATCCACTGTCAGAAACCAAACCAAACCAAA[CG]TCACACATCTATGAGATGACGCTGTGAAAACAGAAGTTTACTTCTGTGGTTTTCCCCCAA	GRCm10					NA	NA	NA	NA	NA	NA	NA	NA			FALSE	cg28851028	chr10	93405052	93405052	1	*	0.450689	0.632937	33.38	0.182248	1	Mus_musculus
cg28851118_BC21	cg28851118	15769205	TCATAAACTAAAAATTAAACTCTAACRAAAACTCTCTTACTCAAATACAC	NA					cg	R	B	C	2	1	10	93418288	Mus musculus	mm10	CATaaACTaaAaaTTaaaCTCTaACraAaaCTCTCTTACTCAaATaCACr	GACCCCAGCAGTCATGGACTGGAGGTTGGGCTCTGACGGAGGCTCTCTTACTCAGATGCA[CG]GTAAACAGAAGTTCTCAGACATCTGTGTGGTACTTACCTCTTCAGGGGCTTCCAAACCCC	GACCCCAGCAGTCATGGACTGGAGGTTGGGCTCTGACGGAGGCTCTCTTACTCAGATGCA[CG]GTAAACAGAAGTTCTCAGACATCTGTGTGGTACTTACCTCTTCAGGGGCTTCCAAACCCC	GRCm10					NA	NA	NA	NA	NA	NA	NA	NA			TRUE	cg28851118	chr10	93418288	93418288	1	*	0.268829	0.398977	15.647	0.130147	1	Mus_musculus
cg28851119_BC11	cg28851119	65780243	AAAATTCACAAAAACCCCAACAATCATAAACTAAAAATTAAACTCTAACA	44798527	AAAATTCACAAAAACCCCAACAATCATAAACTAAAAATTAAACTCTAACG	T	Red	R	cg	R	B	C	1	1	10	93418312	Mus musculus	mm10	AAAaTTCACAaaaACCCCAaCAaTCATaaACTaaAaaTTaaaCTCTaACr	TGTGTCACGCTGAAAGTTCACAGGGACCCCAGCAGTCATGGACTGGAGGTTGGGCTCTGA[CG]GAGGCTCTCTTACTCAGATGCACGGTAAACAGAAGTTCTCAGACATCTGTGTGGTACTTA	TGTGTCACGCTGAAAGTTCACAGGGACCCCAGCAGTCATGGACTGGAGGTTGGGCTCTGA[CG]GAGGCTCTCTTACTCAGATGCACGGTAAACAGAAGTTCTCAGACATCTGTGTGGTACTTA	GRCm10					NA	NA	NA	NA	NA	NA	NA	NA			FALSE	cg28851119	chr10	93418312	93418312	1	*	0.516201	0.657153	18.0834	0.140953	1	Mus_musculus
cg28851360_TC21	cg28851360	3653210	ACTATCTCTATTCTCTAAATTTCTATACAACAAACCACAATCTAAAATAC	NA					cg	F	T	C	2	1	10	93433205	Mus musculus	mm10	CTaTCTCTaTTCTCTaAaTTTCTaTACAACAAACCACAATCTAAaaTACr	GGCTTATGCCTAGCTTTCTGTTACAAAAATATATTCCTAAATTAGGTTTTGCTTTATTTA[CG]TACCTTAGATTGTGGTTTGTTGTACAGAAACTCAGAGAACAGAGACAGCCTCAGGCCGAT	GGCTTATGCCTAGCTTTCTGTTACAAAAATATATTCCTAAATTAGGTTTTGCTTTATTTA[CG]TACCTTAGATTGTGGTTTGTTGTACAGAAACTCAGAGAACAGAGACAGCCTCAGGCCGAT	GRCm10					NA	NA	NA	NA	NA	NA	NA	NA			FALSE	cg28851360	chr10	93433205	93433205	1	*	0.56797	0.702606	17.7491	0.134636	1	Mus_musculus
cg28852183_TC11	cg28852183	44624832	TCTAAACCATACCTAAATACACAATACACATACATAAAAAATAACTAACA	27735875	TCTAAACCATACCTAAATACACAATACACGTACGTAAAAAATAACTAACG	T	Red	R	cg	F	T	C	1	1	10	93489171	Mus musculus	mm10	TCTaAaCCATaCCTAaaTACACAaTaCACrTaCrTaaaaAATaaCTaaCr	GCGTCGCACAGCCTCACGGCCCAGCCAGCCAACAGTGAGCTTCCCATCCTGACAGGGCAC[CG]CCAGCCATTCCCCACGCACGTGCACTGTGTACCTAGGCATGGCTCAGATGCTATAGCCCT	GCGTCGCACAGCCTCACGGCCCAGCCAGCCAACAGTGAGCTTCCCATCCTGACAGGGCAC[CG]CCAGCCATTCCCCACGCACGTGCACTGTGTACCTAGGCATGGCTCAGATGCTATAGCCCT	GRCm10					NA	NA	NA	NA	NA	NA	NA	NA			FALSE	cg28852183	chr10	93489171	93489171	1	*	0.807967	0.906291	25.8283	0.0983242	1	Mus_musculus
cg28852186_TC21	cg28852186	61660941	TTCATCCACCRAAATAAAACCACCATTATCCRATTTATTCTTCATATAAC	NA					cg	F	T	C	2	1	10	93489230	Mus musculus	mm10	TCATCCACCrAAaTaAAaCCACCATTaTCCraTTTaTTCTTCATaTAaCr	GCGGTGCCCTGTCAGGATGGGAAGCTCACTGTTGGCTGGCTGGGCCGTGAGGCTGTGCGA[CG]CTACATGAAGAACAAACCGGACAATGGTGGCTTCACTTCGGTGGATGAAGTGCAATTCCT	GCGGTGCCCTGTCAGGATGGGAAGCTCACTGTTGGCTGGCTGGGCCGTGAGGCTGTGCGA[CG]CTACATGAAGAACAAACCGGACAATGGTGGCTTCACTTCGGTGGATGAAGTGCAATTCCT	GRCm10					NA	NA	NA	NA	NA	NA	NA	NA			FALSE	cg28852186	chr10	93489230	93489230	1	*	0.625697	0.754312	18.62	0.128615	1	Mus_musculus
cg28852346_TC21	cg28852346	71690355	CTTTCRTCRTTTATAAATATAATTTCACAAAACCACTAACAAAAAACCCC	NA					cg	F	T	C	2	1	10	93500993	Mus musculus	mm10	TTTCrTCrTTTaTaaATATaaTTTCACAAAaCCACTaaCAaAAAACCCCr	AACCAGGCCAAGGAAGTGAAGCCAGCCTATGAGCCGCTAATCACATAACAGCCTCAGCAG[CG]GGGTTTTCTGCCAGTGGCTTTGTGAAACCATATCCACAAACGACGAAAGTGGTCCTTTCA	AACCAGGCCAAGGAAGTGAAGCCAGCCTATGAGCCGCTAATCACATAACAGCCTCAGCAG[CG]GGGTTTTCTGCCAGTGGCTTTGTGAAACCATATCCACAAACGACGAAAGTGGTCCTTTCA	GRCm10					NA	NA	NA	NA	NA	NA	NA	NA			FALSE	cg28852346	chr10	93500993	93500993	1	*	0.362787	0.52722	25.0777	0.164434	1	Mus_musculus
cg28854378_TC11	cg28854378	68674258	CAATATAAAACTTTCCCCCTAAAACACTTCACAAATAAATCATAAAACCA	5756918	CAATATAAAACTTTCCCCCTAAAACGCTTCACAAATAAATCATAAAACCG	A	Red	R	cg	F	T	C	1	1	10	93643036	Mus musculus	mm10	CAaTaTaAaACTTTCCCCCTaAAACrCTTCACAaaTaAaTCATAaaACCr	GTTTGCCATTGTTCTGATTAGCGGGCGCAGCAGCTGCCTGTGGCCAGAAACACACAAACA[CG]GTCCTATGACTCACCTGTGAAGCGTTTCAGGGGGAAAGTCTCACACTGCCTGTACAAGTA	GTTTGCCATTGTTCTGATTAGCGGGCGCAGCAGCTGCCTGTGGCCAGAAACACACAAACA[CG]GTCCTATGACTCACCTGTGAAGCGTTTCAGGGGGAAAGTCTCACACTGCCTGTACAAGTA	GRCm10					NA	NA	NA	NA	NA	NA	NA	NA	chr10:93640822-93641527		FALSE	cg28854378	chr10	93643036	93643036	1	*	0.491339	0.656955	27.1174	0.165617	1	Mus_musculus
cg28854789_BC21	cg28854789	51808216	TAACTCTCCAAAATAAATTCCTACCTTTTCAAATATTTACTATAAAATAC	NA					cg	R	B	C	2	1	10	93681059	Mus musculus	mm10	aaCTCTCCAaAaTaaATTCCTaCCTTTTCAaaTaTTTaCTATAAAATACr	GCATGGAGACATGGCTCTCCAGAGTGGATTCCTGCCTTTTCAGGTGTTTGCTATAAAATA[CG]TTTTCCTTTCTTCCTTCCTTTCTTTCTTTCTTGTGGTGGTAGTGTGTGTGTGTGTGGGGG	GCATGGAGACATGGCTCTCCAGAGTGGATTCCTGCCTTTTCAGGTGTTTGCTATAAAATA[CG]TTTTCCTTTCTTCCTTCCTTTCTTTCTTTCTTGTGGTGGTAGTGTGTGTGTGTGTGGGGG	GRCm10					NA	NA	NA	NA	NA	NA	NA	NA			FALSE	cg28854789	chr10	93681059	93681059	1	*	0.322686	0.474354	21.0718	0.151668	1	Mus_musculus
cg28854998_TC21	cg28854998	4767340	CTACAACAAATTCTCCTTTACAAAAAACTACTCRCRCACACTAAACAAAC	NA					cg	F	T	C	2	1	10	93695336	Mus musculus	mm10	TACAaCAAATTCTCCTTTACAAaaAaCTACTCrCrCACACTaAACAAaCr	TGGAGGCCAGGTAAATTGTATGAGAACGTGGCGGGTTATCAGGGACTTTTCACTCAACGA[CG]CTTGTTCAGTGTGCGCGAGTAGCTCCTTGTAAAGGAGAATTTGCTGTAGACTACTTTGCA	TGGAGGCCAGGTAAATTGTATGAGAACGTGGCGGGTTATCAGGGACTTTTCACTCAACGA[CG]CTTGTTCAGTGTGCGCGAGTAGCTCCTTGTAAAGGAGAATTTGCTGTAGACTACTTTGCA	GRCm10					NA	NA	NA	NA	NA	NA	NA	NA			FALSE	cg28854998	chr10	93695336	93695336	1	*	0.665783	0.780851	15.8606	0.115069	1	Mus_musculus
cg28855632_TC21	cg28855632	45738396	AAACACATCCTTCCCCAAAAAAACRATTAAAAACAAACTATCAATCATAC	NA					cg	F	T	C	2	1	10	93749986	Mus musculus	mm10	aACACATCCTTCCCCAAaAAAACrATTAAAAACAAaCTATCAaTCATaCr	TTCAATTTTGCAAGGGAGATCGGTATGATAAGAATGGAACCGAGGGGAAGGAGTGTGCCT[CG]CATGACTGATAGCTTGTTTTTAATCGTTTTCTTGGGGAAGGATGTGTCTGGATGTACTTT	TTCAATTTTGCAAGGGAGATCGGTATGATAAGAATGGAACCGAGGGGAAGGAGTGTGCCT[CG]CATGACTGATAGCTTGTTTTTAATCGTTTTCTTGGGGAAGGATGTGTCTGGATGTACTTT	GRCm10					NA	NA	NA	NA	NA	NA	NA	NA			FALSE	cg28855632	chr10	93749986	93749986	1	*	0.239062	0.402533	29.4441	0.163471	1	Mus_musculus
cg28857804_TC11	cg28857804	73629187	ACTTATACAAAATTAACTCAATATTCTAAAAACCTACCTTCCTATCTTCA	12608458	ACTTATACAAAATTAACTCAATATTCTAAAAACCTACCTTCCTATCTTCG	A	Red	R	cg	F	T	C	1	1	10	93918519	Mus musculus	mm10	aCTTaTaCAAaATTaACTCAaTaTTCTAAaAaCCTaCCTTCCTaTCTTCr	CATGTGGTGACAAAGGAAGAGGGAGGTGAATAGAAAACCAGCTGGTTTCTAGGTTTCAAA[CG]AAGACAGGAAGGCAGGCTCTTAGAACACTGAGTCAATCTTGCACAAGCATTCACTAGGCA	CATGTGGTGACAAAGGAAGAGGGAGGTGAATAGAAAACCAGCTGGTTTCTAGGTTTCAAA[CG]AAGACAGGAAGGCAGGCTCTTAGAACACTGAGTCAATCTTGCACAAGCATTCACTAGGCA	GRCm10					NA	NA	NA	NA	NA	NA	NA	NA			FALSE	cg28857804	chr10	93918519	93918519	1	*	0.0998354	0.197253	16.6718	0.0974181	1	Mus_musculus
cg28859798_BC21	cg28859798	2767970	CACTCATTCATTACRAATACCACCCCAAAAAAACCCCAAATAAATATATC	NA					cg	R	B	C	2	1	10	94098066	Mus musculus	mm10	ACTCATTCATTACraaTaCCACCCCAaaaAaACCCCAaATaaATATaTCr	ATTCCCTCACTCACTCATTCATTACGGGTGCCACCCCAGGGAGACCCCAGATGGATATGT[CG]CCTGTAAGCTTATGTGGTCAGAAACATCTTTGCCTATCAGGTGCTGCTGAGGTGGGTATG	ATTCCCTCACTCACTCATTCATTACGGGTGCCACCCCAGGGAGACCCCAGATGGATATGT[CG]CCTGTAAGCTTATGTGGTCAGAAACATCTTTGCCTATCAGGTGCTGCTGAGGTGGGTATG	GRCm10					NA	NA	NA	NA	NA	NA	NA	NA			FALSE	cg28859798	chr10	94098066	94098066	1	*	0.650412	0.77417	18.3682	0.123758	1	Mus_musculus
cg28863155_TC11	cg28863155	64780337	TTCCACCCTAACACATAAAATATAAAATTCATTCATTTAATACACAACCA	59798851	TTCCGCCCTAACACATAAAATATAAAATTCATTCATTTAATACACAACCG	T	Red	R	cg	F	T	C	1	1	10	94377857	Mus musculus	mm10	TTCCrCCCTaaCACATaAaaTaTAaaaTTCATTCATTTaaTaCACAaCCr	ATGTGCAGAAGGGGAGGGCCATCAATTGAATCAGCCCACAGCTTTGAGCACTTGCCCTCT[CG]GCTGTGCACCAAATGAATGAACCCTACACCTCATGTGCCAGGGCGGAAAATGATCAGGCT	ATGTGCAGAAGGGGAGGGCCATCAATTGAATCAGCCCACAGCTTTGAGCACTTGCCCTCT[CG]GCTGTGCACCAAATGAATGAACCCTACACCTCATGTGCCAGGGCGGAAAATGATCAGGCT	GRCm10					NA	NA	NA	NA	NA	NA	NA	NA			FALSE	cg28863155	chr10	94377857	94377857	1	*	0.443027	0.57814	14.7734	0.135112	1	Mus_musculus
cg28863696_BC21	cg28863696	7766377	TTAAATCTCRTTAAACTACTTCCTATTAATTACAAACAAATATAACCATC	NA					cg	R	B	C	2	1	10	94419101	Mus musculus	mm10	TAaATCTCrTTAaACTaCTTCCTaTTaATTACAaaCAAaTaTAACCATCr	GAGAAAGGGGCTTAGATCTCGTTAGACTGCTTCCTGTTGATTACAGGCAAGTGTAACCAT[CG]TCATCAGGATACCCAATTTCCTCTTGTTGTCTCTTTGCTCATGACCACTTGACAAACAGC	GAGAAAGGGGCTTAGATCTCGTTAGACTGCTTCCTGTTGATTACAGGCAAGTGTAACCAT[CG]TCATCAGGATACCCAATTTCCTCTTGTTGTCTCTTTGCTCATGACCACTTGACAAACAGC	GRCm10					NA	NA	NA	NA	NA	NA	NA	NA			FALSE	cg28863696	chr10	94419101	94419101	1	*	0.215761	0.392648	37.4604	0.176887	1	Mus_musculus
cg28866097_BC11	cg28866097	63746119	AATTATCTATCTTTAATCAAAATTACAAAAATAACTCCTCATTCTCATCA	50787267	AATTATCTATCTTTAATCAAAATTACGAAAATAACTCCTCATTCTCATCG	G	Grn	G	cg	R	B	C	1	1	10	94601258	Mus musculus	mm10	AaTTaTCTATCTTTaaTCAaAATTaCraAAaTaACTCCTCATTCTCATCr	TGACTCACTGCAAGTTGTCTATCTTTGGTCAGAATTGCGGAAGTGACTCCTCATTCTCAT[CG]CTTCCTCTCTGATGAGGCGGTTTCTGTCTATTCCATTGCTGATGGTCTTACATCGCTCAT	TGACTCACTGCAAGTTGTCTATCTTTGGTCAGAATTGCGGAAGTGACTCCTCATTCTCAT[CG]CTTCCTCTCTGATGAGGCGGTTTCTGTCTATTCCATTGCTGATGGTCTTACATCGCTCAT	GRCm10					NA	NA	NA	NA	NA	NA	NA	NA			FALSE	cg28866097	chr10	94601258	94601258	1	*	0.401457	0.549704	18.8978	0.148247	1	Mus_musculus
cg28870999_TC21	cg28870999	82611430	TAAATAATCTCTATATAACCTTAACCTTAAACTTCCTAATCTTCAAAATC	NA					cg	F	T	C	2	1	10	95066886	Mus musculus	mm10	AAaTAaTCTCTATaTAACCTTAACCTTaaACTTCCTaaTCTTCAaAATCr	GATACCATAACAGAACAGCACACACTGACTAACTTATAAACAAAAGACGTTTATTTCTTA[CG]ATTCTGAAGACCAGGAAGTCCAAGGTTAAGGTTACATAGAGACTACTTAGATAAGGATCT	GATACCATAACAGAACAGCACACACTGACTAACTTATAAACAAAAGACGTTTATTTCTTA[CG]ATTCTGAAGACCAGGAAGTCCAAGGTTAAGGTTACATAGAGACTACTTAGATAAGGATCT	GRCm10					NA	NA	NA	NA	NA	NA	NA	NA			FALSE	cg28870999	chr10	95066886	95066886	1	*	0.36728	0.505056	15.6927	0.137776	1	Mus_musculus
cg28872839_BC11	cg28872839	68685458	ACCCCAATTCTTTCTAAATTCAAAACCTCAAACTTAAACATAATTAAACA	49640945	ACCCCAATTCTTTCTAAATTCAAAACCTCGAACTTAAACATAATTAAACG	T	Red	R	cg	R	B	C	1	1	10	95236069	Mus musculus	mm10	ACCCCAaTTCTTTCTaAaTTCAAAACCTCraACTTaAaCATAATTAAACr	TGGACCACGGGGACCCCAGTTCTTTCTGAGTTCAAAACCTCGGACTTGAGCATAATTAAA[CG]GAGGGTGTGGGGGGTTGTGGTTTAATCCAATCTGTGCACAGGTCAGGGAAGAGATGCAGA	TGGACCACGGGGACCCCAGTTCTTTCTGAGTTCAAAACCTCGGACTTGAGCATAATTAAA[CG]GAGGGTGTGGGGGGTTGTGGTTTAATCCAATCTGTGCACAGGTCAGGGAAGAGATGCAGA	GRCm10					NA	NA	NA	NA	NA	NA	NA	NA			FALSE	cg28872839	chr10	95236069	95236069	1	*	0.486661	0.677754	39.5235	0.191093	1	Mus_musculus
cg28873592_TC21	cg28873592	67717186	CTATTCTTTTTTAACRACACCTAATATATCCTCTAATAACAAATCTAACC	NA					cg	F	T	C	2	1	10	95291595	Mus musculus	mm10	TaTTCTTTTTTAACraCACCTAATaTATCCTCTaaTAACAAaTCTaACCr	CCCTCTTGTTCTTATCAACGAAGCCCTCAGTTTTCTCTTACGTAAGGCATTGGCGGTACA[CG]GTCAGACTTGTTACCAGAGGATACATTAGGTGCCGTTAAAAAAGAACAGCTGGAACCTGG	CCCTCTTGTTCTTATCAACGAAGCCCTCAGTTTTCTCTTACGTAAGGCATTGGCGGTACA[CG]GTCAGACTTGTTACCAGAGGATACATTAGGTGCCGTTAAAAAAGAACAGCTGGAACCTGG	GRCm10					NA	NA	NA	NA	NA	NA	NA	NA			FALSE	cg28873592	chr10	95291595	95291595	1	*	0.321099	0.448947	13.4374	0.127847	1	Mus_musculus
cg28874335_TC21	cg28874335	65794835	TATATATAATCTCTCTACTTTAACCACATCCTAAATTCTATAATATACAC	NA					cg	F	T	C	2	1	10	95349183	Mus musculus	mm10	aTaTaTAaTCTCTCTACTTTAaCCACATCCTaaATTCTATAATaTACACr	GAAGGAACTGCCTGGTCGCACCCAACTCTTCTCCCTAATGCCTCCTGGACAGAATTACAT[CG]TGTACATTATAGAATCCAGGATGTGGCTAAAGTAGAGAGACTACACACACTCAGCTTGCA	GAAGGAACTGCCTGGTCGCACCCAACTCTTCTCCCTAATGCCTCCTGGACAGAATTACAT[CG]TGTACATTATAGAATCCAGGATGTGGCTAAAGTAGAGAGACTACACACACTCAGCTTGCA	GRCm10					NA	NA	NA	NA	NA	NA	NA	NA			TRUE	cg28874335	chr10	95349183	95349183	1	*	0.354156	0.487332	14.4377	0.133175	1	Mus_musculus
cg28878121_TC11	cg28878121	7759900	AAAACTTTATCATCACTACTAATCTCATTCCTAACAACAAAAACATCACA	41749501	AAAACTTTATCATCACTACTAATCTCGTTCCTAACAACAAAAACATCACG	A	Red	R	cg	F	T	C	1	1	10	95634645	Mus musculus	mm10	aaaACTTTATCATCACTaCTAATCTCrTTCCTaaCAACAaaaaCATCACr	GATAGAAACCAAAGAGAGATGGCGTGACTGCTCCCTTCAAAAAGAATTCCTCACTTTGTA[CG]TGATGCCCCTGTTGCCAGGAACGAGATTAGCAGTGATGATAAAGTCCCTCTGAGAGCAGG	GATAGAAACCAAAGAGAGATGGCGTGACTGCTCCCTTCAAAAAGAATTCCTCACTTTGTA[CG]TGATGCCCCTGTTGCCAGGAACGAGATTAGCAGTGATGATAAAGTCCCTCTGAGAGCAGG	GRCm10					NA	NA	NA	NA	NA	NA	NA	NA			FALSE	cg28878121	chr10	95634645	95634645	1	*	0.682941	0.81933	28.1999	0.13639	1	Mus_musculus
cg28879378_BC21	cg28879378	69655534	CTTACTCTTTCTTTAAAAAAAATTATCACTTCCTTATATCACTTCCTCTC	NA					cg	R	B	C	2	1	10	95746040	Mus musculus	mm10	TTaCTCTTTCTTTaAAaAAAaTTaTCACTTCCTTaTaTCACTTCCTCTCr	TGCTTCCTTTACTTGCTCTTTCTTTGAAGAAAGTTGTCACTTCCTTGTGTCACTTCCTCT[CG]CCCTTTAATGTAAATTGCTCTTCCTATCTGCAGTTGGTTTCTCCACCAACCTGTGCGAAT	TGCTTCCTTTACTTGCTCTTTCTTTGAAGAAAGTTGTCACTTCCTTGTGTCACTTCCTCT[CG]CCCTTTAATGTAAATTGCTCTTCCTATCTGCAGTTGGTTTCTCCACCAACCTGTGCGAAT	GRCm10					NA	NA	NA	NA	NA	NA	NA	NA			FALSE	cg28879378	chr10	95746040	95746040	1	*	0.268442	0.424973	24.8876	0.156531	1	Mus_musculus
cg28879380_TC21	cg28879380	70732428	CCTATCTACAATTAATTTCTCCACCAACCTATACRAATACTTTATACCTC	NA					cg	F	T	C	2	1	10	95746113	Mus musculus	mm10	CTATCTaCAaTTaaTTTCTCCACCAACCTaTaCrAATaCTTTaTaCCTCr	TTCTTTTGTTTCGATGCAGACTTTGTTAGACACGCAGCTAGAAGGAGAAGGCATACAGAA[CG]AGGCACAAAGCATTCGCACAGGTTGGTGGAGAAACCAACTGCAGATAGGAAGAGCAATTT	TTCTTTTGTTTCGATGCAGACTTTGTTAGACACGCAGCTAGAAGGAGAAGGCATACAGAA[CG]AGGCACAAAGCATTCGCACAGGTTGGTGGAGAAACCAACTGCAGATAGGAAGAGCAATTT	GRCm10					NA	NA	NA	NA	NA	NA	NA	NA			FALSE	cg28879380	chr10	95746113	95746113	1	*	0.262905	0.427815	28.5294	0.16491	1	Mus_musculus
cg28882995_TC11	cg28882995	60690195	ATAATATACAACAACCTATAACAAACTATAACCACCTACATACAACCACA	33756420	ATAATATACAACAACCTATAACAAACTATAACCACCTACATACAACCACG	A	Red	R	cg	F	T	C	1	1	10	96188639	Mus musculus	mm10	aTAaTaTaCAaCAACCTATAaCAAACTATAaCCACCTaCATACAaCCACr	GCAGAGATGTAGTAGGAGGCTCTTCTTTCCGAGACAGTCAGACTTAGACTGGGTGTTGAA[CG]TGGCTGTATGCAGGTGGCTATAGTTTGCTATAGGTTGCTGCACACTACAACGAAGTGTTT	GCAGAGATGTAGTAGGAGGCTCTTCTTTCCGAGACAGTCAGACTTAGACTGGGTGTTGAA[CG]TGGCTGTATGCAGGTGGCTATAGTTTGCTATAGGTTGCTGCACACTACAACGAAGTGTTT	GRCm10					NA	NA	NA	NA	NA	NA	NA	NA			FALSE	cg28882995	chr10	96188639	96188639	1	*	0.352395	0.489082	15.5423	0.136687	1	Mus_musculus
cg28882996_TC11	cg28882996	62769246	AATAACAAATACTTTATTATAATCTACAACAACCTATAACAAACACTTCA	71670270	AATAACAAATACTTTATTATAATCTACAACAACCTATAACAAACACTTCG	A	Red	R	cg	F	T	C	1	1	10	96188691	Mus musculus	mm10	AATAACAAATACTTTaTTaTAaTCTaCAaCAACCTATAaCAAACACTTCr	GTGTTGAACGTGGCTGTATGCAGGTGGCTATAGTTTGCTATAGGTTGCTGCACACTACAA[CG]AAGTGTTTGCTATAGGTTGCTGCAGACTACAACAAAGTATTTGTTATTAGTCTCTTAGAC	GTGTTGAACGTGGCTGTATGCAGGTGGCTATAGTTTGCTATAGGTTGCTGCACACTACAA[CG]AAGTGTTTGCTATAGGTTGCTGCAGACTACAACAAAGTATTTGTTATTAGTCTCTTAGAC	GRCm10					NA	NA	NA	NA	NA	NA	NA	NA			FALSE	cg28882996	chr10	96188691	96188691	1	*	0.431816	0.57953	18.8204	0.147714	1	Mus_musculus
cg28883121_TC21	cg28883121	71613122	CAAAAACCTAAATCTATTCTCAAAAACTATAATCAAAAATATTCCAATCC	NA					cg	F	T	C	2	1	10	96201253	Mus musculus	mm10	AaaAaCCTAAaTCTATTCTCAAaAACTaTAATCAAAAATaTTCCAATCCr	TTTACAGACAGGGGAACCGAAGGAGAAGTCGATCGACATCCCCCTCAGGAAGTCGAGAGT[CG]GATTGGAACATTTTTGATTACAGTTCTTGAGAATAGACTTAGGCTCCTGCCTTCAGTGGG	TTTACAGACAGGGGAACCGAAGGAGAAGTCGATCGACATCCCCCTCAGGAAGTCGAGAGT[CG]GATTGGAACATTTTTGATTACAGTTCTTGAGAATAGACTTAGGCTCCTGCCTTCAGTGGG	GRCm10					NA	NA	NA	NA	NA	NA	NA	NA			FALSE	cg28883121	chr10	96201253	96201253	1	*	0.226066	0.509612	106.001	0.283546	1	Mus_musculus
cg28886721_BC21	cg28886721	46733435	TTATATAACCAATATACAAATAACATCCACACAACTTACAAATCTAAAAC	NA					cg	R	B	C	2	1	10	96619680	Mus musculus	mm10	TaTaTaACCAaTaTaCAAaTaACATCCACACAaCTTACAAATCTAAaACr	TCCCAATGTGTTTGTGTGACCAGTGTGCAAGTGACATCCACACAGCTTACAAATCTAAGA[CG]TCTGAGAAAAATATTTTGTAGCTGAACCTCTGTAATCATGACAAGAGATTGATTAAAATG	TCCCAATGTGTTTGTGTGACCAGTGTGCAAGTGACATCCACACAGCTTACAAATCTAAGA[CG]TCTGAGAAAAATATTTTGTAGCTGAACCTCTGTAATCATGACAAGAGATTGATTAAAATG	GRCm10					NA	NA	NA	NA	NA	NA	NA	NA	chr10:96616484-96617784		FALSE	cg28886721	chr10	96619680	96619680	1	*	0.277985	0.429795	22.6518	0.151809	1	Mus_musculus
cg28887406_TC21	cg28887406	49776500	TAAAAATCRTTCTCTAACTAAAACTAACTTCCACTTACTTACTATAACCC	NA					cg	F	T	C	2	1	10	96698018	Mus musculus	mm10	AaaAaTCrTTCTCTAACTAaAaCTaaCTTCCACTTaCTTaCTaTaaCCCr	CTGGTTCCTCCCCTCCTGCTTCAAGAAGCACAACACAGGAAGTGGGGGTGTCCAGGTAAC[CG]GGCCACAGCAAGCAAGTGGAAGCCAGCTCTAGTTAGAGAACGACTCCTACCCAGGGACCT	CTGGTTCCTCCCCTCCTGCTTCAAGAAGCACAACACAGGAAGTGGGGGTGTCCAGGTAAC[CG]GGCCACAGCAAGCAAGTGGAAGCCAGCTCTAGTTAGAGAACGACTCCTACCCAGGGACCT	GRCm10					NA	NA	NA	NA	NA	NA	NA	NA			FALSE	cg28887406	chr10	96698018	96698018	1	*	0.118232	0.217152	15.1635	0.0989204	1	Mus_musculus
cg28888700_TC11	cg28888700	49601975	AACTTAAAAAACTCTAATAACTAACCTTAAAATATAAACATTCTTCTTCA	10749403	AACTTAAAAAACTCTAATAACTAACCTTAAAATATAAACATTCTTCTTCG	A	Red	R	cg	F	T	C	1	1	10	96855198	Mus musculus	mm10	AACTTAaaAAACTCTAaTaaCTAACCTTaaAATATAAACATTCTTCTTCr	CTGAACCCCAAGATGATGTAAGTCAAACGCAACCTTCTCCTCAACACAGAGCACTTTTAA[CG]AAGAAGAATGTTTATATTCCAAGGTTAGCCACTAGAGTTTCCTAAGTTAAAGATTTCTTT	CTGAACCCCAAGATGATGTAAGTCAAACGCAACCTTCTCCTCAACACAGAGCACTTTTAA[CG]AAGAAGAATGTTTATATTCCAAGGTTAGCCACTAGAGTTTCCTAAGTTAAAGATTTCTTT	GRCm10					NA	NA	NA	NA	NA	NA	NA	NA			FALSE	cg28888700	chr10	96855198	96855198	1	*	0.393598	0.579313	34.056	0.185716	1	Mus_musculus
cg28900475_TC21	cg28900475	68747359	ACAACCTCACCAATTCCACRAAAATTAAAATCACCRATCTATTTATATCC	NA					cg	F	T	C	2	1	10	98897638	Mus musculus	mm10	CAACCTCACCAATTCCACrAAaATTAAAATCACCraTCTaTTTaTaTCCr	GTATTAAAGTGGAGCATCTCTAAAGCCATAGATGTGAGAATCAGAGTAGTAAATGAGAAA[CG]GACACAAACAGACCGGTGATTTTAATCTTCGTGGAATTGGTGAGGTTGTGGTTTTTACAA	GTATTAAAGTGGAGCATCTCTAAAGCCATAGATGTGAGAATCAGAGTAGTAAATGAGAAA[CG]GACACAAACAGACCGGTGATTTTAATCTTCGTGGAATTGGTGAGGTTGTGGTTTTTACAA	GRCm10					NA	NA	NA	NA	NA	NA	NA	NA			FALSE	cg28900475	chr10	98897638	98897638	1	*	0.303087	0.579203	92.7454	0.276116	1	Mus_musculus
cg28904145_TC21	cg28904145	99604937	ACCCCAATCATATAACTTAAACTTCCTATCATAATTTTTACTACAAAATC	NA					cg	F	T	C	2	1	10	99171653	Mus musculus	mm10	CCCCAATCATaTAACTTAaACTTCCTaTCATaATTTTTACTaCAaAaTCr	ATTTCTCTCTGTGAAGGAAAATGGTGTAGGCCAAGAGCGCCATTTCCCACCTACAGTAAT[CG]ACTCTGCAGTAAAAATCATGACAGGAAGTCTAAGTTACATGATTGGGGTGTATTTCCCTC	ATTTCTCTCTGTGAAGGAAAATGGTGTAGGCCAAGAGCGCCATTTCCCACCTACAGTAAT[CG]ACTCTGCAGTAAAAATCATGACAGGAAGTCTAAGTTACATGATTGGGGTGTATTTCCCTC	GRCm10					NA	NA	NA	NA	NA	NA	NA	NA			FALSE	cg28904145	chr10	99171653	99171653	1	*	0.127279	0.251143	23.9797	0.123864	1	Mus_musculus
cg28904530_BC11	cg28904530	11796403	TAATAACTATCATAACCAATCTCTAAAACCACCACATTTCAAATATTTCA	72799456	TAATAACTATCATAACCGATCTCTAAAACCACCACATTTCAAATATTTCG	T	Red	R	cg	R	B	C	1	1	10	99203389	Mus musculus	mm10	TaATAACTaTCATaaCCraTCTCTAAaaCCACCACATTTCAAATATTTCr	GGAAATCTTCAGTGATAACTGTCATGGCCGGTCTCTAAGGCCACCACATTTCAAATATTT[CG]GGAAGTGAAACAAGTGCTTTCTCTTCTGATCAATGACTAATCTCATTTTCAAAAAGTTAG	GGAAATCTTCAGTGATAACTGTCATGGCCGGTCTCTAAGGCCACCACATTTCAAATATTT[CG]GGAAGTGAAACAAGTGCTTTCTCTTCTGATCAATGACTAATCTCATTTTCAAAAAGTTAG	GRCm10					NA	NA	NA	NA	NA	NA	NA	NA			FALSE	cg28904530	chr10	99203389	99203389	1	*	0.43386	0.567376	14.2197	0.133516	1	Mus_musculus
cg28904813_TC21	cg28904813	72664904	AAAAACTATATCTCCAAAAAAACACTCCAAATAAATTACTATAAACCACC	NA					cg	F	T	C	2	1	10	99222830	Mus musculus	mm10	aaAaCTaTATCTCCAAaaAAACACTCCAAATaAaTTaCTaTaaaCCACCr	TACACACATCTCAGTGGGTGCTGTGGGTTATTTCCATAAGCTACAGTAAACCCACGCCCA[CG]GTGGCCCACAGCAACTCATTTGGAGTGTTTCCTTGGAGATACAGCTCCCTCGTCTTCAAG	TACACACATCTCAGTGGGTGCTGTGGGTTATTTCCATAAGCTACAGTAAACCCACGCCCA[CG]GTGGCCCACAGCAACTCATTTGGAGTGTTTCCTTGGAGATACAGCTCCCTCGTCTTCAAG	GRCm10					NA	NA	NA	NA	NA	NA	NA	NA			FALSE	cg28904813	chr10	99222830	99222830	1	*	0.395635	0.551164	21.4831	0.155529	1	Mus_musculus
cg28905047_TC21	cg28905047	5786489	CCTACTATAAAAACAACCAACRACTATCAACCAAATACTATCAAAATAAC	NA					cg	F	T	C	2	1	10	99241952	Mus musculus	mm10	CTaCTATAAaAaCAACCAaCraCTaTCAaCCAaATaCTaTCAaaaTaaCr	ACAACGGAAGTCGAGAGAGGGATTCTGGGTAGTCCAACTAGAACTGCCATACACTTCTAT[CG]CCACCCTGACAGCATCTGGCTGACAGCCGCTGGTTGCTCTTATAGCAGGCTATGGGATCT	ACAACGGAAGTCGAGAGAGGGATTCTGGGTAGTCCAACTAGAACTGCCATACACTTCTAT[CG]CCACCCTGACAGCATCTGGCTGACAGCCGCTGGTTGCTCTTATAGCAGGCTATGGGATCT	GRCm10					NA	NA	NA	NA	NA	NA	NA	NA			FALSE	cg28905047	chr10	99241952	99241952	1	*	0.169539	0.39508	71.8842	0.225542	1	Mus_musculus
cg28905540_TC21	cg28905540	40783371	CCRAAACAAAAACTATAATATCCTAATACATTACTTAACAAATATCAACC	NA					cg	F	T	C	2	1	10	99266048	Mus musculus	mm10	CrAaaCAAAAACTaTaaTaTCCTaaTaCATTaCTTaaCAaaTATCAaCCr	GCATCGTTCATGGACAGGTTGAGCTTCTGCATGAGGTACGCCACTGTCACGGTGACAGAG[CG]GCTGATACCTGCCAAGCAATGCACCAGGACACCACAGTTTTTGCCTCGGGCTTCATCTGC	GCATCGTTCATGGACAGGTTGAGCTTCTGCATGAGGTACGCCACTGTCACGGTGACAGAG[CG]GCTGATACCTGCCAAGCAATGCACCAGGACACCACAGTTTTTGCCTCGGGCTTCATCTGC	GRCm10					NA	NA	NA	NA	NA	NA	NA	NA	chr10:99261496-99264181		FALSE	cg28905540	chr10	99266048	99266048	1	*	0.541809	0.76881	69.6347	0.227	1	Mus_musculus
cg28905548_TC21	cg28905548	75613867	TTCACRTAAACTACAAAAAATCCACCTAATAAACRTTCTAATTAAAAAAC	NA					cg	F	T	C	2	1	10	99266250	Mus musculus	mm10	TCACrTAaACTaCAaaaAaTCCACCTaaTAaACrTTCTaaTTaaAaaaCr	CCCTGGGACTGAGCAGCCCTTGTGACAACCGTGTCCCCACTCCGCAGCTGTACTTCACCA[CG]CCCTCCAACCAGAACGTCTACCAGGTGGACTCCCTGCAGTCTACGTGAAAGGCACCCACC	CCCTGGGACTGAGCAGCCCTTGTGACAACCGTGTCCCCACTCCGCAGCTGTACTTCACCA[CG]CCCTCCAACCAGAACGTCTACCAGGTGGACTCCCTGCAGTCTACGTGAAAGGCACCCACC	GRCm10					NA	NA	NA	NA	NA	NA	NA	NA		chr10:99261496-99264181	FALSE	cg28905548	chr10	99266250	99266250	1	*	0.44234	0.65295	48.3048	0.21061	1	Mus_musculus
cg28905650_BC21	cg28905650	28723448	TATCTAATCRAAACAATTCACCTTCAATCCAAAAAATCCAATTCTAAAAC	NA					cg	R	B	C	2	1	10	99273245	Mus musculus	mm10	ATCTaaTCraaACAaTTCACCTTCAaTCCAaAaAATCCAATTCTAAaACr	GCTCCTGGCTATATCTGGTCGGGACAGTTCACCTTCAGTCCAGAGAATCCAATTCTAAGA[CG]TCTCACTCAGTTACCTGGCAGTGTGTCCTGGGAGCGCATCCGGGACTGATGCCTGAAACT	GCTCCTGGCTATATCTGGTCGGGACAGTTCACCTTCAGTCCAGAGAATCCAATTCTAAGA[CG]TCTCACTCAGTTACCTGGCAGTGTGTCCTGGGAGCGCATCCGGGACTGATGCCTGAAACT	GRCm10					NA	NA	NA	NA	NA	NA	NA	NA			FALSE	cg28905650	chr10	99273245	99273245	1	*	0.0684745	0.166342	21.6026	0.0978676	1	Mus_musculus
cg28906306_BC21	cg28906306	59706179	AACCCAAAAAAACCACTAAATAACTCAAACTATTACCAAATATAATAATC	NA					cg	R	B	C	2	1	10	99328720	Mus musculus	mm10	ACCCAAaaAAACCACTaAATAACTCAaaCTaTTaCCAAaTaTAaTAaTCr	TGGCCAAACGGAACCCAAGGAAACCACTGAATAACTCAGGCTGTTGCCAAGTGTAGTAGT[CG]GGGTTCTCTAGAGGAATAGACCTGACGGAATGAATGTGCGTATGTCTGCATGCATGCTTG	TGGCCAAACGGAACCCAAGGAAACCACTGAATAACTCAGGCTGTTGCCAAGTGTAGTAGT[CG]GGGTTCTCTAGAGGAATAGACCTGACGGAATGAATGTGCGTATGTCTGCATGCATGCTTG	GRCm10					NA	NA	NA	NA	NA	NA	NA	NA			FALSE	cg28906306	chr10	99328720	99328720	1	*	0.309641	0.556329	70.1768	0.246688	1	Mus_musculus
cg28906590_BC21	cg28906590	21784198	CTTTTTATTCATCTACTAAACTTTAATTACCACAAAAATAACCTATTTCC	NA					cg	R	B	C	2	1	10	99354148	Mus musculus	mm10	TTTTTaTTCATCTaCTaAACTTTAaTTACCACAAAAATAACCTaTTTCCr	CGGAATGGCAACTTTTTGTTCATCTGCTGAACTTTAGTTACCACAAAAATAACCTGTTTC[CG]CATGTCTTTAACTCATGCCGGTTGACAACAGCAGATGACTCATTGAGCAATGAATTTCGG	CGGAATGGCAACTTTTTGTTCATCTGCTGAACTTTAGTTACCACAAAAATAACCTGTTTC[CG]CATGTCTTTAACTCATGCCGGTTGACAACAGCAGATGACTCATTGAGCAATGAATTTCGG	GRCm10					NA	NA	NA	NA	NA	NA	NA	NA			FALSE	cg28906590	chr10	99354148	99354148	1	*	0.360612	0.612239	72.7908	0.251627	1	Mus_musculus
cg28906883_TC11	cg28906883	26608270	AATACAAAACAAATCAAAATTCATCACTTTCCTCAAAAAACTCAAACCCA	3687920	AATACAAAACAAATCAAAATTCATCGCTTTCCTCAAAAAACTCAAACCCG	T	Red	R	cg	F	T	C	1	1	10	99385982	Mus musculus	mm10	aATaCAAAACAAATCAaAATTCATCrCTTTCCTCAAAaAaCTCAAACCCr	GGTCTATTATTGTGGCTCTGCAGAGGAAGTGTGAGCCTGTGTATGCTGTGGTTGCTCGAT[CG]GGTTTGAGCTCTTTGAGGAAAGCGATGAATTCTGATTTGTTTTGCATCTCCCCAAGAAAC	GGTCTATTATTGTGGCTCTGCAGAGGAAGTGTGAGCCTGTGTATGCTGTGGTTGCTCGAT[CG]GGTTTGAGCTCTTTGAGGAAAGCGATGAATTCTGATTTGTTTTGCATCTCCCCAAGAAAC	GRCm10					NA	NA	NA	NA	NA	NA	NA	NA			FALSE	cg28906883	chr10	99385982	99385982	1	*	0.377683	0.52026	17.1327	0.142577	1	Mus_musculus
cg28907174_TC21	cg28907174	26700223	AATCACACRTTCCCCAAAATAAAATCTTAATTTCAACTATAACTATAAAC	NA					cg	F	T	C	2	1	10	99416625	Mus musculus	mm10	ATCACACrTTCCCCAAAATaAaaTCTTAATTTCAACTATAaCTaTaaACr	TGGCCAATCTCAGCGCTGCAAGGGTCAGATGTTTTGTATTTATTCAGGTTGTAGTTCACT[CG]TCCACAGCTATAGTTGAAATTAAGACCTCATTTTGGGGAACGTGTGATCATTCCCTGGCA	TGGCCAATCTCAGCGCTGCAAGGGTCAGATGTTTTGTATTTATTCAGGTTGTAGTTCACT[CG]TCCACAGCTATAGTTGAAATTAAGACCTCATTTTGGGGAACGTGTGATCATTCCCTGGCA	GRCm10					NA	NA	NA	NA	NA	NA	NA	NA			FALSE	cg28907174	chr10	99416625	99416625	1	*	0.44806	0.60198	21.2474	0.15392	1	Mus_musculus
cg28907408_BC21	cg28907408	61732429	TACRTTCCTTTCAAAACATATCACAATAAAAACTACACTATAAACTTCTC	NA					cg	R	B	C	2	1	10	99442237	Mus musculus	mm10	ACrTTCCTTTCAaaACATaTCACAATaAaaACTaCACTATaaACTTCTCr	AGAAAATGATTTACGTTCCTTTCAGGACATGTCACAATGAGGACTGCACTATGGACTTCT[CG]AGCGCTTTTCTGTTTGATTTTCACGCAGAACGAATGGAACACAATGTGTAATGTTCACTA	AGAAAATGATTTACGTTCCTTTCAGGACATGTCACAATGAGGACTGCACTATGGACTTCT[CG]AGCGCTTTTCTGTTTGATTTTCACGCAGAACGAATGGAACACAATGTGTAATGTTCACTA	GRCm10					NA	NA	NA	NA	NA	NA	NA	NA			FALSE	cg28907408	chr10	99442237	99442237	1	*	0.42344	0.554611	13.4783	0.131172	1	Mus_musculus
cg28907607_TC21	cg28907607	49681863	ACCAACCTAAATAACCAATAATCTCCAAAAATTTACCTATAAATTCTCCC	NA					cg	F	T	C	2	1	10	99459324	Mus musculus	mm10	CCAaCCTaaATaaCCAATaaTCTCCAaaaATTTaCCTaTaaaTTCTCCCr	CCTCGTAGACACTGAATGGCATATTTGTTTTCCTGGACCTGGGGGGGGGGGGAGCGGGAG[CG]GGAGAACCCACAGGCAAATCCCTGGAGACCATTGGCCATCCAGGCTGGCAATCTGATGAG	CCTCGTAGACACTGAATGGCATATTTGTTTTCCTGGACCTGGGGGGGGGGGGAGCGGGAG[CG]GGAGAACCCACAGGCAAATCCCTGGAGACCATTGGCCATCCAGGCTGGCAATCTGATGAG	GRCm10					NA	NA	NA	NA	NA	NA	NA	NA			TRUE	cg28907607	chr10	99459324	99459324	1	*	0.539325	0.666669	14.0892	0.127344	1	Mus_musculus
cg28907626_BC21	cg28907626	19713990	TTAAAACTCCCTCCACCCCTTAATCTAATTAATTAATTCTTTATTACATC	NA					cg	R	B	C	2	1	10	99460498	Mus musculus	mm10	TAaaACTCCCTCCACCCCTTAaTCTAATTAATTAaTTCTTTaTTACATCr	AGCTCCTCAATTTAGGACTCCCTCCACCCCTTAGTCTAATTAATTAGTTCTTTGTTACAT[CG]GTCATAGTGGCTCGTGTTATTTATACTTCTGTCTTCTTTACTGAACTAAAATCTCTTGAG	AGCTCCTCAATTTAGGACTCCCTCCACCCCTTAGTCTAATTAATTAGTTCTTTGTTACAT[CG]GTCATAGTGGCTCGTGTTATTTATACTTCTGTCTTCTTTACTGAACTAAAATCTCTTGAG	GRCm10					NA	NA	NA	NA	NA	NA	NA	NA			TRUE	cg28907626	chr10	99460498	99460498	1	*	0.0873289	0.213749	31.8746	0.12642	1	Mus_musculus
cg28908991_BC11	cg28908991	45780541	ACCCCAAAAACAAAAACCCCTCCAAATAATTTTTAAAAACCAAAACTCCA	13723923	ACCCCAAAAACGAAAACCCCTCCAAATAATTTTTAAAAACCAAAACTCCG	T	Red	R	cg	R	B	C	1	1	10	99599876	Mus musculus	mm10	aCCCCAAAAACrAAAaCCCCTCCAAATAATTTTTAaaAaCCAaAaCTCCr	GCCCAGCGCCCAGCCCCAAAAACGAAAGCCCCTCCAAATAATTTTTAGGAGCCAGAGCTC[CG]GCGCGCCAAAGCGCAGAGCGTGCTCTATTGTTTACATCTTTAGGCAGCGAGCGAGCGCAG	GCCCAGCGCCCAGCCCCAAAAACGAAAGCCCCTCCAAATAATTTTTAGGAGCCAGAGCTC[CG]GCGCGCCAAAGCGCAGAGCGTGCTCTATTGTTTACATCTTTAGGCAGCGAGCGAGCGCAG	GRCm10					NA	NA	NA	NA	NA	NA	NA	NA			FALSE	cg28908991	chr10	99599876	99599876	1	*	0.649439	0.847856	68.8261	0.198417	1	Mus_musculus
cg28911455_TC11	cg28911455	49712926	TATCCACTTATATCTCAAAATACTTACAATAAATATTTAAAATCCCCTCA	2627527	TATCCACTTATATCTCAAAATACTTACAATAAATATTTAAAATCCCCTCG	A	Red	R	cg	F	T	C	1	1	10	99929299	Mus musculus	mm10	TaTCCACTTaTATCTCAAaATaCTTACAATaAATaTTTAaaaTCCCCTCr	GCACAATGTGAAACCTGCACTCTCAGGCTTGTTATAGCATTATTAGCAATAGCCAGAACA[CG]AGGGGACCCTAAACATTCATTGTAAGCATCTTGAGATACAAGTGGACAGGCCTCGCTGTC	GCACAATGTGAAACCTGCACTCTCAGGCTTGTTATAGCATTATTAGCAATAGCCAGAACA[CG]AGGGGACCCTAAACATTCATTGTAAGCATCTTGAGATACAAGTGGACAGGCCTCGCTGTC	GRCm10					NA	NA	NA	NA	NA	NA	NA	NA			FALSE	cg28911455	chr10	99929299	99929299	1	*	0.285296	0.427139	18.8204	0.141843	1	Mus_musculus
cg28913565_BC11	cg28913565	13709549	CAAATCAATATATACAATTCTATACTACTAAAACCCCAAATATCATATCA	94769315	CGAATCAATATATACGATTCTATACTACTAAAACCCCAAATATCATATCG	A	Red	R	cg	R	B	C	1	1	10	100160089	Mus musculus	mm10	CraaTCAaTaTaTaCrATTCTaTaCTaCTaaAaCCCCAaaTATCATATCr	GCTAGATCTGGGCGGGTCAGTGTGTGCGATTCTGTGCTGCTGGAGCCCCAGGTATCATAT[CG]TATCTGGAAACCTGCAAAACGGGGGAGGGGGCATTTATCTTTGCATGTCTTTCGTGAGGA	GCTAGATCTGGGCGGGTCAGTGTGTGCGATTCTGTGCTGCTGGAGCCCCAGGTATCATAT[CG]TATCTGGAAACCTGCAAAACGGGGGAGGGGGCATTTATCTTTGCATGTCTTTCGTGAGGA	GRCm10					NA	NA	NA	NA	NA	NA	NA	NA			FALSE	cg28913565	chr10	100160089	100160089	1	*	0.110768	0.206752	14.8578	0.0959843	1	Mus_musculus
cg28942561_BC11	cg28942561	90604598	ATTTATCAAAAACCCAAACCAACTCCTATCATTATATCATTACAATCACA	91601207	ATTTATCAAAAACCCAAACCAACTCCTATCATTATATCATTACAATCACG	T	Red	R	cg	R	B	C	1	1	10	105727442	Mus musculus	mm10	ATTTaTCAAaAACCCAaACCAaCTCCTaTCATTaTaTCATTaCAaTCACr	GCAGTTATGCAGATTTGTCAAGAACCCAGACCAGCTCCTGTCATTGTGTCATTGCAGTCA[CG]GAATAGACCCGAGTTTATTGCTCGTGTGGTTATGAGGAAGTGATGGCATACACATTAACT	GCAGTTATGCAGATTTGTCAAGAACCCAGACCAGCTCCTGTCATTGTGTCATTGCAGTCA[CG]GAATAGACCCGAGTTTATTGCTCGTGTGGTTATGAGGAAGTGATGGCATACACATTAACT	GRCm10					NA	NA	NA	NA	NA	NA	NA	NA			FALSE	cg28942561	chr10	105727442	105727442	1	*	0.444985	0.586902	16.9894	0.141918	1	Mus_musculus
cg28946472_BC21	cg28946472	84617300	AACCAACCCTTCCTATTATAACACTCTCTTCCTATTTCCTATAAAATAAC	NA					cg	R	B	C	2	1	10	106369700	Mus musculus	mm10	ACCAaCCCTTCCTaTTATAACACTCTCTTCCTaTTTCCTaTAAaATAACr	ACCATCACCTTAACCAGCCCTTCCTGTTATAACACTCTCTTCCTGTTTCCTGTAAGATAA[CG]TTCTTTCATTATTTTATTTCTTCATAAAGCTGTCTAAAATTATCGACAAACCCATATTGA	ACCATCACCTTAACCAGCCCTTCCTGTTATAACACTCTCTTCCTGTTTCCTGTAAGATAA[CG]TTCTTTCATTATTTTATTTCTTCATAAAGCTGTCTAAAATTATCGACAAACCCATATTGA	GRCm10					NA	NA	NA	NA	NA	NA	NA	NA			FALSE	cg28946472	chr10	106369700	106369700	1	*	0.373643	0.521081	18.7465	0.147437	1	Mus_musculus
cg28955969_TC21	cg28955969	38795125	ATTTCCTCTCATTTTAAAACAATTATCTATATTTATCAACTCAAACCAAC	NA					cg	F	T	C	2	1	10	107900590	Mus musculus	mm10	TTTCCTCTCATTTTaAAACAATTATCTATATTTaTCAaCTCAaaCCAACr	GCAGGATGTAAGACCCGCTGTTGGGGAAGGCCATTCTGTTTCTTTTCCTGAGCGGACCAA[CG]TTGGCCTGAGCTGACAAATATAGATAATTGTTTCAAAATGAGAGGAAACTAAGACACCTC	GCAGGATGTAAGACCCGCTGTTGGGGAAGGCCATTCTGTTTCTTTTCCTGAGCGGACCAA[CG]TTGGCCTGAGCTGACAAATATAGATAATTGTTTCAAAATGAGAGGAAACTAAGACACCTC	GRCm10					NA	NA	NA	NA	NA	NA	NA	NA			FALSE	cg28955969	chr10	107900590	107900590	1	*	0.444747	0.666481	55.2464	0.221735	1	Mus_musculus
cg28956324_BC11	cg28956324	65719420	TCATATAAAAATCATCCAAACTCAATCCTACATCTAAAAATCAACTAACA	99752279	TCATATAAAAATCATCCGAACTCAATCCTACATCTAAAAATCAACTAACG	T	Red	R	cg	R	B	C	1	1	10	107946601	Mus musculus	mm10	TCATaTaaaaATCATCCraaCTCAATCCTaCATCTaaAAaTCAaCTAACr	TCAGCTGGGTGGTCATGTGGGGATCATCCGGGCTCAATCCTGCATCTGGAAGTCAGCTAA[CG]AAGACCAGATGACTTGGCTTTTTTTTTTTTTTTTTTCTGTGCCTCACTCTTCTCCTGGGG	TCAGCTGGGTGGTCATGTGGGGATCATCCGGGCTCAATCCTGCATCTGGAAGTCAGCTAA[CG]AAGACCAGATGACTTGGCTTTTTTTTTTTTTTTTTTCTGTGCCTCACTCTTCTCCTGGGG	GRCm10					NA	NA	NA	NA	NA	NA	NA	NA			FALSE	cg28956324	chr10	107946601	107946601	1	*	0.379121	0.518274	16.0103	0.139153	1	Mus_musculus
cg28956325_TC11	cg28956325	30715352	CAAATCATCTAATCTTCATTAACTAACTTCCAAATACAAAATTAAACCCA	8682349	CAAATCATCTAATCTTCGTTAACTAACTTCCAAATACAAAATTAAACCCG	T	Red	R	cg	F	T	C	1	1	10	107946633	Mus musculus	mm10	CAAaTCATCTaaTCTTCrTTAaCTaACTTCCAaATaCAaaATTaAaCCCr	GTCAGTTGAGGGTTGGCTGATCTTAGCCAGGCTCAGCTGGGTGGTCATGTGGGGATCATC[CG]GGCTCAATCCTGCATCTGGAAGTCAGCTAACGAAGACCAGATGACTTGGCTTTTTTTTTT	GTCAGTTGAGGGTTGGCTGATCTTAGCCAGGCTCAGCTGGGTGGTCATGTGGGGATCATC[CG]GGCTCAATCCTGCATCTGGAAGTCAGCTAACGAAGACCAGATGACTTGGCTTTTTTTTTT	GRCm10					NA	NA	NA	NA	NA	NA	NA	NA			FALSE	cg28956325	chr10	107946633	107946633	1	*	0.31931	0.485069	26.4725	0.165759	1	Mus_musculus
cg28969844_BC21	cg28969844	20762188	AAAAAAAATAATTAACTAACAAATTCTTTTACCRTCTCATTTCCTCTTCC	NA					cg	R	B	C	2	1	10	109665186	Mus musculus	mm10	AaAAAaATaaTTaaCTaaCAAaTTCTTTTaCCrTCTCATTTCCTCTTCCr	CCCGGCGTCTGAAGAAAGATGGTTGGCTGGCAAGTTCTTTTGCCGTCTCATTTCCTCTTC[CG]GTCATTGGAGCTTTGGGCTGTGTCTTGCACAGCACGGGACCCATGAGGATGATAGTCTAA	CCCGGCGTCTGAAGAAAGATGGTTGGCTGGCAAGTTCTTTTGCCGTCTCATTTCCTCTTC[CG]GTCATTGGAGCTTTGGGCTGTGTCTTGCACAGCACGGGACCCATGAGGATGATAGTCTAA	GRCm10					NA	NA	NA	NA	NA	NA	NA	NA			FALSE	cg28969844	chr10	109665186	109665186	1	*	0.206539	0.414823	55.0489	0.208284	1	Mus_musculus
cg28980761_TC11	cg28980761	89764357	AAAAACAATCCAAATTAATTAAATCAACAAAATCTACTATTTAACCCACA	90680339	AAAAACGATCCAAATTAATTAAATCAACAAAATCTACTATTTAACCCACG	A	Red	R	cg	F	T	C	1	1	10	111011871	Mus musculus	mm10	AAaAACraTCCAAATTAATTaAaTCAaCAAAATCTACTaTTTAaCCCACr	TTGATTTACTTAATTTTGTTATCTAGTTAACCTACAGCTTTTTAAATTACCAAACCACCA[CG]TGGGCTAAACAGTAGATTTTGCTGACTCAATTAATTTGGACCGTTCTTTCAAAGCCCTCT	TTGATTTACTTAATTTTGTTATCTAGTTAACCTACAGCTTTTTAAATTACCAAACCACCA[CG]TGGGCTAAACAGTAGATTTTGCTGACTCAATTAATTTGGACCGTTCTTTCAAAGCCCTCT	GRCm10					NA	NA	NA	NA	NA	NA	NA	NA	chr10:111009455-111010438		FALSE	cg28980761	chr10	111011871	111011871	1	*	0.395115	0.538007	17.1387	0.142891	1	Mus_musculus
cg28981781_BC21	cg28981781	4749988	AACTAAAAATATCACRATCACAAAACACCCAAAATTAACTATTATCAAAC	NA					cg	R	B	C	2	1	10	111103232	Mus musculus	mm10	aCTaaaaaTaTCACraTCACAaAaCACCCAaaATTaaCTATTaTCAAaCr	AGTAGTGCCAAAGCTGGGGGTGTCACGGTCACAGAGCACCCAGGATTGGCTATTGTCAAG[CG]GCATGGCGTGAGTCATCAGACTTCACGTCCGTCCGTCCGACCGTGAGGCAGCAACCGCAG	AGTAGTGCCAAAGCTGGGGGTGTCACGGTCACAGAGCACCCAGGATTGGCTATTGTCAAG[CG]GCATGGCGTGAGTCATCAGACTTCACGTCCGTCCGTCCGACCGTGAGGCAGCAACCGCAG	GRCm10					NA	NA	NA	NA	NA	NA	NA	NA			FALSE	cg28981781	chr10	111103232	111103232	1	*	0.112301	0.264444	40.1	0.152143	1	Mus_musculus
cg28982252_TC21	cg28982252	80635100	TTATAAACTACCTTATATAAACTAAAACACRAATCTTTTCAATTACCATC	NA					cg	F	T	C	2	1	10	111140250	Mus musculus	mm10	TaTAaACTaCCTTATATAaACTAaAACACrAaTCTTTTCAATTaCCATCr	AAAAACCATTGCCTCATTCTCGTATCTAATTTTAGAAAAAGTGCAAGCGTTACAAAAGAA[CG]ATGGCAATTGAAAAGACTCGTGTTCTAGTCTATATAAGGCAGTCTACAAACACAGAGTCC	AAAAACCATTGCCTCATTCTCGTATCTAATTTTAGAAAAAGTGCAAGCGTTACAAAAGAA[CG]ATGGCAATTGAAAAGACTCGTGTTCTAGTCTATATAAGGCAGTCTACAAACACAGAGTCC	GRCm10					NA	NA	NA	NA	NA	NA	NA	NA			FALSE	cg28982252	chr10	111140250	111140250	1	*	0.649513	0.795692	29.478	0.146179	1	Mus_musculus
cg28982397_BC21	cg28982397	60709333	CTAAAAACTATATATATCTCTTCAAAATATCTATCCRATTACTTCTACCC	NA					cg	R	B	C	2	1	10	111156320	Mus musculus	mm10	TaAAAACTATATATATCTCTTCAaaATATCTATCCrATTaCTTCTaCCCr	CATGATGGCAGCTGAAAACTATATATATCTCTTCAGGATATCTATCCGATTGCTTCTGCC[CG]CCGGGTTGCCTCTGCAGTGGCTGTAAGGCGGACCTCACGGCTTTCAGTCGACATTTTTCA	CATGATGGCAGCTGAAAACTATATATATCTCTTCAGGATATCTATCCGATTGCTTCTGCC[CG]CCGGGTTGCCTCTGCAGTGGCTGTAAGGCGGACCTCACGGCTTTCAGTCGACATTTTTCA	GRCm10					NA	NA	NA	NA	NA	NA	NA	NA			FALSE	cg28982397	chr10	111156320	111156320	1	*	0.70611	0.82083	19.3309	0.11472	1	Mus_musculus
cg28982406_BC21	cg28982406	12699598	CRAATCRTTCACTTCCTACCTATAACTTCTAAATAACTACATTTCTAACC	NA					cg	R	B	C	2	1	10	111156482	Mus musculus	mm10	raaTCrTTCACTTCCTaCCTaTaaCTTCTaaaTaaCTaCATTTCTAACCr	GCCTGGTTTTCCGGGTCGTTCACTTCCTGCCTGTGGCTTCTGGGTGGCTGCATTTCTAAC[CG]CCACGGCTGCATTATCCGTTGATGTTACCCAGCTTCGCATTCACACCTTGGACAGTCGGA	GCCTGGTTTTCCGGGTCGTTCACTTCCTGCCTGTGGCTTCTGGGTGGCTGCATTTCTAAC[CG]CCACGGCTGCATTATCCGTTGATGTTACCCAGCTTCGCATTCACACCTTGGACAGTCGGA	GRCm10					NA	NA	NA	NA	NA	NA	NA	NA			FALSE	cg28982406	chr10	111156482	111156482	1	*	0.683843	0.851106	50.2561	0.167264	1	Mus_musculus
cg28986387_TC21	cg28986387	5797123	TATTCCCAAAACATTCTCATAAAATCRACTCTTTCATTATATTTAAAAAC	NA					cg	F	T	C	2	1	10	111508616	Mus musculus	mm10	ATTCCCAaaACATTCTCATAAAaTCrACTCTTTCATTaTATTTaAAaACr	AGCACGTCTATGAAAAAGAGACCTTTAGAAACTGAAAGTAATATCAGAATTTAATTTCAA[CG]TCTTCAAATACAATGAAAGAGTCGACTTTATGAGAATGTCCTGGGAATACTGAACCCATT	AGCACGTCTATGAAAAAGAGACCTTTAGAAACTGAAAGTAATATCAGAATTTAATTTCAA[CG]TCTTCAAATACAATGAAAGAGTCGACTTTATGAGAATGTCCTGGGAATACTGAACCCATT	GRCm10					NA	NA	NA	NA	NA	NA	NA	NA	chr10:111506137-111506897		TRUE	cg28986387	chr10	111508616	111508616	1	*	0.303263	0.483745	33.2766	0.180482	1	Mus_musculus
cg28986477_BC11	cg28986477	37654570	AAATCCCAACTCTCATTATAAATAAATAATACTAAATTCTAAAACACTCA	19788954	AAATCCCAACTCTCGTTATAAATAAATAATACTAAATTCTAAAACACTCG	T	Red	R	cg	R	B	C	1	1	10	111515995	Mus musculus	mm10	AaaTCCCAaCTCTCrTTaTAaATaAaTAATaCTAaATTCTAaaaCACTCr	TTTTTTGTCTTCAGGTCCCAGCTCTCGTTGTAGATGAGTAATGCTAGATTCTAGGGCACT[CG]GTGCCAGGACACTAACTTCTCTATGGTCCTCTGCGGTTGTCTGTGAAACCAGCAAGAATA	TTTTTTGTCTTCAGGTCCCAGCTCTCGTTGTAGATGAGTAATGCTAGATTCTAGGGCACT[CG]GTGCCAGGACACTAACTTCTCTATGGTCCTCTGCGGTTGTCTGTGAAACCAGCAAGAATA	GRCm10					NA	NA	NA	NA	NA	NA	NA	NA			FALSE	cg28986477	chr10	111515995	111515995	1	*	0.521102	0.705939	38.3453	0.184837	1	Mus_musculus
cg28986860_BC11	cg28986860	75735226	TCCTAATTAAAACAAATTATAACACCTATCTATATTATCTATAACCTCCA	96718309	TCCTAATTAAAACAAATTATAACGCCTATCTATATTATCTATAACCTCCG	T	Red	R	cg	R	B	C	1	1	10	111540458	Mus musculus	mm10	TCCTAaTTaaaACAAaTTaTaaCrCCTaTCTaTaTTaTCTaTaACCTCCr	CCTAATAATGAATCCTAGTTGGGACAAGTTGTGGCGCCTGTCTGTGTTGTCTGTGACCTC[CG]GTGGAGTGAGACACCATTAGTGTTTTGGTCGAGATTACCAAATGTTCTTCAGGACTTTCC	CCTAATAATGAATCCTAGTTGGGACAAGTTGTGGCGCCTGTCTGTGTTGTCTGTGACCTC[CG]GTGGAGTGAGACACCATTAGTGTTTTGGTCGAGATTACCAAATGTTCTTCAGGACTTTCC	GRCm10					NA	NA	NA	NA	NA	NA	NA	NA			FALSE	cg28986860	chr10	111540458	111540458	1	*	0.585611	0.77677	49.2755	0.191159	1	Mus_musculus
cg28987390_BC21	cg28987390	59694126	TAATTCTACCTCAAAAAAACTTACTAAAAAACRCCAATATAAACCACAAC	NA					cg	R	B	C	2	1	10	111583399	Mus musculus	mm10	aATTCTaCCTCAAaAaAaCTTaCTAAAAAaCrCCAaTaTaAaCCACAACr	TTGCACTACGCTGATTCTGCCTCAAGAGAGCTTGCTAAAAAGCGCCAGTGTGAGCCACAA[CG]TAGGGGAAGGAAGCTAGCGGAACTGGGGGCAAAATTTGCTCAAATATTTTGGCTTCCGTT	TTGCACTACGCTGATTCTGCCTCAAGAGAGCTTGCTAAAAAGCGCCAGTGTGAGCCACAA[CG]TAGGGGAAGGAAGCTAGCGGAACTGGGGGCAAAATTTGCTCAAATATTTTGGCTTCCGTT	GRCm10					NA	NA	NA	NA	NA	NA	NA	NA			FALSE	cg28987390	chr10	111583399	111583399	1	*	0.430944	0.631772	42.3409	0.200827	1	Mus_musculus
cg28988145_TC11	cg28988145	63758930	ACCATTCCAATTAACATAAAACTAATTCTAACTCAAACTATTTTACTCCA	52629355	ACCGTTCCAATTAACGTAAAACTAATTCTAACTCAAACTATTTTACTCCG	T	Red	R	cg	F	T	C	1	1	10	111654858	Mus musculus	mm10	aCCrTTCCAaTTaACrTaAAaCTAATTCTAACTCAaACTaTTTTaCTCCr	TTGCAAGTGACTGAAGCACAGAGGTAGAAATGCCAGGGTCTTGCCTCACCCTGAGGCAGT[CG]GAGCAAAACAGTCTGAGTTAGAATTAGCTTCACGTCAACTGGAACGGCAGCTTAAGAACT	TTGCAAGTGACTGAAGCACAGAGGTAGAAATGCCAGGGTCTTGCCTCACCCTGAGGCAGT[CG]GAGCAAAACAGTCTGAGTTAGAATTAGCTTCACGTCAACTGGAACGGCAGCTTAAGAACT	GRCm10					NA	NA	NA	NA	NA	NA	NA	NA			FALSE	cg28988145	chr10	111654858	111654858	1	*	0.579373	0.707734	15.9336	0.128361	1	Mus_musculus
cg28989358_TC21	cg28989358	94781364	ATCTATCAACTTTTCTATAAACRACCTAAACTCRAACTCRTACCTAAAAC	NA					cg	F	T	C	2	1	10	111782747	Mus musculus	mm10	TCTaTCAaCTTTTCTaTaAACrACCTaAaCTCrAaCTCrTaCCTaaAaCr	ATTCGGGCCAACTTACCTCCTTCTAGCTCCACCCCACCTCATCCAATCAGAATTCATATA[CG]CTCCAGGCACGAGCTCGAGCTCAGGTCGTTCACAGAAAAGCTGACAGATCCCGATCAAGA	ATTCGGGCCAACTTACCTCCTTCTAGCTCCACCCCACCTCATCCAATCAGAATTCATATA[CG]CTCCAGGCACGAGCTCGAGCTCAGGTCGTTCACAGAAAAGCTGACAGATCCCGATCAAGA	GRCm10					NA	NA	NA	NA	NA	NA	NA	NA			FALSE	cg28989358	chr10	111782747	111782747	1	*	0.324762	0.456116	14.394	0.131354	1	Mus_musculus
cg28989951_TC21	cg28989951	81740380	AATAAAAATATTATCTTCCCACAAACACTATAAAAAATCTATCAAAACTC	NA					cg	F	T	C	2	1	10	111842656	Mus musculus	mm10	ATaaaaaTaTTATCTTCCCACAAACACTATaaAaAaTCTATCAaaACTCr	TCAGAGGCCCAAGCTTTGTGTCCAACCCGGATGTGGCTGATCCACAGGGTTCCCTGCCTT[CG]AGTCCTGATAGACTCTCCATAGTGTTTGTGGGAAGATAACACCCCCATTGCATCGGACAG	TCAGAGGCCCAAGCTTTGTGTCCAACCCGGATGTGGCTGATCCACAGGGTTCCCTGCCTT[CG]AGTCCTGATAGACTCTCCATAGTGTTTGTGGGAAGATAACACCCCCATTGCATCGGACAG	GRCm10					NA	NA	NA	NA	NA	NA	NA	NA			FALSE	cg28989951	chr10	111842656	111842656	1	*	0.337943	0.484775	19.0478	0.146832	1	Mus_musculus
cg29011674_BC21	cg29011674	3736139	CTTTATTAACATCCACRAAACAACCRATAAAAAACRCAACCAAATACATC	NA					mu	R	B	C	2	1	10	115249563	Mus musculus	mm10	TTTaTTAACATCCACraAaCAaCCraTaaaAAACrCAaCCAaaTaCATCr	NNNNNNNNNNNNNNNNNNNNNNNNNNNNNNNNNNNNNNNNNNNNNNNNNNNNNNNNNNNN[NN]NNNNNNNNNNNNNNNNNNNNNNNNNNNNNNNNNNNNNNNNNNNNNNNNNNNNNNNNNNNN	TAATCTTGTGTCTTTGTTAACATCCACGGAGCAGCCGGTGGGAAACGCAGCCAGGTGCAT[CG]CATGAAGCAGATAACCCTATATTCGCACAAGCTGTCTCTCTGCATATAAACTGCCGATCT	GRCm10		chr10:115251058-115251685			NA	NA	NA	NA	NA	NA	NA	NA			TRUE	cg29011674	chr10	115249563	115249563	1	*	0.728728	0.82602	13.4681	0.0972918	1	Mus_musculus
cg29011927_BC21	cg29011927	5797527	ACATTTACTACTATTTCAAAAAATCAAAATTAATCCTCCTCTCCAACTCC	NA					cg	R	B	C	2	1	10	115269962	Mus musculus	mm10	CATTTaCTaCTaTTTCAaAAaaTCAaAATTAaTCCTCCTCTCCAaCTCCr	AGTGGTTATGAGCATTTGCTGCTGTTTCAGAAGGTCAGAATTAGTCCTCCTCTCCAGCTC[CG]GCGCCGTAGCCATCATGAATGACACAGTAACCATCCGGACCAGGAAGTTCATGACCAACC	AGTGGTTATGAGCATTTGCTGCTGTTTCAGAAGGTCAGAATTAGTCCTCCTCTCCAGCTC[CG]GCGCCGTAGCCATCATGAATGACACAGTAACCATCCGGACCAGGAAGTTCATGACCAACC	GRCm10					NA	NA	NA	NA	NA	NA	NA	NA			FALSE	cg29011927	chr10	115269962	115269962	1	*	0.657812	0.779911	18.2351	0.122099	1	Mus_musculus
cg29014657_TC21	cg29014657	77624121	ACATCTACCTAAAACAAATCRTTAAATTCCRAAAAACAACCAACAATATC	NA					cg	F	T	C	2	1	10	115479139	Mus musculus	mm10	CATCTaCCTaAaaCAAATCrTTAaaTTCCraaAaaCAaCCAaCAaTaTCr	CTTCAATATTCGAAAAGAATTAGTAAGAAAGGCTGTTCGATCTGCCCCTGGGAAGAGCTT[CG]ACACTGCTGGCTGCCTCCCGGAACCTAACGATTTGCCTCAGGCAGATGTTTGTTTTTCTG	CTTCAATATTCGAAAAGAATTAGTAAGAAAGGCTGTTCGATCTGCCCCTGGGAAGAGCTT[CG]ACACTGCTGGCTGCCTCCCGGAACCTAACGATTTGCCTCAGGCAGATGTTTGTTTTTCTG	GRCm10					NA	NA	NA	NA	NA	NA	NA	NA			FALSE	cg29014657	chr10	115479139	115479139	1	*	0.128497	0.25583	25.2965	0.127333	1	Mus_musculus
cg29014896_BC21	cg29014896	48806970	CTTAACTTAAATTACCTCTAAAAATCAAATTTAAATCCTTACACCTATAC	NA					cg	R	B	C	2	1	10	115505551	Mus musculus	mm10	TTaaCTTAAaTTaCCTCTaaaaATCAaATTTAaaTCCTTACACCTaTACr	GCACTCCTGCACTTGGCTTAAGTTGCCTCTGGGGATCAGATTTAGGTCCTTACACCTGTA[CG]TCTAGCGTTTTACCCACGGAGCCATCTCCTCAGCCCTCTCCACTCTTCTGATTTCACCTC	GCACTCCTGCACTTGGCTTAAGTTGCCTCTGGGGATCAGATTTAGGTCCTTACACCTGTA[CG]TCTAGCGTTTTACCCACGGAGCCATCTCCTCAGCCCTCTCCACTCTTCTGATTTCACCTC	GRCm10					NA	NA	NA	NA	NA	NA	NA	NA			FALSE	cg29014896	chr10	115505551	115505551	1	*	0.543067	0.69398	23.0842	0.150913	1	Mus_musculus
cg29021144_BC11	cg29021144	78696377	TTTCCCTCCTTAAATAAAACTTCCTTTATCAAAACCTAACAACAACATCA	74617931	TTTCCCTCCTTAAATAAAACTTCCTTTATCAAAACCTAACAACAACATCG	G	Grn	G	cg	R	B	C	1	1	10	116177154	Mus musculus	mm10	TTTCCCTCCTTAAATaaAACTTCCTTTaTCAAAACCTAACAaCAaCATCr	TTATCAGGATCATTTCCCTCCTTAAATGGAACTTCCTTTGTCAAAACCTAACAGCAGCAT[CG]CATGTAGAAATTGCCAGGATATTATATTTTATTTGGAGTGACAGGGAACACCCGCAGGGT	TTATCAGGATCATTTCCCTCCTTAAATGGAACTTCCTTTGTCAAAACCTAACAGCAGCAT[CG]CATGTAGAAATTGCCAGGATATTATATTTTATTTGGAGTGACAGGGAACACCCGCAGGGT	GRCm10					NA	NA	NA	NA	NA	NA	NA	NA			FALSE	cg29021144	chr10	116177154	116177154	1	*	0.498609	0.641584	18.3027	0.142975	1	Mus_musculus
cg29021379_BC21	cg29021379	16664135	TATCATACRACTCRAAATACAATTATATACATCCCACAAACTACCTAAAC	NA					cg	R	B	C	2	1	10	116197220	Mus musculus	mm10	aTCATACraCTCraAATACAATTaTaTaCATCCCACAaaCTACCTaAACr	TGTTTGAAATGTGTCATACGGCTCGGAATACAATTGTGTGCATCCCACAGGCTACCTGAA[CG]TCGCTTGTCTCTGGAGGGAGGCACCCTCCCGCTCTCAGTAGATTTCCTTGGGCTTGGGCC	TGTTTGAAATGTGTCATACGGCTCGGAATACAATTGTGTGCATCCCACAGGCTACCTGAA[CG]TCGCTTGTCTCTGGAGGGAGGCACCCTCCCGCTCTCAGTAGATTTCCTTGGGCTTGGGCC	GRCm10					NA	NA	NA	NA	NA	NA	NA	NA			FALSE	cg29021379	chr10	116197220	116197220	1	*	0.136769	0.303087	42.882	0.166318	1	Mus_musculus
cg29025681_TC21	cg29025681	90601958	CTTTCCTCACAATACTAAAAACAATCAAATAAAACTATCACTCAAAAATC	NA					cg	F	T	C	2	1	10	116549141	Mus musculus	mm10	TTTCCTCACAaTACTaaAaaCAATCAAATAaAACTaTCACTCAAaaaTCr	GATGGCTTTTGGATAATTCCACTCTAGAGGGAGAACTGGTGGGCGGTCCTTCCTGTGACA[CG]ACCCTTGAGTGACAGTTCTATTTGATTGCCTCCAGTACTGTGAGGAAAGGACACGACTCT	GATGGCTTTTGGATAATTCCACTCTAGAGGGAGAACTGGTGGGCGGTCCTTCCTGTGACA[CG]ACCCTTGAGTGACAGTTCTATTTGATTGCCTCCAGTACTGTGAGGAAAGGACACGACTCT	GRCm10					NA	NA	NA	NA	NA	NA	NA	NA			TRUE	cg29025681	chr10	116549141	116549141	1	*	0.511275	0.65798	20.0538	0.146705	1	Mus_musculus
cg29033322_TC21	cg29033322	81810256	CTATACTCRACRTACAATATTTACAACATATCTTTCTATACAAACACAAC	NA					cg	F	T	C	2	1	10	117119689	Mus musculus	mm10	TaTaCTCrACrTaCAATaTTTACAaCATATCTTTCTaTACAAaCACAACr	AGACACAGTAAACGCACCGGCAGAGATCTGTTCATGTGGTTATGATGGAAAGGAAATCTT[CG]TTGTGCTTGTACAGAAAGATATGCTGTAAACATTGCACGTCGAGCACAGCAGACAAACCC	AGACACAGTAAACGCACCGGCAGAGATCTGTTCATGTGGTTATGATGGAAAGGAAATCTT[CG]TTGTGCTTGTACAGAAAGATATGCTGTAAACATTGCACGTCGAGCACAGCAGACAAACCC	GRCm10					NA	NA	NA	NA	NA	NA	NA	NA			FALSE	cg29033322	chr10	117119689	117119689	1	*	0.275788	0.479423	46.0388	0.203634	1	Mus_musculus
cg29034621_BC21	cg29034621	97710300	ATAATTTATCCTCCTCAAACAAACRTAACRATTATATTATAAAATCTAAC	NA					cg	R	B	C	2	1	10	117215361	Mus musculus	mm10	TAaTTTATCCTCCTCAaaCAaaCrTAaCraTTaTaTTaTAAAaTCTAACr	GAACTCTATGTGTAGTTTATCCTCCTCAGGCAGGCGTAGCGGTTGTGTTGTAAAGTCTAA[CG]TGTGCGGGTTTTGTACCTCTCTCCTAGGTAGGATTAGTGACTGGTATGTGTGTTTAGTTC	GAACTCTATGTGTAGTTTATCCTCCTCAGGCAGGCGTAGCGGTTGTGTTGTAAAGTCTAA[CG]TGTGCGGGTTTTGTACCTCTCTCCTAGGTAGGATTAGTGACTGGTATGTGTGTTTAGTTC	GRCm10					NA	NA	NA	NA	NA	NA	NA	NA			FALSE	cg29034621	chr10	117215361	117215361	1	*	0.806999	0.893907	17.7551	0.086908	1	Mus_musculus
cg29036442_TC21	cg29036442	42743452	CAAACTAAAAACRAATCTTCCTACCTCAAAAAATCTAAATATTAAAACTC	NA					cg	F	T	C	2	1	10	117380148	Mus musculus	mm10	AaACTAaAaaCraaTCTTCCTACCTCAAAAaATCTaaATATTAaaaCTCr	GAATTGAACTCAGGACCTGTTAGAAGAGCAGTCGGTGCTCTTAACTGCTGAGTCATCTCT[CG]AGCCCTAATATCCAGATCTTTTGAGGTAGGAAGACCCGCCTCTAGTCTGGGCCACACCTT	GAATTGAACTCAGGACCTGTTAGAAGAGCAGTCGGTGCTCTTAACTGCTGAGTCATCTCT[CG]AGCCCTAATATCCAGATCTTTTGAGGTAGGAAGACCCGCCTCTAGTCTGGGCCACACCTT	GRCm10					NA	NA	NA	NA	NA	NA	NA	NA		chr10:117375820-117377176	FALSE	cg29036442	chr10	117380148	117380148	1	*	0.299372	0.428137	14.2241	0.128764	1	Mus_musculus
cg29036657_BC11	cg29036657	75644547	CAAAAACAAACTAACTTTTCCAATCTATACTAACCACCATAAAAACATCA	4603390	CAAAAACAAACTAACTTTTCCGATCTATACTAACCACCATAAAAACATCG	T	Red	R	cg	R	B	C	1	1	10	117397325	Mus musculus	mm10	CAaAAaCAAaCTAACTTTTCCraTCTaTaCTaaCCACCATAAAAaCATCr	CTTGTTCCCATGCAGAAGCAAGCTAACTTTTCCGGTCTGTGCTGGCCACCATAAAAGCAT[CG]AGGTTCCAGGTTGTTGCGTAGTAGGGTGTCACTCCATCAGAGTGTGCACACCCACGTGGT	CTTGTTCCCATGCAGAAGCAAGCTAACTTTTCCGGTCTGTGCTGGCCACCATAAAAGCAT[CG]AGGTTCCAGGTTGTTGCGTAGTAGGGTGTCACTCCATCAGAGTGTGCACACCCACGTGGT	GRCm10					NA	NA	NA	NA	NA	NA	NA	NA			FALSE	cg29036657	chr10	117397325	117397325	1	*	0.321069	0.452434	14.4708	0.131364	1	Mus_musculus
cg29036659_BC11	cg29036659	62713496	AAAAAAATTAACTTACTTCTACATAAAAACAAATCTCAAACTAAAAACCA	36706189	GAAAAAATTAACTTACTTCTACATAAAAACAAATCTCAAACTAAAAACCG	G	Grn	G	cg	R	B	C	1	1	10	117397402	Mus musculus	mm10	raAAAAaTTAaCTTaCTTCTaCATaaaAACAAaTCTCAaaCTaAAAACCr	CCAGCACAGACCGGAAAAGTTAGCTTGCTTCTGCATGGGAACAAGTCTCAGGCTGAAAAC[CG]CTGAAAGAAGGAAGCTAGTTTTTTCAAACACATGATCCATGGTTTGTTAACAATTGTTGG	CCAGCACAGACCGGAAAAGTTAGCTTGCTTCTGCATGGGAACAAGTCTCAGGCTGAAAAC[CG]CTGAAAGAAGGAAGCTAGTTTTTTCAAACACATGATCCATGGTTTGTTAACAATTGTTGG	GRCm10					NA	NA	NA	NA	NA	NA	NA	NA			FALSE	cg29036659	chr10	117397402	117397402	1	*	0.258621	0.396496	18.5656	0.137875	1	Mus_musculus
cg29037228_TC21	cg29037228	79807295	TCCTAAAACCAATTTATATCTCTAATTACATAAACAATCCRATTTACTAC	NA					cg	F	T	C	2	1	10	117437158	Mus musculus	mm10	CCTaaaACCAATTTATaTCTCTAaTTACATAAaCAaTCCraTTTaCTaCr	AGCTGGCTTTTATGCGCTCACAGCAGCCCTTCCAGGTGCCCACGGTGGTGGTCCAAGGAT[CG]CAGCAAACCGGACTGCTTATGTAACTAGAGACATAAATTGGTCCCAGGAGTCCTGCAGCG	AGCTGGCTTTTATGCGCTCACAGCAGCCCTTCCAGGTGCCCACGGTGGTGGTCCAAGGAT[CG]CAGCAAACCGGACTGCTTATGTAACTAGAGACATAAATTGGTCCCAGGAGTCCTGCAGCG	GRCm10					NA	NA	NA	NA	NA	NA	NA	NA			FALSE	cg29037228	chr10	117437158	117437158	1	*	0.46545	0.596793	13.8296	0.131343	1	Mus_musculus
cg29040495_TC11	cg29040495	13711345	AACAAATTTCCTAAAACTAAAATCACAAATAATCAATTATAAACCACCCA	38690905	AACAAATTTCCTAAAACTAAAATCGCGAATAATCAATTATAAACCACCCG	T	Red	R	cg	F	T	C	1	1	10	117682671	Mus musculus	mm10	AACAaATTTCCTAaAACTaaAaTCrCraATaaTCAaTTaTaAaCCACCCr	AGTTTTAAAAGAAAGTGGTAGAAGGGCTCCGAAGGTCTGGGTTGAAGTTCTGGAATCCAC[CG]GGTGGCTCACAACTGACCATCCGCGACTCCAGTTCTAGGAAATCTGTTGCCCTCTTCTGG	AGTTTTAAAAGAAAGTGGTAGAAGGGCTCCGAAGGTCTGGGTTGAAGTTCTGGAATCCAC[CG]GGTGGCTCACAACTGACCATCCGCGACTCCAGTTCTAGGAAATCTGTTGCCCTCTTCTGG	GRCm10					NA	NA	NA	NA	NA	NA	NA	NA			FALSE	cg29040495	chr10	117682671	117682671	1	*	0.579465	0.736178	28.0531	0.156713	1	Mus_musculus
cg29043287_BC21	cg29043287	68629585	AAAAAATCTTTCCTCTCTCTTAACTAACCTAAAATAACACTATTAAAACC	NA					cg	R	B	C	2	1	10	117860539	Mus musculus	mm10	AAAAATCTTTCCTCTCTCTTaaCTAACCTaAAATaaCACTaTTaAAACCr	CATTGCCCAGAAAAAAATCTTTCCTCTCTCTTGGCTAACCTGAAATGGCACTGTTGAAAC[CG]GTCCGGGTTAGGAAGACAAAAGTGCCCTTGTCATCAGAAAACCCTGGTTACTTGAGCGGA	CATTGCCCAGAAAAAAATCTTTCCTCTCTCTTGGCTAACCTGAAATGGCACTGTTGAAAC[CG]GTCCGGGTTAGGAAGACAAAAGTGCCCTTGTCATCAGAAAACCCTGGTTACTTGAGCGGA	GRCm10					NA	NA	NA	NA	NA	NA	NA	NA			FALSE	cg29043287	chr10	117860539	117860539	1	*	0.391064	0.599923	45.9035	0.208858	1	Mus_musculus
cg29043308_TC11	cg29043308	88752586	ATCACTAAAACTACATCCTTTAAACTAAATAATCTAACTTCAAATCCCCA	61692113	ATCGCTAAAACTACATCCTTTAAACTAAATAATCTAACTTCAAATCCCCG	G	Grn	G	cg	F	T	C	1	1	10	117861297	Mus musculus	mm10	aTCrCTAaaACTaCATCCTTTaAaCTAaATaaTCTaACTTCAAaTCCCCr	ATTATCGGCACCCCGAGGTAACTGAACAAACACAGTCCAGTTACCCAGGAAGTGGCGGAG[CG]GGGACTTGAAGTCAGACCATCTAGCTCAAAGGATGCAGTCCTAGCGACTGTGACGTGCCA	ATTATCGGCACCCCGAGGTAACTGAACAAACACAGTCCAGTTACCCAGGAAGTGGCGGAG[CG]GGGACTTGAAGTCAGACCATCTAGCTCAAAGGATGCAGTCCTAGCGACTGTGACGTGCCA	GRCm10					NA	NA	NA	NA	NA	NA	NA	NA			FALSE	cg29043308	chr10	117861297	117861297	1	*	0.164474	0.339569	42.882	0.175096	1	Mus_musculus
cg29043347_TC21	cg29043347	43736154	AATAACTAAACACAACAAAACTAATCATTTACATATCTATCCCAACAACC	NA					cg	F	T	C	2	1	10	117864735	Mus musculus	mm10	aTaaCTaaACACAaCAAaACTaaTCATTTaCATATCTaTCCCAaCAaCCr	TACCTAACTGTGTAGTACAAAGATGGCTCTCAAGTACATACTGTTGGACGTGTGGAATGA[CG]GCTGCTGGGACAGATATGCAAATGACCAGTCTTGCTGTGTCCAGCCACCTTCTACTAGCC	TACCTAACTGTGTAGTACAAAGATGGCTCTCAAGTACATACTGTTGGACGTGTGGAATGA[CG]GCTGCTGGGACAGATATGCAAATGACCAGTCTTGCTGTGTCCAGCCACCTTCTACTAGCC	GRCm10					NA	NA	NA	NA	NA	NA	NA	NA			FALSE	cg29043347	chr10	117864735	117864735	1	*	0.27512	0.516952	68.8261	0.241832	1	Mus_musculus
cg29043348_TC21	cg29043348	37662542	ATACCTAACTATATAATACAAAAATAACTCTCAAATACATACTATTAAAC	NA					cg	F	T	C	2	1	10	117864747	Mus musculus	mm10	TACCTAACTaTaTAaTACAAAaATaaCTCTCAAaTACATACTaTTaaACr	GTGGCTGGACACAGCAAGACTGGTCATTTGCATATCTGTCCCAGCAGCCGTCATTCCACA[CG]TCCAACAGTATGTACTTGAGAGCCATCTTTGTACTACACAGTTAGGTATTTAAGAAGTAC	GTGGCTGGACACAGCAAGACTGGTCATTTGCATATCTGTCCCAGCAGCCGTCATTCCACA[CG]TCCAACAGTATGTACTTGAGAGCCATCTTTGTACTACACAGTTAGGTATTTAAGAAGTAC	GRCm10					NA	NA	NA	NA	NA	NA	NA	NA			FALSE	cg29043348	chr10	117864747	117864747	1	*	0.209694	0.390961	40.2359	0.181267	1	Mus_musculus
cg29043519_TC21	cg29043519	49753847	TCAAACAAATCTCCAAAAACATTTCCTACTCTTCTTCAATTTATTATTCC	NA					cg	F	T	C	2	1	10	117876696	Mus musculus	mm10	CAAaCAaaTCTCCAaAaACATTTCCTaCTCTTCTTCAATTTATTaTTCCr	AACGGTTCGGCGTCACGAGTGAGCGTCGTTGTGTTGATTTTCTATGACAAAGCCAAGAAA[CG]GAACAATAAATTGAAGAAGAGCAGGAAATGTCTCTGGAGACCTGCTTGAAGGTTCTTGAA	AACGGTTCGGCGTCACGAGTGAGCGTCGTTGTGTTGATTTTCTATGACAAAGCCAAGAAA[CG]GAACAATAAATTGAAGAAGAGCAGGAAATGTCTCTGGAGACCTGCTTGAAGGTTCTTGAA	GRCm10					NA	NA	NA	NA	NA	NA	NA	NA			FALSE	cg29043519	chr10	117876696	117876696	1	*	0.36283	0.525447	24.3797	0.162617	1	Mus_musculus
cg29044583_TC21	cg29044583	50712250	ATTCAAACACTTTAACTACAAATAAAAAAACRACTACAAAAATCTCCTCC	NA					cg	F	T	C	2	1	10	117952133	Mus musculus	mm10	TTCAaaCACTTTAACTaCAaaTaaaAAAaCraCTACAaAaaTCTCCTCCr	ATCACCACTCACTCTCTTCGGTTCAAGGGCAGACTAACCGACTCCAGACAGCGGGCACTG[CG]GAGGAGACCTCTGTAGCCGCTTTCCCACCTGCAGTTAAAGTGCCTGAACCGTACCAGTCT	ATCACCACTCACTCTCTTCGGTTCAAGGGCAGACTAACCGACTCCAGACAGCGGGCACTG[CG]GAGGAGACCTCTGTAGCCGCTTTCCCACCTGCAGTTAAAGTGCCTGAACCGTACCAGTCT	GRCm10					NA	NA	NA	NA	NA	NA	NA	NA			FALSE	cg29044583	chr10	117952133	117952133	1	*	0.712991	0.818052	15.4803	0.105061	1	Mus_musculus
cg29045784_BC21	cg29045784	41606914	TCTATATACTTCCTTTTTCTCCRACTAACCTCTCTATATATAACTTTTAC	NA					cg	R	B	C	2	1	10	118049610	Mus musculus	mm10	CTaTaTaCTTCCTTTTTCTCCrACTaaCCTCTCTATATATAACTTTTaCr	TCTATCGGCTCTCTGTGTGCTTCCTTTTTCTCCGACTGGCCTCTCTATATATAACTTTTG[CG]CTGGACCCTGGCAGCGCAGTCCCAAAACCTGGCAGAGCAATCTTCCCCATGCCTTGGCTT	TCTATCGGCTCTCTGTGTGCTTCCTTTTTCTCCGACTGGCCTCTCTATATATAACTTTTG[CG]CTGGACCCTGGCAGCGCAGTCCCAAAACCTGGCAGAGCAATCTTCCCCATGCCTTGGCTT	GRCm10					NA	NA	NA	NA	NA	NA	NA	NA			FALSE	cg29045784	chr10	118049610	118049610	1	*	0.466011	0.626401	24.1309	0.160391	1	Mus_musculus
cg29046651_BC11	cg29046651	71690184	TATAACCTTTCATTAAATTACCATACAACACAACTATATTTCTACTCTCA	82805423	TATAACCTTTCATTAAATTACCGTACGACACAACTATATTTCTACTCTCG	T	Red	R	cg	R	B	C	1	1	10	118121157	Mus musculus	mm10	TaTAaCCTTTCATTAAATTACCrTACraCACAACTaTaTTTCTACTCTCr	CGTCTCCTGAAGTGTAGCCTTTCATTAAATTACCGTACGGCACAACTGTGTTTCTACTCT[CG]GATTTTACAGAGCGGGCGTAGCTCAGGGGGATTGAACAAGTCTCAGAAAGCAACCAACAT	CGTCTCCTGAAGTGTAGCCTTTCATTAAATTACCGTACGGCACAACTGTGTTTCTACTCT[CG]GATTTTACAGAGCGGGCGTAGCTCAGGGGGATTGAACAAGTCTCAGAAAGCAACCAACAT	GRCm10					NA	NA	NA	NA	NA	NA	NA	NA			FALSE	cg29046651	chr10	118121157	118121157	1	*	0.442685	0.580689	15.6912	0.138004	1	Mus_musculus
cg29046671_BC21	cg29046671	2755576	CTCTCCAAAACAAAATATACCTAATATTTAAACCTAAAAACTTAATACAC	NA					cg	R	B	C	2	1	10	118121754	Mus musculus	mm10	TCTCCAaAACAaAaTaTACCTaATaTTTAAaCCTAaaAACTTaATACACr	GGACTGGCTAGCTCTCCAGAACAGAGTGTACCTGATGTTTAAGCCTAGGAACTTGATACA[CG]CAGCATCATGAACCTTGTGAAATATTACTATCAATCATTTACGTCGTAATGGACACCCGG	GGACTGGCTAGCTCTCCAGAACAGAGTGTACCTGATGTTTAAGCCTAGGAACTTGATACA[CG]CAGCATCATGAACCTTGTGAAATATTACTATCAATCATTTACGTCGTAATGGACACCCGG	GRCm10					NA	NA	NA	NA	NA	NA	NA	NA			FALSE	cg29046671	chr10	118121754	118121754	1	*	0.402852	0.537312	14.4562	0.13446	1	Mus_musculus
cg29051138_TC21	cg29051138	53714387	CCTATAAACATTATCAACACAACAATACCRAATAATATTCATCTCCTCAC	NA					cg	F	T	C	2	1	10	118596032	Mus musculus	mm10	CTATaAaCATTaTCAACACAaCAaTaCCraaTAATaTTCATCTCCTCACr	CATGCTATAGTTACTAATGCTTTTTTTCTGATCTGCTAACAAATATTCCATTTTAGGAGA[CG]TGAGGAGATGAACATTACCCGGCACTGCTGTGTTGACAATGCTCATAGGTTACAACAGAA	CATGCTATAGTTACTAATGCTTTTTTTCTGATCTGCTAACAAATATTCCATTTTAGGAGA[CG]TGAGGAGATGAACATTACCCGGCACTGCTGTGTTGACAATGCTCATAGGTTACAACAGAA	GRCm10					NA	NA	NA	NA	NA	NA	NA	NA			FALSE	cg29051138	chr10	118596032	118596032	1	*	0.582418	0.716267	18.1493	0.133849	1	Mus_musculus
cg29051203_TC11	cg29051203	52626482	ATTAAACCTCACAAACTAAAAACCACTACTCTAAATAAAACCCTCTAACA	3806419	ATTAAACCTCACAAACTAAAAACCACTACTCTAAATAAAACCCTCTAACG	T	Red	R	cg	F	T	C	1	1	10	118600554	Mus musculus	mm10	aTTaAaCCTCACAAaCTAAaAACCACTaCTCTAAATAAAaCCCTCTaACr	TATGCAGTTGTGGAATTGCTGAGTGTCAAAGAACTCCAGTCTTTAACATTTTTGAGGAAT[CG]TCAGAGGGCTTTATTTAGAGCAGTGGTTCTTAGCTTGTGAGGCTCAACCCCTTTGAAGGT	TATGCAGTTGTGGAATTGCTGAGTGTCAAAGAACTCCAGTCTTTAACATTTTTGAGGAAT[CG]TCAGAGGGCTTTATTTAGAGCAGTGGTTCTTAGCTTGTGAGGCTCAACCCCTTTGAAGGT	GRCm10					NA	NA	NA	NA	NA	NA	NA	NA			FALSE	cg29051203	chr10	118600554	118600554	1	*	0.515668	0.652218	16.5175	0.13655	1	Mus_musculus
cg29056426_TC21	cg29056426	73701441	TCTTCTCTATCTAAATATAACTACACCTTACTTATTTACCCAAAAAAAAC	NA					cg	F	T	C	2	1	10	119050146	Mus musculus	mm10	CTTCTCTaTCTaAATATAaCTaCACCTTACTTaTTTaCCCAaAaaaaaCr	ATCTTTGTATCTAAAGCCTGTGGTTTTGCTCTCTTGTGGTGCGACAAGTGGGTGCTCATG[CG]CCCCCTCTGGGCAAACAAGTAAGGTGCAGCTATATTCAGACAGAGAAGACGCTCCTGTGT	ATCTTTGTATCTAAAGCCTGTGGTTTTGCTCTCTTGTGGTGCGACAAGTGGGTGCTCATG[CG]CCCCCTCTGGGCAAACAAGTAAGGTGCAGCTATATTCAGACAGAGAAGACGCTCCTGTGT	GRCm10					NA	NA	NA	NA	NA	NA	NA	NA			FALSE	cg29056426	chr10	119050146	119050146	1	*	0.318188	0.498574	32.6876	0.180386	1	Mus_musculus
cg29056433_BC21	cg29056433	29799284	AAAAATAATTAAAAAATAAATCCRATACCCTCAAACACCRACTAATACTC	NA					cg	R	B	C	2	1	10	119050472	Mus musculus	mm10	AaAaTaaTTaaaAAaTaAATCCrATaCCCTCAaaCACCraCTaaTaCTCr	AATAGCCCATAAAGAGTGGTTGGGAAGTGAATCCGATGCCCTCAGGCACCGGCTGGTGCT[CG]CTCCCGCCCCATGGTTTAAACGTCTTGATGACTCAACGGTTCCTGGGCTTCGTGACCCTG	AATAGCCCATAAAGAGTGGTTGGGAAGTGAATCCGATGCCCTCAGGCACCGGCTGGTGCT[CG]CTCCCGCCCCATGGTTTAAACGTCTTGATGACTCAACGGTTCCTGGGCTTCGTGACCCTG	GRCm10					NA	NA	NA	NA	NA	NA	NA	NA			FALSE	cg29056433	chr10	119050472	119050472	1	*	0.365529	0.613845	70.4791	0.248316	1	Mus_musculus
cg29056435_TC21	cg29056435	72766889	AACAATAACATCAAAATCACRAAACCCAAAAACCRTTAAATCATCAAAAC	NA					cg	F	T	C	2	1	10	119050494	Mus musculus	mm10	ACAaTaaCATCAaaaTCACrAAaCCCAaaAACCrTTaAaTCATCAAaACr	GGAAGTGAATCCGATGCCCTCAGGCACCGGCTGGTGCTCGCTCCCGCCCCATGGTTTAAA[CG]TCTTGATGACTCAACGGTTCCTGGGCTTCGTGACCCTGATGCCACTGTTCCATTTCAGAG	GGAAGTGAATCCGATGCCCTCAGGCACCGGCTGGTGCTCGCTCCCGCCCCATGGTTTAAA[CG]TCTTGATGACTCAACGGTTCCTGGGCTTCGTGACCCTGATGCCACTGTTCCATTTCAGAG	GRCm10					NA	NA	NA	NA	NA	NA	NA	NA			FALSE	cg29056435	chr10	119050494	119050494	1	*	0.249938	0.535673	104.852	0.285735	1	Mus_musculus
cg29057035_TC21	cg29057035	13604248	TAATAATTTAAATAAAAACTAACCCCCACAAACTCCTAAAAACAAATACC	NA					cg	F	T	C	2	1	10	119095491	Mus musculus	mm10	aaTaaTTTaAATAAAAACTaACCCCCACAaaCTCCTAaaAACAaaTaCCr	ACCTCGGAAACCTCAAAGCCACAGCCAGTGACACGCTTTCTCCATCAAGGCCACATCTAA[CG]GCACCTGTTCCTAGGAGCCTGTGGGGGTCAGTTTTTATTCAAACCACCACATATTGCTTC	ACCTCGGAAACCTCAAAGCCACAGCCAGTGACACGCTTTCTCCATCAAGGCCACATCTAA[CG]GCACCTGTTCCTAGGAGCCTGTGGGGGTCAGTTTTTATTCAAACCACCACATATTGCTTC	GRCm10					NA	NA	NA	NA	NA	NA	NA	NA			FALSE	cg29057035	chr10	119095491	119095491	1	*	0.499854	0.696766	43.6933	0.196912	1	Mus_musculus
cg29072570_TC21	cg29072570	81690927	AAAACCAATTTCCAAAAACATTCACAAAAATAAATCRTATCTATATCTCC	NA					cg	F	T	C	2	1	10	120306172	Mus musculus	mm10	aaACCAaTTTCCAaaAaCATTCACAAAAaTAAaTCrTaTCTATaTCTCCr	GAGGAGGAAACCAAGAAAATGATCCTACAGCGCCCCCCTTTGAGCACTGTGATGCCAAGA[CG]GAGACATAGACACGACTTACTTTTGTGAATGCTCCTGGAAACTGGTCCTTGGACACCTAA	GAGGAGGAAACCAAGAAAATGATCCTACAGCGCCCCCCTTTGAGCACTGTGATGCCAAGA[CG]GAGACATAGACACGACTTACTTTTGTGAATGCTCCTGGAAACTGGTCCTTGGACACCTAA	GRCm10					NA	NA	NA	NA	NA	NA	NA	NA			FALSE	cg29072570	chr10	120306172	120306172	1	*	0.267616	0.411929	20.3823	0.144312	1	Mus_musculus
cg29073638_BC21	cg29073638	59633503	ACCAACTCCTTTACAACCACTAAAACTCTATACCTTAAAATAACTAAACC	NA					cg	R	B	C	2	1	10	120388366	Mus musculus	mm10	CCAaCTCCTTTaCAaCCACTaaaACTCTaTaCCTTaaAATAaCTAAaCCr	CTGTGTCTCCTGCCAGCTCCTTTGCAGCCACTGGGACTCTGTGCCTTGGAATAGCTAAGC[CG]CCTGCCATTTCCTCCTTTCAAATAATGAAACGTGGAAATGCAAATCTCCTGGGCAAGCTC	CTGTGTCTCCTGCCAGCTCCTTTGCAGCCACTGGGACTCTGTGCCTTGGAATAGCTAAGC[CG]CCTGCCATTTCCTCCTTTCAAATAATGAAACGTGGAAATGCAAATCTCCTGGGCAAGCTC	GRCm10					NA	NA	NA	NA	NA	NA	NA	NA			FALSE	cg29073638	chr10	120388366	120388366	1	*	0.546432	0.703697	26.0434	0.157264	1	Mus_musculus
cg29073651_BC21	cg29073651	53715130	CCTATAAACCTTACTTACTATCACAAAACAATTTCTATTTCCTACCAAAC	NA					cg	R	B	C	2	1	10	120389069	Mus musculus	mm10	CTATaaaCCTTACTTACTaTCACAaAACAATTTCTaTTTCCTACCAAACr	ATTTCCTTCCACCTATGGGCCTTACTTACTGTCACAGAACAATTTCTGTTTCCTACCAAA[CG]CCATACACTTTTGTGCCTGCTGCGACATCCTGACACTTTACAGAAGTTCATTTAATGGAT	ATTTCCTTCCACCTATGGGCCTTACTTACTGTCACAGAACAATTTCTGTTTCCTACCAAA[CG]CCATACACTTTTGTGCCTGCTGCGACATCCTGACACTTTACAGAAGTTCATTTAATGGAT	GRCm10					NA	NA	NA	NA	NA	NA	NA	NA			FALSE	cg29073651	chr10	120389069	120389069	1	*	0.285164	0.465028	33.8128	0.179865	1	Mus_musculus
cg29073652_TC21	cg29073652	23730193	AAAACAATTTCTATTTCCTACCAAACRCCATACACTTTTATACCTACTAC	NA					cg	F	T	C	2	1	10	120389093	Mus musculus	mm10	aAACAATTTCTaTTTCCTACCAAACrCCATACACTTTTaTaCCTaCTaCr	TGCCCTTGCCCGAGTAAGTCACTGATCCATTAAATGAACTTCTGTAAAGTGTCAGGATGT[CG]CAGCAGGCACAAAAGTGTATGGCGTTTGGTAGGAAACAGAAATTGTTCTGTGACAGTAAG	TGCCCTTGCCCGAGTAAGTCACTGATCCATTAAATGAACTTCTGTAAAGTGTCAGGATGT[CG]CAGCAGGCACAAAAGTGTATGGCGTTTGGTAGGAAACAGAAATTGTTCTGTGACAGTAAG	GRCm10					NA	NA	NA	NA	NA	NA	NA	NA			FALSE	cg29073652	chr10	120389093	120389093	1	*	0.433461	0.576759	17.3543	0.143298	1	Mus_musculus
cg29073657_TC21	cg29073657	90755433	CRAAACAAATATTCCCCAAAATACTCRACAAAAATAACTTAAAATACCTC	NA					cg	F	T	C	2	1	10	120389291	Mus musculus	mm10	rAAACAaaTATTCCCCAAAaTaCTCrACAaAAATaACTTaAAATACCTCr	TTAGATCTTTCTAAAAGGATGTGTACTGAAATAGCTAATCCACCCTGGGAAAGCAATCTT[CG]AGGTATTTCAAGTCATTTCTGTCGAGCACTTTGGGGAATACCTGTTTCGAGTCCACTTTA	TTAGATCTTTCTAAAAGGATGTGTACTGAAATAGCTAATCCACCCTGGGAAAGCAATCTT[CG]AGGTATTTCAAGTCATTTCTGTCGAGCACTTTGGGGAATACCTGTTTCGAGTCCACTTTA	GRCm10					NA	NA	NA	NA	NA	NA	NA	NA			FALSE	cg29073657	chr10	120389291	120389291	1	*	0.439964	0.57582	14.9867	0.135856	1	Mus_musculus
cg29074286_TC11	cg29074286	78712987	CACTACAAAAATTACATTAAACATACAATCATCAACAAAATCTATACCCA	44631139	CGCTACAAAAATTACGTTAAACATACAATCATCGACGAAATCTATACCCG	G	Grn	G	cg	F	T	C	1	1	10	120428784	Mus musculus	mm10	CrCTaCAAAaaTTaCrTTaaaCATaCAaTCATCraCraaaTCTaTaCCCr	CCTCATTCCCTCCCAGTAATCAGCCTGTCACCAAAGCCGTCTTCTCTGCCCAGAGGGAAG[CG]GGCACAGACCCCGCCGATGACTGCATGCCCAACGCAACCTTTGCAGCGAGCTGAGCCTAA	CCTCATTCCCTCCCAGTAATCAGCCTGTCACCAAAGCCGTCTTCTCTGCCCAGAGGGAAG[CG]GGCACAGACCCCGCCGATGACTGCATGCCCAACGCAACCTTTGCAGCGAGCTGAGCCTAA	GRCm10					NA	NA	NA	NA	NA	NA	NA	NA			FALSE	cg29074286	chr10	120428784	120428784	1	*	0.411739	0.577415	25.4067	0.165677	1	Mus_musculus
cg29074381_TC11	cg29074381	48754117	CAATAATAACATTTTTTTTAAAACTACTATATAACCTAATACCCAAACCA	35626441	CAATAATAACGTTTTTTTTAAAACTACTATATAACCTAATACCCAAACCG	A	Red	R	cg	F	T	C	1	1	10	120435040	Mus musculus	mm10	CAaTAATAACrTTTTTTTTAaAACTACTaTaTAACCTaATACCCAAACCr	TACTGAATGCTACTTAGCATGGGAAATTCTTTTGATCTAACTTAAAACAAAACACAACTA[CG]GTTTGGGTATCAGGTTACACAGTAGTTCTAAAAAAAACGTTATTACTGGGGGGGGGCAGG	TACTGAATGCTACTTAGCATGGGAAATTCTTTTGATCTAACTTAAAACAAAACACAACTA[CG]GTTTGGGTATCAGGTTACACAGTAGTTCTAAAAAAAACGTTATTACTGGGGGGGGGCAGG	GRCm10					NA	NA	NA	NA	NA	NA	NA	NA			FALSE	cg29074381	chr10	120435040	120435040	1	*	0.469917	0.615302	18.5111	0.145385	1	Mus_musculus
cg29077031_TC11	cg29077031	55714444	TAACATCAACTATCCCAAATATAATAACATACTACTAAATAAAACCACCA	71790110	TAACGTCAACTATCCCAAATATAATAACATACTACTAAATAAAACCACCG	A	Red	R	cg	F	T	C	1	1	10	120635870	Mus musculus	mm10	TAaCrTCAaCTaTCCCAaATaTaaTaACATACTaCTAAaTAAAaCCACCr	TCCTCCAATGTCCTTGTCTTTACCCAGAGCTTCCTCTGAGGCCGACTTCTAGCTAAGACA[CG]GTGGCTTTACTTAGCAGTATGTCACCACATCTGGGACAGCTGACGCTATTGTGACTGGCA	TCCTCCAATGTCCTTGTCTTTACCCAGAGCTTCCTCTGAGGCCGACTTCTAGCTAAGACA[CG]GTGGCTTTACTTAGCAGTATGTCACCACATCTGGGACAGCTGACGCTATTGTGACTGGCA	GRCm10					NA	NA	NA	NA	NA	NA	NA	NA			FALSE	cg29077031	chr10	120635870	120635870	1	*	0.231148	0.465249	67.9468	0.234101	1	Mus_musculus
cg29077033_TC21	cg29077033	98692106	CACAATTACTAACTTTATACCACCTCRATATATTATTTAATCATAATTCC	NA					cg	F	T	C	2	1	10	120635959	Mus musculus	mm10	ACAaTTACTaaCTTTaTaCCACCTCraTaTATTaTTTaaTCATaaTTCCr	GAAGCTCTGGGTAAAGACAAGGACATTGGAGGAGTGTCCTGCAGGACCCCACCCAGATAA[CG]GAACCATGACCAAACAATACACCGAGGTGGCACAAAGCCAGTAACTGTGGACATCCGACT	GAAGCTCTGGGTAAAGACAAGGACATTGGAGGAGTGTCCTGCAGGACCCCACCCAGATAA[CG]GAACCATGACCAAACAATACACCGAGGTGGCACAAAGCCAGTAACTGTGGACATCCGACT	GRCm10					NA	NA	NA	NA	NA	NA	NA	NA			FALSE	cg29077033	chr10	120635959	120635959	1	*	0.436496	0.580809	17.7146	0.144313	1	Mus_musculus
cg29077389_BC21	cg29077389	93754135	TAATATATATAAAAATATATCAATCAAACTCTAAATAACRCTCCACATCC	NA					cg	R	B	C	2	1	10	120667185	Mus musculus	mm10	aaTATaTaTaAaAATaTaTCAaTCAAACTCTAaaTaaCrCTCCACATCCr	AAGCATCCTTGTGGTATGTGTGAGAATGTGTCAGTCAAACTCTAGGTGGCGCTCCACATC[CG]GCTTGGGAAGCAGGGCAGGGAGCGTGGCCATAATGAGACCTAAAGGACACAGACTTGGAA	AAGCATCCTTGTGGTATGTGTGAGAATGTGTCAGTCAAACTCTAGGTGGCGCTCCACATC[CG]GCTTGGGAAGCAGGGCAGGGAGCGTGGCCATAATGAGACCTAAAGGACACAGACTTGGAA	GRCm10					NA	NA	NA	NA	NA	NA	NA	NA			FALSE	cg29077389	chr10	120667185	120667185	1	*	0.64618	0.765948	16.3916	0.119767	1	Mus_musculus
cg29077809_TC21	cg29077809	58806262	CTATACCTAATCATTTCCTACCCACAAATCCTAAATCATTCCTAAATCCC	NA					cg	F	T	C	2	1	10	120699032	Mus musculus	mm10	TaTaCCTaaTCATTTCCTACCCACAAaTCCTaaaTCATTCCTAaATCCCr	GCGTCTGCCCATTCAAATTACTATTTATTTGTGATTTTATCTCATGAGGGTGAGAAGTGA[CG]GGATCTAGGAATGACCCAGGACTTGTGGGTAGGAAATGACCAGGCACAGTAAATCAGCTA	GCGTCTGCCCATTCAAATTACTATTTATTTGTGATTTTATCTCATGAGGGTGAGAAGTGA[CG]GGATCTAGGAATGACCCAGGACTTGTGGGTAGGAAATGACCAGGCACAGTAAATCAGCTA	GRCm10					NA	NA	NA	NA	NA	NA	NA	NA			FALSE	cg29077809	chr10	120699032	120699032	1	*	0.393827	0.619129	55.5159	0.225301	1	Mus_musculus
cg29077812_TC21	cg29077812	92672888	ATCRTAAATATACAAACAAAATACCCTTAAACCCCTTTACAAACCTAAAC	NA					cg	F	T	C	2	1	10	120699155	Mus musculus	mm10	TCrTaaATATaCAAaCAAAaTaCCCTTAaACCCCTTTaCAaaCCTaAaCr	CTTAAGAAAGCTCCTCCCACCTCTGCCCGCGACACACCCACTCCTTCCTACCAGGTGTCT[CG]CTCAGGCCTGCAAAGGGGTCTAAGGGCACTTTGCTTGCATATCCACGATGGTTGCCTTCG	CTTAAGAAAGCTCCTCCCACCTCTGCCCGCGACACACCCACTCCTTCCTACCAGGTGTCT[CG]CTCAGGCCTGCAAAGGGGTCTAAGGGCACTTTGCTTGCATATCCACGATGGTTGCCTTCG	GRCm10					NA	NA	NA	NA	NA	NA	NA	NA			FALSE	cg29077812	chr10	120699155	120699155	1	*	0.410282	0.615727	44.3379	0.205445	1	Mus_musculus
cg29077814_BC21	cg29077814	91772962	ACAAAAAAATCTAAAAACACTTTACTTACATATCCACRATAATTACCTTC	NA					cg	R	B	C	2	1	10	120699215	Mus musculus	mm10	CAAAaaaaTCTAAaaaCACTTTaCTTaCATATCCACrATaaTTaCCTTCr	CGCTCAGGCCTGCAAAGGGGTCTAAGGGCACTTTGCTTGCATATCCACGATGGTTGCCTT[CG]TCAAGCAGACTGCTCGGCTAGAGAAGGAAGGCAATCCCTGCCAGCCTTTTGCGAGGTCCA	CGCTCAGGCCTGCAAAGGGGTCTAAGGGCACTTTGCTTGCATATCCACGATGGTTGCCTT[CG]TCAAGCAGACTGCTCGGCTAGAGAAGGAAGGCAATCCCTGCCAGCCTTTTGCGAGGTCCA	GRCm10					NA	NA	NA	NA	NA	NA	NA	NA			FALSE	cg29077814	chr10	120699215	120699215	1	*	0.409179	0.638621	58.623	0.229442	1	Mus_musculus
cg29078268_BC11	cg29078268	85664160	AACAAACTAAAATTTTATCAATCCTCAACACATACATTCTAATAAACTCA	44622465	AACGAACTAAAATTTTATCAATCCTCGACACGTACATTCTAATAAACTCG	T	Red	R	cg	R	B	C	1	1	10	120736067	Mus musculus	mm10	AACrAaCTaaAATTTTATCAaTCCTCrACACrTaCATTCTAATaAaCTCr	CAACTATTATGTAACGAGCTGGAATTTTATCAGTCCTCGACACGTGCATTCTAATGAGCT[CG]GTCCCCCGGGTGGGGGTGGGGGGTGGGGGAGGTCAGCGCTTGTCCCAGCGATCCAGCCAT	CAACTATTATGTAACGAGCTGGAATTTTATCAGTCCTCGACACGTGCATTCTAATGAGCT[CG]GTCCCCCGGGTGGGGGTGGGGGGTGGGGGAGGTCAGCGCTTGTCCCAGCGATCCAGCCAT	GRCm10					NA	NA	NA	NA	NA	NA	NA	NA			FALSE	cg29078268	chr10	120736067	120736067	1	*	0.0527393	0.158674	29.1026	0.105935	1	Mus_musculus
cg29079852_TC21	cg29079852	97629338	ACTATACTAACAAAATTAATACATCAACACAACTTTCAATTACCCAAAAC	NA					cg	F	T	C	2	1	10	120855007	Mus musculus	mm10	CTaTaCTAaCAaAATTAATaCATCAACACAaCTTTCAATTaCCCAAaACr	ATGAGAAGTTAGTCGGATTTTAGTAAAAGTCTCGCCACACCGTTCAGTGGCAATAATAGA[CG]TCTTGGGCAATTGAAAGCTGTGTTGATGCATTAATTCTGCTAGCACAGCCAACACGGCAT	ATGAGAAGTTAGTCGGATTTTAGTAAAAGTCTCGCCACACCGTTCAGTGGCAATAATAGA[CG]TCTTGGGCAATTGAAAGCTGTGTTGATGCATTAATTCTGCTAGCACAGCCAACACGGCAT	GRCm10					NA	NA	NA	NA	NA	NA	NA	NA			FALSE	cg29079852	chr10	120855007	120855007	1	*	0.41796	0.634374	50.7878	0.216415	1	Mus_musculus
cg29080118_TC21	cg29080118	35649277	AAAATTTTAATTCRTTATTTTTATTTCCTCTTTCCTACTCAACTTCTACC	NA					cg	F	T	C	2	1	10	120871143	Mus musculus	mm10	AaaTTTTAATTCrTTaTTTTTaTTTCCTCTTTCCTACTCAaCTTCTaCCr	CCAAGTGCAGCAGGTTGAAGGCAGACATAGCTGTGGTATCTCCAGCAGAGGCAAAGGCAG[CG]GCAGAAGCTGAGTAGGAAAGAGGAAACAAAAACAACGAATTAAAACCTCAGGAACGGTAG	CCAAGTGCAGCAGGTTGAAGGCAGACATAGCTGTGGTATCTCCAGCAGAGGCAAAGGCAG[CG]GCAGAAGCTGAGTAGGAAAGAGGAAACAAAAACAACGAATTAAAACCTCAGGAACGGTAG	GRCm10					NA	NA	NA	NA	NA	NA	NA	NA			FALSE	cg29080118	chr10	120871143	120871143	1	*	0.404463	0.563581	22.8396	0.159118	1	Mus_musculus
cg29080119_BC21	cg29080119	82612189	AACCATCAATTATTCCATAAATATACCTACCRTTCCTAAAATTTTAATTC	NA					cg	R	B	C	2	1	10	120871180	Mus musculus	mm10	aCCATCAaTTaTTCCATaAaTaTaCCTACCrTTCCTaAaaTTTTAATTCr	AGGTCAACCCAAGCCATCAGTTGTTCCATGAGTGTGCCTACCGTTCCTGAGGTTTTAATT[CG]TTGTTTTTGTTTCCTCTTTCCTACTCAGCTTCTGCCGCTGCCTTTGCCTCTGCTGGAGAT	AGGTCAACCCAAGCCATCAGTTGTTCCATGAGTGTGCCTACCGTTCCTGAGGTTTTAATT[CG]TTGTTTTTGTTTCCTCTTTCCTACTCAGCTTCTGCCGCTGCCTTTGCCTCTGCTGGAGAT	GRCm10					NA	NA	NA	NA	NA	NA	NA	NA			FALSE	cg29080119	chr10	120871180	120871180	1	*	0.312444	0.453623	17.7656	0.141179	1	Mus_musculus
cg29082262_TC21	cg29082262	19626585	CAAAAATCRTAAATTCAAAACCAACTCAACTATAAATCAAATCACAAACC	NA					cg	F	T	C	2	1	10	121023209	Mus musculus	mm10	AAAaATCrTaAATTCAAaaCCAaCTCAaCTATAAATCAAaTCACAaaCCr	ATCTTGTGGCTGCACTGTTGTTTTTGTTTTTATGACGGAGTCTCACTTTGTATTTCAGGC[CG]GCCTGTGACTTGATTTATAGCTGAGCTGGCCTTGAATTCACGATCTTTGTGCTTCAACCT	ATCTTGTGGCTGCACTGTTGTTTTTGTTTTTATGACGGAGTCTCACTTTGTATTTCAGGC[CG]GCCTGTGACTTGATTTATAGCTGAGCTGGCCTTGAATTCACGATCTTTGTGCTTCAACCT	GRCm10					NA	NA	NA	NA	NA	NA	NA	NA			FALSE	cg29082262	chr10	121023209	121023209	1	*	0.417502	0.569231	20.1401	0.151729	1	Mus_musculus
cg29083981_BC21	cg29083981	61684103	AAAATCAAAAATCRTCCCATATCATCATATCAATATAAATCTACTTCTTC	NA					cg	R	B	C	2	1	10	121161114	Mus musculus	mm10	AAATCAAAAaTCrTCCCATaTCATCATaTCAaTATAAATCTaCTTCTTCr	GCAGGAAAAAAAAAATCAAAAGTCGTCCCATGTCATCATGTCAGTATAAATCTGCTTCTT[CG]AGGAGACAAATAACCAGGTTCTTGGGTATTTATCCAAGGACTAGACAGTCAGTCTCAGGA	GCAGGAAAAAAAAAATCAAAAGTCGTCCCATGTCATCATGTCAGTATAAATCTGCTTCTT[CG]AGGAGACAAATAACCAGGTTCTTGGGTATTTATCCAAGGACTAGACAGTCAGTCTCAGGA	GRCm10					NA	NA	NA	NA	NA	NA	NA	NA			FALSE	cg29083981	chr10	121161114	121161114	1	*	0.28783	0.440438	22.5316	0.152607	1	Mus_musculus
cg29086218_BC21	cg29086218	14717827	AACACTATCACATAACRCACACRAAACATTTTACTTTCCTTTTATATAAC	NA					cg	R	B	C	2	1	10	121316628	Mus musculus	mm10	ACACTaTCACATaACrCACACraAACATTTTACTTTCCTTTTATaTaACr	CACAATTTCCTGACACTGTCACATGACGCACACGGAACATTTTACTTTCCTTTTATGTGA[CG]GTTCTCATCTTAGTCATAAAAACACTTTATTTAAACACAGATGTCCTTTAAGACAATGGG	CACAATTTCCTGACACTGTCACATGACGCACACGGAACATTTTACTTTCCTTTTATGTGA[CG]GTTCTCATCTTAGTCATAAAAACACTTTATTTAAACACAGATGTCCTTTAAGACAATGGG	GRCm10					NA	NA	NA	NA	NA	NA	NA	NA			FALSE	cg29086218	chr10	121316628	121316628	1	*	0.349573	0.640486	105.091	0.290913	1	Mus_musculus
cg29089188_BC21	cg29089188	57664189	TTACCTTCAACTCAAAATAATCCTCATACCAAAACRACATATTTTAAAAC	NA					cg	R	B	C	2	1	10	121489116	Mus musculus	mm10	TaCCTTCAaCTCAAAATAATCCTCATACCAaAaCraCATATTTTAaAaCr	CTGCTCTTCAGTTGCCTTCAGCTCAAAATAATCCTCATACCAGAGCGGCATATTTTAGAG[CG]GCATATTCTAGAGCGAACGCCTCCACCCTCTTAGAAGCATGTTAGAAATAGCAAGCCTAC	CTGCTCTTCAGTTGCCTTCAGCTCAAAATAATCCTCATACCAGAGCGGCATATTTTAGAG[CG]GCATATTCTAGAGCGAACGCCTCCACCCTCTTAGAAGCATGTTAGAAATAGCAAGCCTAC	GRCm10					NA	NA	NA	NA	NA	NA	NA	NA			FALSE	cg29089188	chr10	121489116	121489116	1	*	0.471656	0.601773	13.5341	0.130117	1	Mus_musculus
cg29089330_TC21	cg29089330	99717978	ATACCCTTTCTAAACTCTTAACRCAACCTTTACTCAAATATTCTAAATCC	NA					cg	F	T	C	2	1	10	121498626	Mus musculus	mm10	TaCCCTTTCTaaACTCTTaACrCAaCCTTTaCTCAAaTaTTCTaAaTCCr	ACCAGCAAAAGTCACAATGACGGTGTACTGGTGTTATGTAAAGCATAGATCCGGTTCTAC[CG]GACTCAGAACACTTGAGCAAAGGCTGCGTCAAGAGTCCAGAAAGGGCACAAACAAAGCGG	ACCAGCAAAAGTCACAATGACGGTGTACTGGTGTTATGTAAAGCATAGATCCGGTTCTAC[CG]GACTCAGAACACTTGAGCAAAGGCTGCGTCAAGAGTCCAGAAAGGGCACAAACAAAGCGG	GRCm10					NA	NA	NA	NA	NA	NA	NA	NA			FALSE	cg29089330	chr10	121498626	121498626	1	*	0.3027	0.460258	23.8359	0.157558	1	Mus_musculus
cg29089331_BC21	cg29089331	94748244	TAACACAATAAATACAACCRCTTTATTTATACCCTTTCTAAACTCTTAAC	NA					cg	R	B	C	2	1	10	121498654	Mus musculus	mm10	aaCACAaTaAATACAaCCrCTTTaTTTaTaCCCTTTCTaaACTCTTaACr	GGTCCACCTGCTGGCACAGTGAATACAGCCGCTTTGTTTGTGCCCTTTCTGGACTCTTGA[CG]CAGCCTTTGCTCAAGTGTTCTGAGTCCGGTAGAACCGGATCTATGCTTTACATAACACCA	GGTCCACCTGCTGGCACAGTGAATACAGCCGCTTTGTTTGTGCCCTTTCTGGACTCTTGA[CG]CAGCCTTTGCTCAAGTGTTCTGAGTCCGGTAGAACCGGATCTATGCTTTACATAACACCA	GRCm10					NA	NA	NA	NA	NA	NA	NA	NA			FALSE	cg29089331	chr10	121498654	121498654	1	*	0.392322	0.533722	16.6608	0.1414	1	Mus_musculus
cg29089535_BC11	cg29089535	13761367	ACACAACTTCATAAACATAACTAAAACACAAACTACAACAACTAAAATCA	81740377	ACGCAACTTCATAAACGTAACTAAAACACAAACTACAACGACTAAAATCG	T	Red	R	cg	R	B	C	1	1	10	121510420	Mus musculus	mm10	aCrCAaCTTCATAaaCrTaaCTaaaaCACAaaCTaCAaCraCTaAaaTCr	GGTCCACATTAAGCGCAGCTTCATAGGCGTGGCTGGGGCACAGGCTGCAGCGGCTGAGGT[CG]GATAATTGATTCTCTCCCCACCGCCTGAAGCCTCAAGGCAGCAGCTGGGGCTTGCAACTG	GGTCCACATTAAGCGCAGCTTCATAGGCGTGGCTGGGGCACAGGCTGCAGCGGCTGAGGT[CG]GATAATTGATTCTCTCCCCACCGCCTGAAGCCTCAAGGCAGCAGCTGGGGCTTGCAACTG	GRCm10					NA	NA	NA	NA	NA	NA	NA	NA			FALSE	cg29089535	chr10	121510420	121510420	1	*	0.754162	0.866234	24.4691	0.112072	1	Mus_musculus
cg29089824_TC11	cg29089824	18674868	CAACTCAAAAAATCTAATTCTCAATAACAAATAAAACACTAACTCCAACA	69771922	CAACTCGAAAAATCTAATTCTCGATAACAAATAAAACACTAACTCCAACG	A	Red	R	cg	F	T	C	1	1	10	121532017	Mus musculus	mm10	CAaCTCraAAaaTCTaATTCTCraTaACAaATaaAACACTaACTCCAaCr	TAGGAAGAATCTGAACACCAAGACACACATGTCCTTGATATTTATAACTGGTCAAAATAA[CG]CTGGAGTCAGTGTTCCATCTGTCACCGAGAATCAGACCTTCCGAGCTGTCCCGTAAACTG	TAGGAAGAATCTGAACACCAAGACACACATGTCCTTGATATTTATAACTGGTCAAAATAA[CG]CTGGAGTCAGTGTTCCATCTGTCACCGAGAATCAGACCTTCCGAGCTGTCCCGTAAACTG	GRCm10					NA	NA	NA	NA	NA	NA	NA	NA			FALSE	cg29089824	chr10	121532017	121532017	1	*	0.15795	0.385036	75.387	0.227086	1	Mus_musculus
cg29093248_TC21	cg29093248	25726285	AACAACRAAAAACCAAAAAACACCTATTCRAAAAACAATCTCAAAAAACC	NA					cg	F	T	C	2	1	10	121750525	Mus musculus	mm10	aCAaCraaAaACCAAaAAaCACCTaTTCraAaaACAaTCTCAaAAaaCCr	ACTTGGCCAAGAGCATGGTCTTGAGTTTCATCAGCCAGAGGAAAAGGTGTGGCGGCTGCA[CG]GCCTTCTGAGACTGTCCTCCGAACAGGTGCTTCTTGGTCTCCCGCTGCTTCTCAAAGGTC	ACTTGGCCAAGAGCATGGTCTTGAGTTTCATCAGCCAGAGGAAAAGGTGTGGCGGCTGCA[CG]GCCTTCTGAGACTGTCCTCCGAACAGGTGCTTCTTGGTCTCCCGCTGCTTCTCAAAGGTC	GRCm10					NA	NA	NA	NA	NA	NA	NA	NA			FALSE	cg29093248	chr10	121750525	121750525	1	*	0.61139	0.815836	64.4387	0.204446	1	Mus_musculus
cg29096094_TC21	cg29096094	52669531	ATATTCTCTCTAAAAATAACAAAACTTCTAATTCTCTTCTCAAAAACCCC	NA					cg	F	T	C	2	1	10	121958905	Mus musculus	mm10	TaTTCTCTCTaAaaATaaCAaAaCTTCTaaTTCTCTTCTCAaAaaCCCCr	GGGGTTGTCCAACCCACAGCTCATTCATAACAAATCCCGAAGCACACAGACACTGTTGGA[CG]GGGCCTCTGAGAAGAGAACCAGAAGCTCTGCCATCCTCAGAGAGAACACACAGTTCTCTT	GGGGTTGTCCAACCCACAGCTCATTCATAACAAATCCCGAAGCACACAGACACTGTTGGA[CG]GGGCCTCTGAGAAGAGAACCAGAAGCTCTGCCATCCTCAGAGAGAACACACAGTTCTCTT	GRCm10					NA	NA	NA	NA	NA	NA	NA	NA			FALSE	cg29096094	chr10	121958905	121958905	1	*	0.189399	0.326648	22.7545	0.137249	1	Mus_musculus
cg29100151_TC21	cg29100151	70796465	ATTAACATTACAAACCTACCTTTTCTATATTCATTTCRTAATAAAATACC	NA					cg	F	T	C	2	1	10	122386955	Mus musculus	mm10	TTaaCATTaCAaACCTaCCTTTTCTaTaTTCATTTCrTAATaaaATaCCr	TTAACCCAGGTGTCTTGGTGCTGGAGAACAGAACTGGCCAGAGTCCATCCTGTCTCCCAC[CG]GCATCCCATTACGAAATGAACACAGAAAAGGCAGGTCTGCAATGCCAACATCTAGTATCT	TTAACCCAGGTGTCTTGGTGCTGGAGAACAGAACTGGCCAGAGTCCATCCTGTCTCCCAC[CG]GCATCCCATTACGAAATGAACACAGAAAAGGCAGGTCTGCAATGCCAACATCTAGTATCT	GRCm10					NA	NA	NA	NA	NA	NA	NA	NA			FALSE	cg29100151	chr10	122386955	122386955	1	*	0.660795	0.774014	14.7594	0.113219	1	Mus_musculus
cg29104163_BC21	cg29104163	91704503	CTAATATATCAAAACCCAACTATATCAATTACAACAACAAATTCAAATCC	NA					cg	R	B	C	2	1	10	122794196	Mus musculus	mm10	TAATATaTCAaaACCCAaCTaTaTCAaTTACAACAaCAAaTTCAaaTCCr	GTAATTAGTAGCTAATATGTCAGGACCCAGCTGTGTCAGTTACAACAGCAAGTTCAGGTC[CG]GCTGTATTCCTGGCATCTGCTGGAGTGTTGCGGCAAGCAGTGTGTGCTTGTGATCAGACG	GTAATTAGTAGCTAATATGTCAGGACCCAGCTGTGTCAGTTACAACAGCAAGTTCAGGTC[CG]GCTGTATTCCTGGCATCTGCTGGAGTGTTGCGGCAAGCAGTGTGTGCTTGTGATCAGACG	GRCm10					NA	NA	NA	NA	NA	NA	NA	NA			FALSE	cg29104163	chr10	122794196	122794196	1	*	0.118745	0.266542	36.5336	0.147797	1	Mus_musculus
cg29104454_BC21	cg29104454	69765876	TATCATTTACCAACAAACAATCAAAAATCCAAAAACTCCRATAAACTAAC	NA					cg	R	B	C	2	1	10	122814933	Mus musculus	mm10	ATCATTTACCAACAAaCAaTCAaAAATCCAAAaACTCCraTAAACTAACr	AGACTGTGGGTTATCATTTACCAACAAGCAGTCAGAAATCCAAAGACTCCGGTAAACTAA[CG]GTACCATCGATGGCGATGCTTAGAGCTGAGAGAAGATTCTGGCAATTAGTCAGGGCCCTG	AGACTGTGGGTTATCATTTACCAACAAGCAGTCAGAAATCCAAAGACTCCGGTAAACTAA[CG]GTACCATCGATGGCGATGCTTAGAGCTGAGAGAAGATTCTGGCAATTAGTCAGGGCCCTG	GRCm10					NA	NA	NA	NA	NA	NA	NA	NA			FALSE	cg29104454	chr10	122814933	122814933	1	*	0.712218	0.815064	14.4233	0.102845	1	Mus_musculus
cg29104479_BC11	cg29104479	58697143	ACCCAATCTCAACTTCAAAACCTTTAAACATCATTTACAACAAATAATCA	38784352	ACCCAATCTCGACTTCGAAACCTTTAAACATCGTTTACAACAAATAATCG	A	Red	R	cg	R	B	C	1	1	10	122815676	Mus musculus	mm10	ACCCAaTCTCraCTTCrAAACCTTTAaaCATCrTTTaCAaCAAATAaTCr	CGGAGTGACTTCACCCAGTCTCGGCTTCGAAACCTTTAGGCATCGTTTGCAGCAAATAGT[CG]TGGCTTTGCCCTCCTTGGTGCCGGAGTCCTCTAGAAACAAAGTGAATTGGTCTTCTAAAA	CGGAGTGACTTCACCCAGTCTCGGCTTCGAAACCTTTAGGCATCGTTTGCAGCAAATAGT[CG]TGGCTTTGCCCTCCTTGGTGCCGGAGTCCTCTAGAAACAAAGTGAATTGGTCTTCTAAAA	GRCm10					NA	NA	NA	NA	NA	NA	NA	NA			FALSE	cg29104479	chr10	122815676	122815676	1	*	0.752499	0.860405	21.6359	0.107906	1	Mus_musculus
cg29107081_BC11	cg29107081	73690830	ACAATAACAAAAACACACCTATATTATAACCACTCCAAAACTTAACTACA	61616130	ACAATAACAAAAACACGCCTATATTATAACCACTCCAAAACTTAACTACG	A	Red	R	cg	R	B	C	1	1	10	122988528	Mus musculus	mm10	aCAaTaACAAaaaCACrCCTaTaTTATaaCCACTCCAaAaCTTaACTACr	CTACTCTCTAAGGCAGTGACAAGGGCACGCCTGTGTTATGGCCACTCCAGAGCTTGACTA[CG]TTGCCTTCCATTCAGCAATATTTGAGGTATAAGGTTTTCTCATCTAGCTACAATATCCAG	CTACTCTCTAAGGCAGTGACAAGGGCACGCCTGTGTTATGGCCACTCCAGAGCTTGACTA[CG]TTGCCTTCCATTCAGCAATATTTGAGGTATAAGGTTTTCTCATCTAGCTACAATATCCAG	GRCm10					NA	NA	NA	NA	NA	NA	NA	NA	chr10:122985224-122986608		FALSE	cg29107081	chr10	122988528	122988528	1	*	0.434964	0.605278	27.596	0.170314	1	Mus_musculus
cg29122503_TC21	cg29122503	61759531	CAAAAAACCATTACACACTAAACTTAAACTCTTAAAATCRTAAACTTCCC	NA					cg	F	T	C	2	1	10	125265517	Mus musculus	mm10	AAAAaaCCATTaCACACTaAaCTTAAaCTCTTAaAaTCrTaAaCTTCCCr	GCTGCCCTAGACACAGATGTCACGAAACAGCTTTCAAGCTCCTCAACGGATTCTTTCGCA[CG]GGAAGCTCACGACTCTAAGAGCTTAAGCTCAGTGTGCAATGGCCTTTTGCCTCTGGCCAG	GCTGCCCTAGACACAGATGTCACGAAACAGCTTTCAAGCTCCTCAACGGATTCTTTCGCA[CG]GGAAGCTCACGACTCTAAGAGCTTAAGCTCAGTGTGCAATGGCCTTTTGCCTCTGGCCAG	GRCm10					NA	NA	NA	NA	NA	NA	NA	NA			FALSE	cg29122503	chr10	125265517	125265517	1	*	0.153559	0.286076	24.3987	0.132516	1	Mus_musculus
cg29123161_TC11	cg29123161	58653575	CTTTAACATACACAATTAATTTACACTTCTCATAATACAACAATACAACA	84796593	CTTTAACATACACAATTAATTTACACTTCTCATAATACAACAATACAACG	A	Red	R	cg	F	T	C	1	1	10	125328577	Mus musculus	mm10	CTTTaACATaCACAaTTAaTTTACACTTCTCATaaTaCAACAaTaCAACr	CAATTCAATGTGCCAGACACGTCACCTTTTTGACCCTGGCTATAATTTAAGCCCGGTTTA[CG]TTGCACTGTTGCACCATGAGAAGTGTAAACTAACTGTGCATGTCAAAGCAAGTTCTTCAG	CAATTCAATGTGCCAGACACGTCACCTTTTTGACCCTGGCTATAATTTAAGCCCGGTTTA[CG]TTGCACTGTTGCACCATGAGAAGTGTAAACTAACTGTGCATGTCAAAGCAAGTTCTTCAG	GRCm10					NA	NA	NA	NA	NA	NA	NA	NA			FALSE	cg29123161	chr10	125328577	125328577	1	*	0.653948	0.775677	17.7775	0.121729	1	Mus_musculus
cg29136900_TC21	cg29136900	40788523	CTCAATAAAACTAACAATAACAACCAACTAAAACCCAACAAATAACAAAC	NA					cg	F	T	C	2	1	10	126799586	Mus musculus	mm10	TCAaTAAAACTaACAaTAACAACCAACTaAaaCCCAaCAaATaaCAaACr	TAACCAATCAGCCACTAGTCATTGCGTCCTCTTCCTGCTGTTTCCATAGAAGGCACCTCA[CG]TCTGCCATCTGCTGGGCCTCAGTTGGTTGTTACTGTCAGTTTTACTGAGATTACCAGATA	TAACCAATCAGCCACTAGTCATTGCGTCCTCTTCCTGCTGTTTCCATAGAAGGCACCTCA[CG]TCTGCCATCTGCTGGGCCTCAGTTGGTTGTTACTGTCAGTTTTACTGAGATTACCAGATA	GRCm10					NA	NA	NA	NA	NA	NA	NA	NA			FALSE	cg29136900	chr10	126799586	126799586	1	*	0.227705	0.387023	28.5226	0.159319	1	Mus_musculus
cg29136988_TC11	cg29136988	20776820	TAATTCTAATACAATCCCTTCCCATACAACAAATACCAAAATAAACATCA	9742481	TAATTCTAATACAATCCCTTCCCATACAACAAATACCAAAATAAACATCG	T	Red	R	cg	F	T	C	1	1	10	126809547	Mus musculus	mm10	TaATTCTAaTACAATCCCTTCCCATACAACAAATaCCAAaATAAaCATCr	CAGCATTGCCCTCCAGCTGCCCACGCGAATCCCAGCAACTGGTCACGCAGGGCATAAGAT[CG]ATGCTTATCTTGGCATTTGTTGTATGGGAAGGGATTGTACTAGAATCAAAAGCTTTTAAT	CAGCATTGCCCTCCAGCTGCCCACGCGAATCCCAGCAACTGGTCACGCAGGGCATAAGAT[CG]ATGCTTATCTTGGCATTTGTTGTATGGGAAGGGATTGTACTAGAATCAAAAGCTTTTAAT	GRCm10					NA	NA	NA	NA	NA	NA	NA	NA			FALSE	cg29136988	chr10	126809547	126809547	1	*	0.759302	0.59666	-32.7343	-0.162642	1	Mus_musculus
cg29137296_TC21	cg29137296	23682886	ACAAAAAATCACCCTACAAAATCAAACTAAACATCTATCAATAAACAAAC	NA					cg	F	T	C	2	1	10	126828294	Mus musculus	mm10	CAAAAAaTCACCCTACAAAATCAAaCTAAaCATCTATCAATAaACAAaCr	CTGTAGACAGCAGGTGTTCCTTTTTATGGCTGAATAATGTTACATTGTGTGCTTGTACCA[CG]CTTGTCTATTGATAGATGCTTAGCTTGATTTTGTAGGGTGACTTTTTGTGGCTAATGCTG	CTGTAGACAGCAGGTGTTCCTTTTTATGGCTGAATAATGTTACATTGTGTGCTTGTACCA[CG]CTTGTCTATTGATAGATGCTTAGCTTGATTTTGTAGGGTGACTTTTTGTGGCTAATGCTG	GRCm10					NA	NA	NA	NA	NA	NA	NA	NA			FALSE	cg29137296	chr10	126828294	126828294	1	*	0.330307	0.476364	18.9466	0.146058	1	Mus_musculus
cg29142629_BC21	cg29142629	20601420	TCTCCRTATTAAAATACTAAAATCCCCTTATATATTAATTATTAAACTTC	NA					cg	R	B	C	2	1	10	127135240	Mus musculus	mm10	CTCCrTaTTaaaaTaCTaaaATCCCCTTATaTaTTAATTaTTAaaCTTCr	CTCCGTGCTCATCTCCGTGTTGGGGTGCTGGGATCCCCTTATGTGTTAATTGTTAGGCTT[CG]TGTGACTTCTGGGGATCCAAACTGAGGGCTCAGACACACATGGTAAGCACATGATCTAGA	CTCCGTGCTCATCTCCGTGTTGGGGTGCTGGGATCCCCTTATGTGTTAATTGTTAGGCTT[CG]TGTGACTTCTGGGGATCCAAACTGAGGGCTCAGACACACATGGTAAGCACATGATCTAGA	GRCm10					NA	NA	NA	NA	NA	NA	NA	NA			FALSE	cg29142629	chr10	127135240	127135240	1	*	0.111082	0.259145	38.1649	0.148063	1	Mus_musculus
cg29142704_TC21	cg29142704	1708423	ACTAACCAACRCRTAAAATTATCATACAACTTAAACCTAAACCAACAACC	NA					cg	F	T	C	2	1	10	127141275	Mus musculus	mm10	CTAaCCAaCrCrTAAaaTTATCATaCAaCTTaAaCCTaAaCCAaCAaCCr	GCAAGGGAGAGTGGAGAAAGTTCCTTTGACAGGGAACGGATTCGCTAATCTGTTCCCAGA[CG]GCTGCTGGCTCAGGCTCAAGCTGCATGATAACCTTACGCGCTGGCTAGCCTGGTCTCCTC	GCAAGGGAGAGTGGAGAAAGTTCCTTTGACAGGGAACGGATTCGCTAATCTGTTCCCAGA[CG]GCTGCTGGCTCAGGCTCAAGCTGCATGATAACCTTACGCGCTGGCTAGCCTGGTCTCCTC	GRCm10					NA	NA	NA	NA	NA	NA	NA	NA			FALSE	cg29142704	chr10	127141275	127141275	1	*	0.528334	0.691599	27.7788	0.163265	1	Mus_musculus
cg29142718_BC21	cg29142718	34740235	CAACRAAAATCCCCAACATAACTATTATTTACCTAAACTAATTCCTATAC	NA					cg	R	B	C	2	1	10	127141802	Mus musculus	mm10	AaCraAAATCCCCAaCATaaCTaTTaTTTACCTAAaCTAaTTCCTaTACr	GCCCACAAGCCCAGCGGAAATCCCCAGCATGGCTGTTGTTTACCTAAGCTAGTTCCTGTA[CG]AGATCTGTGGCAGGGAAAACTTTACCAAATTCCCTTGTAGTCTGTGTTCTTGTGTTAGCC	GCCCACAAGCCCAGCGGAAATCCCCAGCATGGCTGTTGTTTACCTAAGCTAGTTCCTGTA[CG]AGATCTGTGGCAGGGAAAACTTTACCAAATTCCCTTGTAGTCTGTGTTCTTGTGTTAGCC	GRCm10					NA	NA	NA	NA	NA	NA	NA	NA			FALSE	cg29142718	chr10	127141802	127141802	1	*	0.160866	0.291219	22.7294	0.130353	1	Mus_musculus
cg29144357_TC11	cg29144357	63720820	ATATTAAACTATATATACTTCCCACTCCTAACTTTAATTTAAAACTTCCA	26762505	ATATTAAACTATATATACTTCCCACTCCTAACTTTAATTTAAAACTTCCG	T	Red	R	cg	F	T	C	1	1	10	127227455	Mus musculus	mm10	ATATTaaaCTaTaTaTaCTTCCCACTCCTaACTTTaaTTTaaaaCTTCCr	AACAGGCCAGATTCCATTCTGAAGGGACGGCATCTAGAGACGGCGATTATGCCAACAAAC[CG]GAAGCCCCAAACCAAAGTCAGGAGTGGGAAGCACACACAGCCCAATATGGGAGAAAGAAC	AACAGGCCAGATTCCATTCTGAAGGGACGGCATCTAGAGACGGCGATTATGCCAACAAAC[CG]GAAGCCCCAAACCAAAGTCAGGAGTGGGAAGCACACACAGCCCAATATGGGAGAAAGAAC	GRCm10					NA	NA	NA	NA	NA	NA	NA	NA			FALSE	cg29144357	chr10	127227455	127227455	1	*	0.481206	0.611838	13.8296	0.130633	1	Mus_musculus
cg29145892_TC21	cg29145892	95780954	CTTACAACTAAATAATAACAACTACCTCTTCTCTACTAATACAATCTACC	NA					cg	F	T	C	2	1	10	127310444	Mus musculus	mm10	TTaCAaCTaaATAaTaaCAACTACCTCTTCTCTaCTAaTaCAATCTaCCr	AGAAAGATTAGTGATTCACCCTGATTTGGGCACCTCCCCACACCAAGAACCAATACTGAC[CG]GCAGATTGCACTAGCAGAGAAGAGGTAGTTGCCACTATCCAGCTGCAAGACAGGGACCTT	AGAAAGATTAGTGATTCACCCTGATTTGGGCACCTCCCCACACCAAGAACCAATACTGAC[CG]GCAGATTGCACTAGCAGAGAAGAGGTAGTTGCCACTATCCAGCTGCAAGACAGGGACCTT	GRCm10		chr10:127311492-127312038			NA	NA	NA	NA	NA	NA	NA	NA			FALSE	cg29145892	chr10	127310444	127310444	1	*	0.632149	0.750105	14.7935	0.117957	1	Mus_musculus
cg29150334_BC21	cg29150334	88801336	ATACCAACAAATACCRAATAAATAACRAAAACTACAACAACCTATACCTC	NA					cg	R	B	C	2	1	10	127588141	Mus musculus	mm10	TACCAACAAATaCCraaTAAATAACraAaaCTaCAaCAaCCTaTaCCTCr	TCCTGCAGTGGGTACCAACAAATGCCGGGTAAATAACGGAGGCTGCAGCAGCCTGTGCCT[CG]CCACCCCCGGGAGCCGCCAGTGTGCCTGTGCCGAGGACCAGGTGTTGGACACAGATGGTG	TCCTGCAGTGGGTACCAACAAATGCCGGGTAAATAACGGAGGCTGCAGCAGCCTGTGCCT[CG]CCACCCCCGGGAGCCGCCAGTGTGCCTGTGCCGAGGACCAGGTGTTGGACACAGATGGTG	GRCm10					NA	NA	NA	NA	NA	NA	NA	NA			FALSE	cg29150334	chr10	127588141	127588141	1	*	0.487156	0.618988	14.3032	0.131832	1	Mus_musculus
cg29150519_TC21	cg29150519	68792246	TACAAACAAAAATCCTATCRTCAATATCRTCRACAAAATAAAAATTTCCC	NA					cg	F	T	C	2	1	10	127595416	Mus musculus	mm10	ACAaACAAAaATCCTaTCrTCAATaTCrTCrACAAAaTAaAAaTTTCCCr	TCCCACATAGCTCTCTCCTTCCTTTTCCAGACGTGGAGCAGATGGCAATCGACTGGCTGA[CG]GGAAACTTCTACTTTGTCGACGACATTGACGACAGGATCTTTGTCTGTAACCGAAACGGG	TCCCACATAGCTCTCTCCTTCCTTTTCCAGACGTGGAGCAGATGGCAATCGACTGGCTGA[CG]GGAAACTTCTACTTTGTCGACGACATTGACGACAGGATCTTTGTCTGTAACCGAAACGGG	GRCm10					NA	NA	NA	NA	NA	NA	NA	NA	chr10:127593772-127593990		FALSE	cg29150519	chr10	127595416	127595416	1	*	0.516868	0.713868	45.1378	0.196999	1	Mus_musculus
cg29150594_BC11	cg29150594	68667338	AACAAACAAAAACACAAAACCATATTATTTAATCAAACCTACCAAACTCA	5670538	AACAAACAAAAACACGAAACCGTATTATTTAATCAAACCTACCAAACTCG	G	Grn	G	cg	R	B	C	1	1	10	127600022	Mus musculus	mm10	AaCAAACAaaAACACrAaaCCrTaTTATTTAaTCAAACCTaCCAaaCTCr	TCAGGATTTGGTAGCAAACAGGAACACGAGGCCGTGTTATTTAGTCAAACCTGCCAGGCT[CG]CCTCACTAGCCAGATCCCTCAGTGGGACTGCAAACTGTCCTCTGCCAATGTCCTCGGCAT	TCAGGATTTGGTAGCAAACAGGAACACGAGGCCGTGTTATTTAGTCAAACCTGCCAGGCT[CG]CCTCACTAGCCAGATCCCTCAGTGGGACTGCAAACTGTCCTCTGCCAATGTCCTCGGCAT	GRCm10					NA	NA	NA	NA	NA	NA	NA	NA			FALSE	cg29150594	chr10	127600022	127600022	1	*	0.470349	0.636585	26.679	0.166235	1	Mus_musculus
cg29151108_BC21	cg29151108	35795125	ACCTATAAACTAATACCATAACTAATAAAAACATATTACCACCAAATCTC	NA					cg	R	B	C	2	1	10	127636129	Mus musculus	mm10	CCTaTaaaCTAATaCCATAaCTaaTaAAaaCATATTACCACCAaaTCTCr	ACCATTGCTCGGCCTGTGGGCTAATGCCATAGCTGGTGAAGGCATATTACCACCAGGTCT[CG]GGTGATGAGCTGGCAGTAACAGACAGGAAAGGTATCTGTGAGAAAATGCCAATACAATGC	ACCATTGCTCGGCCTGTGGGCTAATGCCATAGCTGGTGAAGGCATATTACCACCAGGTCT[CG]GGTGATGAGCTGGCAGTAACAGACAGGAAAGGTATCTGTGAGAAAATGCCAATACAATGC	GRCm10					NA	NA	NA	NA	NA	NA	NA	NA			FALSE	cg29151108	chr10	127636129	127636129	1	*	0.371289	0.540211	26.7691	0.168922	1	Mus_musculus
cg29159386_BC21	cg29159386	27743572	AAATATCTTCTAAATATAATTTACATAACRATTAAACCCCCCCACCCCAC	NA					cg	R	B	C	2	1	10	128300011	Mus musculus	mm10	AaTaTCTTCTaAATaTaATTTaCATAACraTTaAaCCCCCCCACCCCACr	GGCCTGTCTAGGAGTGTCTTCTGAATGTGATTTGCATAACGGTTGAGCCCCCCCACCCCA[CG]CTGACGTCAAGGGCTTCTTGAAGCTCTAGGTCAGCAGCAGCCTTGGAAGTGGTTCCAGCT	GGCCTGTCTAGGAGTGTCTTCTGAATGTGATTTGCATAACGGTTGAGCCCCCCCACCCCA[CG]CTGACGTCAAGGGCTTCTTGAAGCTCTAGGTCAGCAGCAGCCTTGGAAGTGGTTCCAGCT	GRCm10	chr10:128303133-128303455				NA	NA	NA	NA	NA	NA	NA	NA			TRUE	cg29159386	chr10	128300011	128300011	1	*	0.355803	0.51422	22.8791	0.158417	1	Mus_musculus
cg29159388_TC11	cg29159388	21731391	ATTATACAAATCACATTCAAAAAACACTCCTAAACAAACCTTTCCAAACA	21643343	GTTATACAAATCACATTCAAAAAACACTCCTAAACAAACCTTTCCAAACG	T	Red	R	cg	F	T	C	1	1	10	128300081	Mus musculus	mm10	rTTATaCAAATCACATTCAaAAaACACTCCTAaACAaaCCTTTCCAaACr	TATTAGCTATAGTCATTAACCACCTGGGGAAACTTCAATTGGATTTGGAGTCTGGGCATT[CG]TCTGGAAAGGCCTGTCTAGGAGTGTCTTCTGAATGTGATTTGCATAACGGTTGAGCCCCC	TATTAGCTATAGTCATTAACCACCTGGGGAAACTTCAATTGGATTTGGAGTCTGGGCATT[CG]TCTGGAAAGGCCTGTCTAGGAGTGTCTTCTGAATGTGATTTGCATAACGGTTGAGCCCCC	GRCm10	chr10:128303133-128303455				NA	NA	NA	NA	NA	NA	NA	NA			FALSE	cg29159388	chr10	128300081	128300081	1	*	0.506884	0.677285	30.0144	0.170401	1	Mus_musculus
cg29162336_TC21	cg29162336	31764284	ATCTCTATCTAATTACCAAAACTAAAATCCCRACRTATAAACTTTAAAAC	NA					cg	F	T	C	2	1	10	128495196	Mus musculus	mm10	TCTCTATCTAATTaCCAaAaCTaAAaTCCCrACrTaTAaACTTTaAaACr	GTAGTCCTCATATGTGCCTTGGTCCCGGTTCTTGGCCACTGCCTGCAGCATGGGCAGGAA[CG]TCTCAAAGTCTACACGTCGGGACTTCAGCTCTGGCAATTAGATAGAGATGAGAGAGATCA	GTAGTCCTCATATGTGCCTTGGTCCCGGTTCTTGGCCACTGCCTGCAGCATGGGCAGGAA[CG]TCTCAAAGTCTACACGTCGGGACTTCAGCTCTGGCAATTAGATAGAGATGAGAGAGATCA	GRCm10					NA	NA	NA	NA	NA	NA	NA	NA			FALSE	cg29162336	chr10	128495196	128495196	1	*	0.321298	0.450632	13.8621	0.129335	1	Mus_musculus
cg29162933_BC11	cg29162933	9642456	TACATAAAAATTTACCTACAAATCTTATAAAAACTTCATCTCAATCAACA	90773871	TACATAAAAATTTACCTACAAATCTTATAAAAACTTCGTCTCAATCAACG	A	Red	R	cg	R	B	C	1	1	10	128527238	Mus musculus	mm10	TACATAaAaaTTTaCCTACAaATCTTATaaAaaCTTCrTCTCAATCAACr	AAGGAAATGTTCTACATAGAGGTTTGCCTACAGATCTTATGGAGGCTTCGTCTCAATCAA[CG]TTCCTTCCTCTCAGACGACCCTAGACTATGTCAAGTTGATATAAAACTAGCCAGCACCCT	AAGGAAATGTTCTACATAGAGGTTTGCCTACAGATCTTATGGAGGCTTCGTCTCAATCAA[CG]TTCCTTCCTCTCAGACGACCCTAGACTATGTCAAGTTGATATAAAACTAGCCAGCACCCT	GRCm10					NA	NA	NA	NA	NA	NA	NA	NA	chr10:128525060-128525800		FALSE	cg29162933	chr10	128527238	128527238	1	*	0.267717	0.465957	43.7594	0.19824	1	Mus_musculus
cg29164498_TC21	cg29164498	52665946	TCTCAAAATCTAAAACTCAAACTATAATTTAACCTTTCTATAAAACAAAC	NA					cg	F	T	C	2	1	10	128637236	Mus musculus	mm10	CTCAaAaTCTaaaaCTCAaACTaTaaTTTAACCTTTCTaTaAaaCAaaCr	CAAAGCGGCGTGCTTGCAAGCAAAAAGTCCCCTTGTCTGATAAACAGCCATGACACCACC[CG]CCTGCCTCACAGAAAGGTTAAACCACAGTCTGAGCCCCAGACTCTGAGATCCTGGGGAGG	CAAAGCGGCGTGCTTGCAAGCAAAAAGTCCCCTTGTCTGATAAACAGCCATGACACCACC[CG]CCTGCCTCACAGAAAGGTTAAACCACAGTCTGAGCCCCAGACTCTGAGATCCTGGGGAGG	GRCm10					NA	NA	NA	NA	NA	NA	NA	NA			FALSE	cg29164498	chr10	128637236	128637236	1	*	0.111617	0.23732	27.0569	0.125703	1	Mus_musculus
cg29165502_BC11	cg29165502	55690347	AAACCAAATACCTTTCTCCATAAATATATCCCAACTACAAACCTTAAACA	63665156	AAACCAAATACCTTTCTCCGTAAATATATCCCAACTACAAACCTTAAACG	T	Red	R	cg	R	B	C	1	1	10	128715973	Mus musculus	mm10	AaACCAaaTACCTTTCTCCrTaAaTaTaTCCCAaCTACAaaCCTTaaACr	GGCTCCAACTGCAGACCAGGTACCTTTCTCCGTGAGTGTGTCCCAGCTACAGGCCTTGGA[CG]GAGAGACCAAGCACTTCCTGAGAAATCATCCTCTCATCTTTGCCCTTCAGCTCCACGACC	GGCTCCAACTGCAGACCAGGTACCTTTCTCCGTGAGTGTGTCCCAGCTACAGGCCTTGGA[CG]GAGAGACCAAGCACTTCCTGAGAAATCATCCTCTCATCTTTGCCCTTCAGCTCCACGACC	GRCm10					NA	NA	NA	NA	NA	NA	NA	NA			FALSE	cg29165502	chr10	128715973	128715973	1	*	0.323109	0.528385	44.7032	0.205276	1	Mus_musculus
cg29167425_TC21	cg29167425	52735453	CRTAAACTTCCTAAATTAAATAACTATTTCCTTTCCTAAATAATACCTCC	NA					cg	F	T	C	2	1	10	128904325	Mus musculus	mm10	rTaAaCTTCCTAaaTTAaaTaACTATTTCCTTTCCTaaaTaATaCCTCCr	CTAAACATCCGGACACCTGGAAGACACTGAGATGGCAGTCGTTGTCCATAAGAGAGAGGA[CG]GAGGCATCACCCAGGAAAGGAAATAGTCACCTAACCTAGGAAGCTCACGACTGGCATTCG	CTAAACATCCGGACACCTGGAAGACACTGAGATGGCAGTCGTTGTCCATAAGAGAGAGGA[CG]GAGGCATCACCCAGGAAAGGAAATAGTCACCTAACCTAGGAAGCTCACGACTGGCATTCG	GRCm10					NA	NA	NA	NA	NA	NA	NA	NA			FALSE	cg29167425	chr10	128904325	128904325	1	*	0.605968	0.744738	21.6314	0.13877	1	Mus_musculus
cg29173662_TC11	cg29173662	41742476	CCTTTTTAATAAATAAAATTCCAAAATAAAATCAATACTAATTTTATACA	50674447	CCTTTTTAATAAATAAAATTCCAAAATAAAATCAATACTAATTTTATACG	A	Red	R	cg	F	T	C	1	1	10	130167163	Mus musculus	mm10	CCTTTTTaaTaAATaaAATTCCAaAATAaaATCAATACTAATTTTaTaCr	GTATAAATAAAAGAAAATAAATATTAAAGAAAACACATTTAAAATGAAATCTTGGTCTGA[CG]CACAAAATTAGTATTGATCCTATTCTGGAATTCCATTCACCAAAAAGGTTCCCTGTTGTC	GTATAAATAAAAGAAAATAAATATTAAAGAAAACACATTTAAAATGAAATCTTGGTCTGA[CG]CACAAAATTAGTATTGATCCTATTCTGGAATTCCATTCACCAAAAAGGTTCCCTGTTGTC	GRCm10					NA	NA	NA	NA	NA	NA	NA	NA			TRUE	cg29173662	chr10	130167163	130167163	1	*	0.696828	0.813285	19.1944	0.116458	1	Mus_musculus
cg29174541_BC11	cg29174541	41670386	ATTCCTAATTTTCTTACTATAACTAAAATTAACATTTTCTTAAAATTTCA	26655877	ATTCCTAATTTTCTTACTATAACTAAAATTAACATTTTCTTAAAATTTCG	G	Grn	G	cg	R	B	C	1	1	10	130392984	Mus musculus	mm10	ATTCCTAATTTTCTTACTaTaACTaAAATTAaCATTTTCTTAAAaTTTCr	CATGGAAATATTATTCCTAATTTTCTTACTGTGACTGAAATTAGCATTTTCTTAAAGTTT[CG]CTTTAAGAGTTTTTGCTATTTGGAAATACGTAAAATATTCTTACCGATAAAATAATTTCT	CATGGAAATATTATTCCTAATTTTCTTACTGTGACTGAAATTAGCATTTTCTTAAAGTTT[CG]CTTTAAGAGTTTTTGCTATTTGGAAATACGTAAAATATTCTTACCGATAAAATAATTTCT	GRCm10					NA	NA	NA	NA	NA	NA	NA	NA			TRUE	cg29174541	chr10	130392984	130392984	1	*	0.296802	0.459044	25.8384	0.162242	1	Mus_musculus
cg29183185_BC21	cg29183185	25675108	CAACTACTATTTCTACAAATATACRTCAACRATCATTATCCAACATAAAC	NA					cg	R	B	C	2	1	11	3754753	Mus musculus	mm10	AaCTACTATTTCTaCAaATaTaCrTCAaCraTCATTATCCAACATaAACr	GTGGATGTGGGCAGCTACTATTTCTGCAGATGTGCGTCAGCGGTCATTATCCAACATGAA[CG]TCAGAGGAGAGGACGTAAAAGGAAGTTTATCTTTAGCAGCCTGAGGCCCATGGCTCCATC	GTGGATGTGGGCAGCTACTATTTCTGCAGATGTGCGTCAGCGGTCATTATCCAACATGAA[CG]TCAGAGGAGAGGACGTAAAAGGAAGTTTATCTTTAGCAGCCTGAGGCCCATGGCTCCATC	GRCm10					NA	NA	NA	NA	NA	NA	NA	NA			FALSE	cg29183185	chr11	3754753	3754753	1	*	0.297569	0.438962	18.2593	0.141393	1	Mus_musculus
cg29189297_BC11	cg29189297	98753592	TTTAAAAAATTTTATCATACATTCCTCCATCTCTTCCTTCCTCAAATCCA	82713448	TTTAAAAAATTTTATCATACATTCCTCCATCTCTTCCTTCCTCAAATCCG	G	Grn	G	cg	R	B	C	1	1	11	4239389	Mus musculus	mm10	TTTaAaaaaTTTTaTCATaCATTCCTCCATCTCTTCCTTCCTCAaATCCr	GGTTTCTCTGTGTTTGAGGGGTTTTGTCATGCATTCCTCCATCTCTTCCTTCCTCAGATC[CG]CCTCCAAAACCTGAACACACCTGACCTGAGAGCTGCCTGCACCCAGCACTCTGTGGCCTT	GGTTTCTCTGTGTTTGAGGGGTTTTGTCATGCATTCCTCCATCTCTTCCTTCCTCAGATC[CG]CCTCCAAAACCTGAACACACCTGACCTGAGAGCTGCCTGCACCCAGCACTCTGTGGCCTT	GRCm10					NA	NA	NA	NA	NA	NA	NA	NA			FALSE	cg29189297	chr11	4239389	4239389	1	*	0.531897	0.691304	26.1979	0.159407	1	Mus_musculus
cg29190270_BC21	cg29190270	41779825	ACAACRTAACTACAATCATAACTCAAAATTCTATAAATAAAAACAATCAC	NA					cg	R	B	C	2	1	11	4308791	Mus musculus	mm10	CAACrTaaCTACAaTCATaACTCAaaATTCTaTaAaTaAAAaCAATCACr	CAGAGCCGGAGGCAACGTGGCTACAGTCATGACTCAGGATTCTGTGAGTGAAAGCAATCA[CG]TCAAGTGATGTAAGAAAATTTCCCCGTTCCCCATCCCCTGGCCGCCTCCTCCCTGGGGAA	CAGAGCCGGAGGCAACGTGGCTACAGTCATGACTCAGGATTCTGTGAGTGAAAGCAATCA[CG]TCAAGTGATGTAAGAAAATTTCCCCGTTCCCCATCCCCTGGCCGCCTCCTCCCTGGGGAA	GRCm10					NA	NA	NA	NA	NA	NA	NA	NA			FALSE	cg29190270	chr11	4308791	4308791	1	*	0.267485	0.465127	43.4661	0.197642	1	Mus_musculus
cg29190273_TC21	cg29190273	74685411	ATAAACTAAATAAAAATCAACCRTAAAATCAAATTTCCAAATCTATAACC	NA					cg	F	T	C	2	1	11	4308864	Mus musculus	mm10	TaAACTaaATaAaAaTCAaCCrTaaAaTCAaaTTTCCAAATCTATAaCCr	ACTCACAGAATCCTGAGTCATGACTGTAGCCACGTTGCCTCCGGCTCTGGCTGAAATCAG[CG]GCTATAGATTTGGAAACCTGACTCCACGGCTGACTCTCATCCAGTTCATAGGAAGTGTGT	ACTCACAGAATCCTGAGTCATGACTGTAGCCACGTTGCCTCCGGCTCTGGCTGAAATCAG[CG]GCTATAGATTTGGAAACCTGACTCCACGGCTGACTCTCATCCAGTTCATAGGAAGTGTGT	GRCm10					NA	NA	NA	NA	NA	NA	NA	NA			FALSE	cg29190273	chr11	4308864	4308864	1	*	0.395609	0.590612	38.5996	0.195003	1	Mus_musculus
cg29191152_BC11	cg29191152	86754898	CATAACTACATTACTAACACAATAACAAACCTCTTCACTACAACTTAACA	7728195	CGTAACTACATTACTAACACAATAACAAACCTCTTCACTACAACTTAACG	A	Red	R	cg	R	B	C	1	1	11	4423669	Mus musculus	mm10	CrTaACTACATTACTaACACAATaaCAAaCCTCTTCACTaCAaCTTAACr	AGTGAGGGACTCCGTGACTACATTACTGACACAATGGCAAGCCTCTTCACTGCAGCTTAA[CG]TGGAGCTGACGAGTGAAGACTTGGGGGAATGGAGCAAGCATAGGAGCAGGGGTTTCATTC	AGTGAGGGACTCCGTGACTACATTACTGACACAATGGCAAGCCTCTTCACTGCAGCTTAA[CG]TGGAGCTGACGAGTGAAGACTTGGGGGAATGGAGCAAGCATAGGAGCAGGGGTTTCATTC	GRCm10					NA	NA	NA	NA	NA	NA	NA	NA			FALSE	cg29191152	chr11	4423669	4423669	1	*	0.4147	0.549464	14.5399	0.134764	1	Mus_musculus
cg29192813_TC21	cg29192813	58708880	ATTAAAAACAATACAAAAATTAAACTCAAAATTTCACACATACAATTACC	NA					cg	F	T	C	2	1	11	4620122	Mus musculus	mm10	TTAaaaACAaTaCAAaAATTaAACTCAAAaTTTCACACATaCAATTaCCr	CCTAGAGCCACACGGAGAAGGTACTTGGTTGAGTGGTTGCGTAAATGGAGTTTGGCTGCA[CG]GCAATTGCATGTGTGAAACTTTGAGTTCAATTCTTGCACTGTCCCTAACCTCCACACACC	CCTAGAGCCACACGGAGAAGGTACTTGGTTGAGTGGTTGCGTAAATGGAGTTTGGCTGCA[CG]GCAATTGCATGTGTGAAACTTTGAGTTCAATTCTTGCACTGTCCCTAACCTCCACACACC	GRCm10					NA	NA	NA	NA	NA	NA	NA	NA			FALSE	cg29192813	chr11	4620122	4620122	1	*	0.598175	0.747678	26.0217	0.149502	1	Mus_musculus
cg29203451_TC21	cg29203451	90671300	AATATATACAACCTAACACCCTTAACAATTATTTAAATTTTTAAAACAAC	NA					cg	F	T	C	2	1	11	5503064	Mus musculus	mm10	aTATaTaCAaCCTaaCACCCTTaaCAaTTaTTTAAaTTTTTaAAACAaCr	AGAACCAACACCGAGACCAGAGACCACTGGTGACTCATGCCTATGTTTAACACTCCGAGA[CG]CTGTTTCAAAAACTTAAACAACTGCCAAGGGTGCCAGGCTGCACATACCTTCAACTCTAG	AGAACCAACACCGAGACCAGAGACCACTGGTGACTCATGCCTATGTTTAACACTCCGAGA[CG]CTGTTTCAAAAACTTAAACAACTGCCAAGGGTGCCAGGCTGCACATACCTTCAACTCTAG	GRCm10					NA	NA	NA	NA	NA	NA	NA	NA			FALSE	cg29203451	chr11	5503064	5503064	1	*	0.543305	0.707648	29.2005	0.164342	1	Mus_musculus
cg29203657_BC21	cg29203657	64706924	ATTTATAATCTAAAAAACTTAACACCTAAAATTACTTCCAAAAAACAAAC	NA					cg	R	B	C	2	1	11	5518287	Mus musculus	mm10	TTTaTAATCTAaaaAACTTAACACCTaaAaTTaCTTCCAaAAAACAAACr	GCAGAGATTCTGTTTGTAATCTAGGGAACTTAACACCTGGAGTTGCTTCCAGAAAACAAA[CG]TGCATCTGTGAGTAGTCTCAGGTTTCTCTGGGTTTAATATCTTGGTCTAAATTGCTCTCT	GCAGAGATTCTGTTTGTAATCTAGGGAACTTAACACCTGGAGTTGCTTCCAGAAAACAAA[CG]TGCATCTGTGAGTAGTCTCAGGTTTCTCTGGGTTTAATATCTTGGTCTAAATTGCTCTCT	GRCm10	chr11:5520598-5521782				NA	NA	NA	NA	NA	NA	NA	NA			FALSE	cg29203657	chr11	5518287	5518287	1	*	0.32294	0.546426	54.7965	0.223486	1	Mus_musculus
cg29207044_BC11	cg29207044	92741488	ATCATAAACACCAAACATCTATATTAAATTCTAAATAACCTTTAAACTCA	52682205	ATCGTAAACACCGAACGTCTATATTAAATTCTAAATAACCTTTAAACTCG	T	Red	R	cg	R	B	C	1	1	11	5802339	Mus musculus	mm10	aTCrTAaACACCraACrTCTATATTAaATTCTaaaTaACCTTTAaACTCr	GGTCCCAACTGGGTCGTAGACACCGGACGTCTATATTAGATTCTGGGTGACCTTTAGACT[CG]GTGGGATCCTAAGAAGGGGTTGGGGTGTGATCCACGTCTCCAGCGCCTAGCGGCAACCCG	GGTCCCAACTGGGTCGTAGACACCGGACGTCTATATTAGATTCTGGGTGACCTTTAGACT[CG]GTGGGATCCTAAGAAGGGGTTGGGGTGTGATCCACGTCTCCAGCGCCTAGCGGCAACCCG	GRCm10					NA	NA	NA	NA	NA	NA	NA	NA			FALSE	cg29207044	chr11	5802339	5802339	1	*	0.738083	0.835477	14.3929	0.0973947	1	Mus_musculus
cg29209039_BC21	cg29209039	53748404	CAAAACAATCCTAACCATCTACCTATAATAACRTATTTTTCCTTCAACTC	NA					cg	R	B	C	2	1	11	5945400	Mus musculus	mm10	AaAaCAaTCCTaaCCATCTaCCTATaATaACrTATTTTTCCTTCAACTCr	TGAGTCAGTACCAGAGCAGTCCTGGCCATCTGCCTATGATGACGTATTTTTCCTTCAACT[CG]AGGCTCCCTCACTGGCCATGGAAGAACACTGAGAATCCATGGCACACACAAAGAGTCAAA	TGAGTCAGTACCAGAGCAGTCCTGGCCATCTGCCTATGATGACGTATTTTTCCTTCAACT[CG]AGGCTCCCTCACTGGCCATGGAAGAACACTGAGAATCCATGGCACACACAAAGAGTCAAA	GRCm10					NA	NA	NA	NA	NA	NA	NA	NA			FALSE	cg29209039	chr11	5945400	5945400	1	*	0.267798	0.395712	14.9867	0.127915	1	Mus_musculus
cg29210016_BC11	cg29210016	10686184	AAACAACCAATACTAAAACTAACCATCTTCTCCCATACAAAATAAAAACA	11762221	AAACGACCAATACTAAAACTAACCATCTTCTCCCATACGAAATAAAAACG	G	Grn	G	cg	R	B	C	1	1	11	6007615	Mus musculus	mm10	aAACraCCAaTACTaAAaCTaaCCATCTTCTCCCATaCraAaTaaaAACr	AGGAAGGGAGGAGAACGGCCAGTACTGAAGCTGGCCATCTTCTCCCATGCGGAGTGGGAA[CG]CCTGGGAGGTGGTGGAGTCCGCTGCGGGAGGGTCTCTCCTTCCCCGCAGTCGAGACACCA	AGGAAGGGAGGAGAACGGCCAGTACTGAAGCTGGCCATCTTCTCCCATGCGGAGTGGGAA[CG]CCTGGGAGGTGGTGGAGTCCGCTGCGGGAGGGTCTCTCCTTCCCCGCAGTCGAGACACCA	GRCm10					NA	NA	NA	NA	NA	NA	NA	NA			FALSE	cg29210016	chr11	6007615	6007615	1	*	0.508251	0.323912	-34.3025	-0.184339	1	Mus_musculus
cg29212891_BC21	cg29212891	99655372	CRTCATAACRACAAATACTAAAATCTTAAAACCCCAAATCAAAAACAAAC	NA					cg	R	B	C	2	1	11	6264703	Mus musculus	mm10	rTCATAaCrACAaATaCTaAAATCTTaaaACCCCAAaTCAAAaaCAAACr	TTGTATGATTGCGTCATAGCGACAGATGCTGAAATCTTGGGACCCCAAGTCAAAGGCAAA[CG]TCGAGGCCGCGGGTCCAAAGGAAACAAGTGAGTCCACGGTTCTCTTTTTTCATCATTCCT	TTGTATGATTGCGTCATAGCGACAGATGCTGAAATCTTGGGACCCCAAGTCAAAGGCAAA[CG]TCGAGGCCGCGGGTCCAAAGGAAACAAGTGAGTCCACGGTTCTCTTTTTTCATCATTCCT	GRCm10	chr11:6267407-6267896				NA	NA	NA	NA	NA	NA	NA	NA			FALSE	cg29212891	chr11	6264703	6264703	1	*	0.525636	0.692237	29.203	0.166601	1	Mus_musculus
cg29215803_BC21	cg29215803	41799559	TACRAATCATCCTAATTTTATAACTACAAATCATCCTAATTTTAACTTCC	NA					cg	R	B	C	2	1	11	6489381	Mus musculus	mm10	aCrAaTCATCCTAATTTTaTAACTaCAAaTCATCCTAATTTTaaCTTCCr	GATTTTGTAACTGCGAGTCATCCTAATTTTGTAACTGCAAGTCATCCTAATTTTGGCTTC[CG]GCAAATCATGCACTTGGCCTCGTACTCAGCCGCAGAGGCACGGGAGCCATGGAGAAACCC	GATTTTGTAACTGCGAGTCATCCTAATTTTGTAACTGCAAGTCATCCTAATTTTGGCTTC[CG]GCAAATCATGCACTTGGCCTCGTACTCAGCCGCAGAGGCACGGGAGCCATGGAGAAACCC	GRCm10					NA	NA	NA	NA	NA	NA	NA	NA			FALSE	cg29215803	chr11	6489381	6489381	1	*	0.622365	0.787501	37.2872	0.165137	1	Mus_musculus
cg29216677_BC21	cg29216677	76798897	CRAACAAATATTAACCAATCCCAATCTATCCAACTCCAAATCATTCATTC	NA					cg	R	B	C	2	1	11	6558866	Mus musculus	mm10	raaCAaATaTTaaCCAATCCCAaTCTaTCCAACTCCAaaTCATTCATTCr	TCTGTAAGCAACGGGCAGATGTTGGCCAATCCCAGTCTGTCCAACTCCAGGTCATTCATT[CG]TCTTGGTTTAGCTATTTCTGTTTTATTACCCTCCTGAACTTCTGTAACGTCTAAGACAGC	TCTGTAAGCAACGGGCAGATGTTGGCCAATCCCAGTCTGTCCAACTCCAGGTCATTCATT[CG]TCTTGGTTTAGCTATTTCTGTTTTATTACCCTCCTGAACTTCTGTAACGTCTAAGACAGC	GRCm10					NA	NA	NA	NA	NA	NA	NA	NA			FALSE	cg29216677	chr11	6558866	6558866	1	*	0.305535	0.461445	23.1251	0.15591	1	Mus_musculus
cg29217886_BC21	cg29217886	70725824	TTATCTTCCCTAAACRCTAAAACTTCAAACATCTAAAACTCCAAAATATC	NA					cg	R	B	C	2	1	11	6650834	Mus musculus	mm10	TaTCTTCCCTaAACrCTaAaACTTCAAaCATCTAAaACTCCAAaATaTCr	AGTAGGGCAGTTTGTCTTCCCTGAACGCTGAGACTTCAAGCATCTAAGACTCCAAGATGT[CG]TGTGGAAGCAGAAGTCACACTTCCTGGGTGACTACTCCAGCCAGCTCAGCCGGGCCCCTC	AGTAGGGCAGTTTGTCTTCCCTGAACGCTGAGACTTCAAGCATCTAAGACTCCAAGATGT[CG]TGTGGAAGCAGAAGTCACACTTCCTGGGTGACTACTCCAGCCAGCTCAGCCGGGCCCCTC	GRCm10					NA	NA	NA	NA	NA	NA	NA	NA			FALSE	cg29217886	chr11	6650834	6650834	1	*	0.300589	0.491374	38.2037	0.190785	1	Mus_musculus
cg29229617_TC11	cg29229617	67637321	TTCTTAAATAAATCCTCTCTCTAAAAATCATTACCTATAAAACATTACCA	35689332	TTCTTAAATAAATCCTCTCTCTAAAAATCATTACCTATAAAACATTACCG	A	Red	R	cg	F	T	C	1	1	11	8302992	Mus musculus	mm10	TTCTTaaATAAATCCTCTCTCTAaAaATCATTACCTATaaaACATTaCCr	AGCCACCTATCCTAGTGAGAAGAGATTTTCCGACAGGTCCAGCAGATGGCAGTGTTGAAA[CG]GCAATGTCCCATAGGTAATGATCTCTAGAGAGAGGATTTATCCAAGAAACCCCAAATAAA	AGCCACCTATCCTAGTGAGAAGAGATTTTCCGACAGGTCCAGCAGATGGCAGTGTTGAAA[CG]GCAATGTCCCATAGGTAATGATCTCTAGAGAGAGGATTTATCCAAGAAACCCCAAATAAA	GRCm10					NA	NA	NA	NA	NA	NA	NA	NA			FALSE	cg29229617	chr11	8302992	8302992	1	*	0.109194	0.207195	15.787	0.0980014	1	Mus_musculus
cg29248796_TC21	cg29248796	40768442	TCAAACRATCACAAAATTTACAACAAATACAAAAAACTCTAACTTCTCCC	NA					cg	F	T	C	2	1	11	11529312	Mus musculus	mm10	CAAACraTCACAaaaTTTaCAaCAaATaCAaAAaaCTCTaaCTTCTCCCr	GGACAAAGTCTGCCCAGAAGTTCCCTTTATCCAGTGCCTCTCCACGGTCACATTTCCTCT[CG]GGAGAAGCCAGAGCCTTCTGCATCTGCTGCAAACCCTGTGACCGTTTGAGGAAGAGTGGG	GGACAAAGTCTGCCCAGAAGTTCCCTTTATCCAGTGCCTCTCCACGGTCACATTTCCTCT[CG]GGAGAAGCCAGAGCCTTCTGCATCTGCTGCAAACCCTGTGACCGTTTGAGGAAGAGTGGG	GRCm10					NA	NA	NA	NA	NA	NA	NA	NA			FALSE	cg29248796	chr11	11529312	11529312	1	*	0.299804	0.494594	40.2222	0.19479	1	Mus_musculus
cg29249693_TC21	cg29249693	78748292	ACATATATCCCAAATTAACCTCAAATCATTATATAACAAAAAATAACACC	NA					cg	F	T	C	2	1	11	11683190	Mus musculus	mm10	CATATATCCCAaaTTAaCCTCAAATCATTATaTAACAaAAaaTaaCACCr	CGAACATGGCAGCACACCTGTGATCCTGAGAGAGAGGTGGAGGCAGGAGGGTGAGGAACT[CG]GTGCCACCTTCTGTTACATAATGATTTGAGGCTAACCTGGGATATATGCAACCTGTCTGG	CGAACATGGCAGCACACCTGTGATCCTGAGAGAGAGGTGGAGGCAGGAGGGTGAGGAACT[CG]GTGCCACCTTCTGTTACATAATGATTTGAGGCTAACCTGGGATATATGCAACCTGTCTGG	GRCm10	chr11:11685304-11686481				NA	NA	NA	NA	NA	NA	NA	NA			FALSE	cg29249693	chr11	11683190	11683190	1	*	0.47852	0.613563	15.1938	0.135043	1	Mus_musculus
cg29249934_TC21	cg29249934	4655340	TTATTATTATTTTTAAACAATTCACCTCAATAACAAATCTAACACTTACC	NA					cg	F	T	C	2	1	11	11690790	Mus musculus	mm10	TaTTaTTaTTTTTAAaCAaTTCACCTCAaTAaCAAATCTaACACTTaCCr	ACGATTTCTCAGCAGACTCTGTACTCCACCCATCATCTTAAACTTTGCTTTTGAAAATGG[CG]GCAAGTGTCAGATTTGCTACTGAGGTGAACTGCTTAAAAACAACAACAACAAAAACCCCA	ACGATTTCTCAGCAGACTCTGTACTCCACCCATCATCTTAAACTTTGCTTTTGAAAATGG[CG]GCAAGTGTCAGATTTGCTACTGAGGTGAACTGCTTAAAAACAACAACAACAAAAACCCCA	GRCm10					NA	NA	NA	NA	NA	NA	NA	NA			FALSE	cg29249934	chr11	11690790	11690790	1	*	0.330651	0.578166	70.0995	0.247515	1	Mus_musculus
cg29249945_TC11	cg29249945	99716264	AACTTCCAAAACCTAAAATACATAACCACTAACTTTCATTTAATAAAACA	75790403	AACTTCCGAAACCTAAAATACGTAACCGCTAACTTTCATTTAATAAAACG	T	Red	R	cg	F	T	C	1	1	11	11691507	Mus musculus	mm10	aaCTTCCraaACCTaAaATACrTAaCCrCTaaCTTTCATTTaATaAAaCr	GGTAGAGTAGAAAACTAAAGTGATAGAGACCTTTCATAAAAACAGATAAACTGTGTCTCT[CG]CTTCATCAAATGAAAGCCAGCGGCTACGTATCTCAGGTCCCGGAAGCCAAGGTTGGCAGT	GGTAGAGTAGAAAACTAAAGTGATAGAGACCTTTCATAAAAACAGATAAACTGTGTCTCT[CG]CTTCATCAAATGAAAGCCAGCGGCTACGTATCTCAGGTCCCGGAAGCCAAGGTTGGCAGT	GRCm10					NA	NA	NA	NA	NA	NA	NA	NA			FALSE	cg29249945	chr11	11691507	11691507	1	*	0.076541	0.2832	85.7813	0.206659	1	Mus_musculus
cg29250147_TC11	cg29250147	99632836	ATAAAACCATATATATTTCCTTACAATTTTAAAAAACTATTACTTCTCCA	81636111	GTAAAACCATATATATTTCCTTACAATTTTAAAAAACTATTACTTCTCCG	A	Red	R	cg	F	T	C	1	1	11	11718484	Mus musculus	mm10	rTAAAaCCATaTaTaTTTCCTTACAaTTTTaaAAaACTaTTACTTCTCCr	CAAGAAACACACAGAGAAACGCAAACCCGCAACAGGTGCAAAGTCTAGGCTAAACACCCA[CG]GAGAAGTAACAGTCTTCCAAAACTGTAAGGAAACACACATGGCTTTACGGCAAGCCAGCA	CAAGAAACACACAGAGAAACGCAAACCCGCAACAGGTGCAAAGTCTAGGCTAAACACCCA[CG]GAGAAGTAACAGTCTTCCAAAACTGTAAGGAAACACACATGGCTTTACGGCAAGCCAGCA	GRCm10					NA	NA	NA	NA	NA	NA	NA	NA			FALSE	cg29250147	chr11	11718484	11718484	1	*	0.739436	0.841317	16.6776	0.101881	1	Mus_musculus
cg29276611_BC21	cg29276611	39746526	TCTCCTATTAACTTACCAAAAAAAACTATATACCCCATAAATACAAATAC	NA					cg	R	B	C	2	1	11	16954280	Mus musculus	mm10	CTCCTaTTAACTTaCCAaAAAAaaCTATaTaCCCCATaaATaCAaATACr	GCAACATCCGTTCTCCTGTTAACTTGCCAGAAAAGGCTATGTGCCCCATGGATGCAGATA[CG]TGGGGGGAAATTCTAGATGCAGAACTGGAAAGAGAAGTTGAAAAATTGCAATAGTTTTAT	GCAACATCCGTTCTCCTGTTAACTTGCCAGAAAAGGCTATGTGCCCCATGGATGCAGATA[CG]TGGGGGGAAATTCTAGATGCAGAACTGGAAAGAGAAGTTGAAAAATTGCAATAGTTTTAT	GRCm10					NA	NA	NA	NA	NA	NA	NA	NA		chr11:16951076-16951424	FALSE	cg29276611	chr11	16954280	16954280	1	*	0.485247	0.660045	31.087	0.174798	1	Mus_musculus
cg29277329_TC21	cg29277329	45625858	CTTCAAACTAACTAAAAATATCTAATTATTTCAAAACCTCTTCTTCCCTC	NA					cg	F	T	C	2	1	11	17053606	Mus musculus	mm10	TTCAAACTAACTaAAAaTATCTaATTaTTTCAAAaCCTCTTCTTCCCTCr	AGCACTGTGTCGTCTAGTTTGTAAGAAGGAATAAAGCAACATTTATGACCCTAACATACT[CG]AGGGAAGAAGAGGCTTTGAAACAATCAGATACTTTCAGTTAGTTTGAAGTAAGTAAACTT	AGCACTGTGTCGTCTAGTTTGTAAGAAGGAATAAAGCAACATTTATGACCCTAACATACT[CG]AGGGAAGAAGAGGCTTTGAAACAATCAGATACTTTCAGTTAGTTTGAAGTAAGTAAACTT	GRCm10					NA	NA	NA	NA	NA	NA	NA	NA			FALSE	cg29277329	chr11	17053606	17053606	1	*	0.439476	0.581402	16.9402	0.141926	1	Mus_musculus
cg29293302_BC21	cg29293302	17647281	ACATAAAAACAAATAATTAACTATCACAACRAAAACATAAAATCTACTTC	NA					cg	R	B	C	2	1	11	19521859	Mus musculus	mm10	CATaAaaaCAaATaaTTaaCTaTCACAaCrAaaACATAaAATCTaCTTCr	AATCAACCCAAGCATGAGGGCAGATGGTTGGCTGTCACAGCGAGGACATAGAATCTGCTT[CG]CAGGGGGAAGCACATAGGGAAACTGGGACTTCAGAGAAGGGATTTTTGAACTTTTACATT	AATCAACCCAAGCATGAGGGCAGATGGTTGGCTGTCACAGCGAGGACATAGAATCTGCTT[CG]CAGGGGGAAGCACATAGGGAAACTGGGACTTCAGAGAAGGGATTTTTGAACTTTTACATT	GRCm10					NA	NA	NA	NA	NA	NA	NA	NA			TRUE	cg29293302	chr11	19521859	19521859	1	*	0.647779	0.781117	22.5434	0.133338	1	Mus_musculus
cg29298071_BC11	cg29298071	24607381	TTAACAAAACAACAATCAACTCACACTTATAAATCTACAAACTAAAATCA	17713276	TTAACAAAACAACAATCGACTCACACTTATAAATCTACAAACTAAAATCG	G	Grn	G	cg	R	B	C	1	1	11	19979273	Mus musculus	mm10	TTaaCAaaaCAACAATCraCTCACACTTaTaaaTCTACAaACTaaAATCr	AAGTTCCGTGGCTTGGCAGGGCAACAATCGGCTCACACTTGTGGGTCTACAGACTGGAAT[CG]CAGCACGCTGTGTGTGTGAGCTCGCAGCTCGTTGTGTGTGAGCTCGGCTTCCTGTGCATT	AAGTTCCGTGGCTTGGCAGGGCAACAATCGGCTCACACTTGTGGGTCTACAGACTGGAAT[CG]CAGCACGCTGTGTGTGTGAGCTCGCAGCTCGTTGTGTGTGAGCTCGGCTTCCTGTGCATT	GRCm10					NA	NA	NA	NA	NA	NA	NA	NA			FALSE	cg29298071	chr11	19979273	19979273	1	*	0.263152	0.471577	49.4688	0.208425	1	Mus_musculus
cg29298079_TC21	cg29298079	98776352	TAACAAATATACTACATTATACCRAATAAATCATCRACRAATTAAAATCC	NA					cg	F	T	C	2	1	11	19979491	Mus musculus	mm10	aACAAATATACTaCATTaTACCraATaAaTCATCraCraaTTAaAaTCCr	CCAGCTTCTACTTCTGAGGAGCAGGAAGTGGGTGGGTAATGACAACGGGCCTGTAAACTG[CG]GACTCTAACCCGCCGATGACTCATCCGGTACAATGCAGTATATTTGTCAAGGAGACTGAA	CCAGCTTCTACTTCTGAGGAGCAGGAAGTGGGTGGGTAATGACAACGGGCCTGTAAACTG[CG]GACTCTAACCCGCCGATGACTCATCCGGTACAATGCAGTATATTTGTCAAGGAGACTGAA	GRCm10					NA	NA	NA	NA	NA	NA	NA	NA			FALSE	cg29298079	chr11	19979491	19979491	1	*	0.12425	0.25268	26.3773	0.128431	1	Mus_musculus
cg29298336_TC21	cg29298336	93625423	CAACTAATAACTATCTTACCCTAAAACACACRTTCTACAACTACTAAACC	NA					cg	F	T	C	2	1	11	19998091	Mus musculus	mm10	AaCTaaTaaCTaTCTTaCCCTaaaACACACrTTCTaCAaCTaCTAaACCr	ACCACAGCCTTGACACGCACAATATAGCTGTCACTAAAACGACAAGAAAGGGCATGACAA[CG]GTCTAGCAGCTGCAGAACGTGTGTCCCAGGGCAAGACAGCCACCAGCTGACACTTCTTTT	ACCACAGCCTTGACACGCACAATATAGCTGTCACTAAAACGACAAGAAAGGGCATGACAA[CG]GTCTAGCAGCTGCAGAACGTGTGTCCCAGGGCAAGACAGCCACCAGCTGACACTTCTTTT	GRCm10					NA	NA	NA	NA	NA	NA	NA	NA			FALSE	cg29298336	chr11	19998091	19998091	1	*	0.056134	0.171599	33.4485	0.115465	1	Mus_musculus
cg29298347_TC21	cg29298347	73623260	CTTATCATTACCAATTTATCTTTCTATCRCTCRCCATAAATAAAAAAACC	NA					cg	F	T	C	2	1	11	19998258	Mus musculus	mm10	TTaTCATTACCAaTTTaTCTTTCTaTCrCTCrCCATaaATaAaAAAaCCr	AGGCGGGATCAGTCGCGTCGGCGTGTGTAAGGTCATGCACCCTGAAGGCAACGGACGAAG[CG]GCTTTCTCATCCATGGCGAGCGACAGAAAGACAAACTGGTAATGACAAGCACACATCGTG	AGGCGGGATCAGTCGCGTCGGCGTGTGTAAGGTCATGCACCCTGAAGGCAACGGACGAAG[CG]GCTTTCTCATCCATGGCGAGCGACAGAAAGACAAACTGGTAATGACAAGCACACATCGTG	GRCm10					NA	NA	NA	NA	NA	NA	NA	NA			FALSE	cg29298347	chr11	19998258	19998258	1	*	0.22044	0.406274	41.4238	0.185833	1	Mus_musculus
cg29298350_TC21	cg29298350	6788485	ACRAACTATAACTTATATACAAAATCAATCRTCACTATTTTAACCACCAC	NA					cg	F	T	C	2	1	11	19998316	Mus musculus	mm10	CraaCTaTAaCTTATaTACAaAATCAaTCrTCACTATTTTAACCACCACr	AGCGGCTTTCTCATCCATGGCGAGCGACAGAAAGACAAACTGGTAATGACAAGCACACAT[CG]TGGTGGTTAAAATAGTGACGACTGATTCTGTACATAAGCTACAGCCCGCTTCCCTTTCCA	AGCGGCTTTCTCATCCATGGCGAGCGACAGAAAGACAAACTGGTAATGACAAGCACACAT[CG]TGGTGGTTAAAATAGTGACGACTGATTCTGTACATAAGCTACAGCCCGCTTCCCTTTCCA	GRCm10					NA	NA	NA	NA	NA	NA	NA	NA			FALSE	cg29298350	chr11	19998316	19998316	1	*	0.18132	0.392191	60.3424	0.210871	1	Mus_musculus
cg29300093_TC11	cg29300093	89675903	TTTCTAAAATAAACAAACCTATTCCTATTTTCTTAAAACTCTATATCACA	85697991	TTTCTAAAATAAACGAACCTATTCCTATTTTCTTAAAACTCTATATCACG	A	Red	R	cg	F	T	C	1	1	11	20166758	Mus musculus	mm10	TTTCTaaAATAAaCrAACCTaTTCCTaTTTTCTTaaaACTCTaTATCACr	AAAAAAAAAAAAAAAAAAAAAGGCAAATGTATGGCAGAAAAGCATTCCAAGAAGAAGTAA[CG]TGATACAGAGTCCCAAGAAAACAGGAACAGGTTCGCTTATTCCAGAAATCTAGGGAGGCC	AAAAAAAAAAAAAAAAAAAAAGGCAAATGTATGGCAGAAAAGCATTCCAAGAAGAAGTAA[CG]TGATACAGAGTCCCAAGAAAACAGGAACAGGTTCGCTTATTCCAGAAATCTAGGGAGGCC	GRCm10					NA	NA	NA	NA	NA	NA	NA	NA			FALSE	cg29300093	chr11	20166758	20166758	1	*	0.601539	0.746405	24.0939	0.144865	1	Mus_musculus
cg29304946_BC21	cg29304946	15678466	AATAACTCACRATTCATAAACTCTCTACCTAAAAATTTTAAAATAACAAC	NA					cg	R	B	C	2	1	11	20648488	Mus musculus	mm10	ATaACTCACrATTCATaaACTCTCTaCCTaaaAATTTTaAAATAACAACr	AAGGCCGCACAGATGACTCACGATTCATGGACTCTCTGCCTGGGAATTTTGAAATAACAA[CG]TCCACGGGTTTCCTGACAGACTTGACCCTGGATGACATCTTGTTTGCTGACATTGATACA	AAGGCCGCACAGATGACTCACGATTCATGGACTCTCTGCCTGGGAATTTTGAAATAACAA[CG]TCCACGGGTTTCCTGACAGACTTGACCCTGGATGACATCTTGTTTGCTGACATTGATACA	GRCm10					NA	NA	NA	NA	NA	NA	NA	NA			FALSE	cg29304946	chr11	20648488	20648488	1	*	0.67719	0.786126	14.1961	0.108936	1	Mus_musculus
cg29310647_BC11	cg29310647	23737821	TAAACTATAAACTCAATCTAATTCCTATCTCCATAATACAATTCAAAACA	90693954	TAAACTATAAACTCAATCTAATTCCTATCTCCATAATACAATTCAAAACG	T	Red	R	cg	R	B	C	1	1	11	21368936	Mus musculus	mm10	TAAaCTATAAaCTCAaTCTaATTCCTATCTCCATaATaCAATTCAAaACr	GTTTGCATTAACTAAGCTATAAGCTCAGTCTGATTCCTATCTCCATGATGCAATTCAAGA[CG]ACACATTTGATTTAAGCAGGCAGTTTTGTACAAAAAGATGATACTCCAAATATGTTTAAC	GTTTGCATTAACTAAGCTATAAGCTCAGTCTGATTCCTATCTCCATGATGCAATTCAAGA[CG]ACACATTTGATTTAAGCAGGCAGTTTTGTACAAAAAGATGATACTCCAAATATGTTTAAC	GRCm10		chr11:21370442-21371489			NA	NA	NA	NA	NA	NA	NA	NA			FALSE	cg29310647	chr11	21368936	21368936	1	*	0.548291	0.716791	31.6317	0.1685	1	Mus_musculus
cg29311077_BC21	cg29311077	81634929	ATACCCAACAAAATAACAAAATCCTAACTACACATCAACRATAAAAAAAC	NA					cg	R	B	C	2	1	11	21425583	Mus musculus	mm10	TaCCCAACAaaATaaCAAAaTCCTaACTaCACATCAaCrATaAaAAAACr	CTAGTTCTAGTATGCCCAACAGGATGGCAAAGTCCTGACTGCACATCAGCGATGAGAAAA[CG]TAGTTCTTCTGGAGATTCATCAACAGTCATATCATTGGCTCTAGGCAGAATGTGCTCAGC	CTAGTTCTAGTATGCCCAACAGGATGGCAAAGTCCTGACTGCACATCAGCGATGAGAAAA[CG]TAGTTCTTCTGGAGATTCATCAACAGTCATATCATTGGCTCTAGGCAGAATGTGCTCAGC	GRCm10					NA	NA	NA	NA	NA	NA	NA	NA			FALSE	cg29311077	chr11	21425583	21425583	1	*	0.240821	0.359287	13.2019	0.118466	1	Mus_musculus
cg29316161_TC11	cg29316161	58611439	TAAAAATAAATCACAAAAAAATATTCTCTAATAATTTCTTCACCCCACCA	11637116	TAAAAATAAATCACAAAAAAATATTCTCTAATAATTTCTTCACCCCACCG	A	Red	R	cg	F	T	C	1	1	11	22198081	Mus musculus	mm10	TAAAAATAaaTCACAAaaAaaTaTTCTCTaATaATTTCTTCACCCCACCr	AGCAGCAGTGAGCCTGGTGGCAACCAGTGTTGAACCCTGGAGGAGTCGGAGGAAGGAAGA[CG]GTGGGGTGAAGAAATCATCAGAGAACACCTCCTTGTGACCTATTTTTATTTTTGAAATGC	AGCAGCAGTGAGCCTGGTGGCAACCAGTGTTGAACCCTGGAGGAGTCGGAGGAAGGAAGA[CG]GTGGGGTGAAGAAATCATCAGAGAACACCTCCTTGTGACCTATTTTTATTTTTGAAATGC	GRCm10					NA	NA	NA	NA	NA	NA	NA	NA			FALSE	cg29316161	chr11	22198081	22198081	1	*	0.536272	0.667207	15.2141	0.130935	1	Mus_musculus
cg29320432_BC21	cg29320432	75696101	AAATAATAAAATTCCCRAAAAACCRTAACTAAACACTCAAATACTCAAAC	NA					cg	R	B	C	2	1	11	22854731	Mus musculus	mm10	aaTaATAaAaTTCCCrAaaAaCCrTaACTAAaCACTCAaaTaCTCAaACr	TGTAACAGGTGAGGTGATAGAGTTCCCGAGGAGCCGTGACTAAGCACTCAGGTGCTCAGA[CG]GCCTTTACCACTTCATGTTTTGTGAGTGAATTATTCCAAAAGTGAGAGCACATTGCAGTT	TGTAACAGGTGAGGTGATAGAGTTCCCGAGGAGCCGTGACTAAGCACTCAGGTGCTCAGA[CG]GCCTTTACCACTTCATGTTTTGTGAGTGAATTATTCCAAAAGTGAGAGCACATTGCAGTT	GRCm10					NA	NA	NA	NA	NA	NA	NA	NA			FALSE	cg29320432	chr11	22854731	22854731	1	*	0.193302	0.367349	38.489	0.174047	1	Mus_musculus
cg29321564_TC21	cg29321564	84613355	CATTAAACAACAAAACAACTTAACAACRAACRACATTTTCAATCCACAAC	NA					cg	F	T	C	2	1	11	22973140	Mus musculus	mm10	ATTAAACAaCAaAACAACTTAaCAaCraaCrACATTTTCAATCCACAaCr	GGGGGGGGGGGGGGGGGGGGGGGGGCTCTTCCCGGATCTCGCGATAATCTCTTTTTCTCA[CG]CTGTGGATTGAAAATGTCGCCCGCTGCTAAGTTGTTCTGCTGTTTAATGTTCGTTACCTT	GGGGGGGGGGGGGGGGGGGGGGGGGCTCTTCCCGGATCTCGCGATAATCTCTTTTTCTCA[CG]CTGTGGATTGAAAATGTCGCCCGCTGCTAAGTTGTTCTGCTGTTTAATGTTCGTTACCTT	GRCm10					NA	NA	NA	NA	NA	NA	NA	NA	chr11:22971974-22972993		FALSE	cg29321564	chr11	22973140	22973140	1	*	0.273971	0.39742	13.4234	0.123449	1	Mus_musculus
cg29329097_TC21	cg29329097	79697447	ATACTATAATTACTTCTACCACRACTACTTAAAAACAAACTCAAACTACC	NA					cg	F	T	C	2	1	11	23978488	Mus musculus	mm10	TACTaTaATTaCTTCTaCCACraCTaCTTaaaAACAAACTCAAACTaCCr	TTACAGTAAATATTTTGATCTGTCAGAAGGGGGCATTCTTGCTTTTCCAGACAAAAGCAA[CG]GCAGTTTGAGTTTGTTCCCAAGCAGCCGTGGCAGAAGCAATCACAGTACAGCTCTTTGGG	TTACAGTAAATATTTTGATCTGTCAGAAGGGGGCATTCTTGCTTTTCCAGACAAAAGCAA[CG]GCAGTTTGAGTTTGTTCCCAAGCAGCCGTGGCAGAAGCAATCACAGTACAGCTCTTTGGG	GRCm10					NA	NA	NA	NA	NA	NA	NA	NA			FALSE	cg29329097	chr11	23978488	23978488	1	*	0.251293	0.409841	26.6128	0.158548	1	Mus_musculus
cg29331472_TC11	cg29331472	79701280	AACACTTAAATTAAATCCTTACAATTATCTCTCAATCCCAACTTACCCCA	2696911	AACACTTAAATTAAATCCTTACAATTATCTCTCAATCCCGACTTACCCCG	A	Red	R	cg	F	T	C	1	1	11	24184837	Mus musculus	mm10	aACACTTAAATTAaATCCTTaCAATTATCTCTCAATCCCrACTTaCCCCr	ACAATGTACTTAAAACGAGGGCGAGCAACTTTAGCTATAAAAAGAAGTGACAAAGAAGCA[CG]GGGCAAGTCGGGATTGAGAGATAATTGCAAGGATCTAATTTAAGTGTCAGTGTACACAGC	ACAATGTACTTAAAACGAGGGCGAGCAACTTTAGCTATAAAAAGAAGTGACAAAGAAGCA[CG]GGGCAAGTCGGGATTGAGAGATAATTGCAAGGATCTAATTTAAGTGTCAGTGTACACAGC	GRCm10					NA	NA	NA	NA	NA	NA	NA	NA			FALSE	cg29331472	chr11	24184837	24184837	1	*	0.137385	0.284501	33.046	0.147116	1	Mus_musculus
cg29332059_TC21	cg29332059	10778887	CTCAATCCAAAACTCAATTCRAAATTTACTTTTTAAAAATATCTCACACC	NA					cg	F	T	C	2	1	11	24254908	Mus musculus	mm10	TCAaTCCAAaACTCAaTTCrAAaTTTACTTTTTAaaAaTaTCTCACACCr	AGGAGGATGGCAAGTTCAAGGCCTGCCTGATCTACAGAGTTCAAGGCCAAGCCTGGTCAA[CG]GTGTGAGACACTCCTAAAAAGTAAACTTCGAACTGAGTCTTGGACTGAGCCACAGCAGCG	AGGAGGATGGCAAGTTCAAGGCCTGCCTGATCTACAGAGTTCAAGGCCAAGCCTGGTCAA[CG]GTGTGAGACACTCCTAAAAAGTAAACTTCGAACTGAGTCTTGGACTGAGCCACAGCAGCG	GRCm10					NA	NA	NA	NA	NA	NA	NA	NA			FALSE	cg29332059	chr11	24254908	24254908	1	*	0.274278	0.409936	17.2037	0.135658	1	Mus_musculus
cg29332071_TC21	cg29332071	43683233	TTTAAAAAACACAAATCCTACCACCRCTATATTACCAAACATTTCTTACC	NA					cg	F	T	C	2	1	11	24255707	Mus musculus	mm10	TTaaaAaACACAAATCCTACCACCrCTaTaTTACCAaaCATTTCTTACCr	GTATGATCGGCCAGGGGAAGTTGTGAGTTTAAATATAAGCATCCACTTCGAAGGAACTAA[CG]GTAAGAAATGCCTGGTAACACAGCGGTGGTAGGATTTGTGTCTCCCAAAGCCAGGCCATC	GTATGATCGGCCAGGGGAAGTTGTGAGTTTAAATATAAGCATCCACTTCGAAGGAACTAA[CG]GTAAGAAATGCCTGGTAACACAGCGGTGGTAGGATTTGTGTCTCCCAAAGCCAGGCCATC	GRCm10					NA	NA	NA	NA	NA	NA	NA	NA			FALSE	cg29332071	chr11	24255707	24255707	1	*	0.308995	0.489786	33.1965	0.180792	1	Mus_musculus
cg29355512_BC21	cg29355512	58605221	ATTACAAAAAACCTACAAAAATTACTTTCCCRACAATTTACAAACTCCAC	NA					cg	R	B	C	2	1	11	29130676	Mus musculus	mm10	TTACAaAAAaCCTaCAAaaATTaCTTTCCCraCAaTTTaCAaaCTCCACr	TGACTCTGGCAATTACAGAAAGCCTGCAAGGATTGCTTTCCCGGCAGTTTGCAGGCTCCA[CG]GAAACGAAACTGCGTCCGACTCCGCCCACAGGAGTGCTGGCCAATGAGGCGCTGCCCAGG	TGACTCTGGCAATTACAGAAAGCCTGCAAGGATTGCTTTCCCGGCAGTTTGCAGGCTCCA[CG]GAAACGAAACTGCGTCCGACTCCGCCCACAGGAGTGCTGGCCAATGAGGCGCTGCCCAGG	GRCm10			chr11:29130675-29130955	chr11	29130675	29130955	280	27	186	19.3	66.4	0.88			FALSE	cg29355512	chr11	29130676	29130676	1	*	0.0450673	0.131989	20.9609	0.0869218	1	Mus_musculus
cg29355531_TC11	cg29355531	96725971	AAATCAAACACTCAACTATTTACAAATACAAACATTATAAAACAACACCA	41657206	AAATCGAACACTCAACTATTTACAAATACGAACGTTATAAAACAACACCG	T	Red	R	cg	F	T	C	1	1	11	29130883	Mus musculus	mm10	aAATCraaCACTCAaCTATTTaCAaATaCrAaCrTTaTaaAaCAaCACCr	AACCGCGAACTCACACCGTTTCTCACCTGTGTCCCAGGTCTACAGTCACCGCTCTGGATC[CG]GTGCTGCTCCACAACGCTCGCATCTGCAAATAGCTGAGTGCCCGATTCCGCCCGGGCCGG	AACCGCGAACTCACACCGTTTCTCACCTGTGTCCCAGGTCTACAGTCACCGCTCTGGATC[CG]GTGCTGCTCCACAACGCTCGCATCTGCAAATAGCTGAGTGCCCGATTCCGCCCGGGCCGG	GRCm10			chr11:29130675-29130955	chr11	29130675	29130955	280	27	186	19.3	66.4	0.88			FALSE	cg29355531	chr11	29130883	29130883	1	*	0.0486672	0.163505	35.2076	0.114837	1	Mus_musculus
cg29367144_TC11	cg29367144	38750981	TTATCCAATCCTTCTTCCAAAATAAACTATTTTACTTACTCATTATACCA	13777560	TTATCCGATCCTTCTTCCAAAATAAACTATTTTACTTACTCATTATACCG	A	Red	R	cg	F	T	C	1	1	11	30996916	Mus musculus	mm10	TTATCCrATCCTTCTTCCAAAaTaAaCTaTTTTaCTTACTCATTaTaCCr	TTCCGAAACAAAAGGAAATTCATAAGCAAAAAGGAGGTGAGTAAGCAAGGTGAGTAAGCA[CG]GCACAATGAGTAAGCAAAACAGCTCACTTTGGAAGAAGGATCGGATAAACAAACAGCAGT	TTCCGAAACAAAAGGAAATTCATAAGCAAAAAGGAGGTGAGTAAGCAAGGTGAGTAAGCA[CG]GCACAATGAGTAAGCAAAACAGCTCACTTTGGAAGAAGGATCGGATAAACAAACAGCAGT	GRCm10					NA	NA	NA	NA	NA	NA	NA	NA			TRUE	cg29367144	chr11	30996916	30996916	1	*	0.777142	0.887119	27.4864	0.109977	1	Mus_musculus
cg29373086_BC21	cg29373086	63650443	AACACRTAACTATAAATAACCAAAAAAACRATTTTAAACATTTTCCATTC	NA					cg	R	B	C	2	1	11	31824618	Mus musculus	mm10	aCACrTaACTaTaaaTAaCCAaaaAaACraTTTTaAaCATTTTCCATTCr	AATCAGAGCAGGGCACGTGACTGTGGGTAGCCAGGGAGACGGTTTTGAGCATTTTCCATT[CG]TGAACACAGATATGCCTCAAGCAGTACATGTGTCCCTCAAAATCTATGTTGAATCCCTGG	AATCAGAGCAGGGCACGTGACTGTGGGTAGCCAGGGAGACGGTTTTGAGCATTTTCCATT[CG]TGAACACAGATATGCCTCAAGCAGTACATGTGTCCCTCAAAATCTATGTTGAATCCCTGG	GRCm10					NA	NA	NA	NA	NA	NA	NA	NA			FALSE	cg29373086	chr11	31824618	31824618	1	*	0.169028	0.282369	15.7216	0.113341	1	Mus_musculus
cg29373094_TC21	cg29373094	13603881	AAAAACAAATTAAACCAAAATATATCAAAATAACCTCCCAAAAAAATACC	NA					cg	F	T	C	2	1	11	31825000	Mus musculus	mm10	AaAACAaaTTaaaCCAAAaTaTaTCAAaaTaaCCTCCCAaaAAaATaCCr	CTACAGAGGTCATCTGGCTCACTGTGCTGGGCGTGACTTGGCATCTGCTGAGCAAACACA[CG]GCATCTTCCTGGGAGGCCACCTTGACACACTTTGGCCCAACCTGTTCTCCTGAAGCTGGG	CTACAGAGGTCATCTGGCTCACTGTGCTGGGCGTGACTTGGCATCTGCTGAGCAAACACA[CG]GCATCTTCCTGGGAGGCCACCTTGACACACTTTGGCCCAACCTGTTCTCCTGAAGCTGGG	GRCm10					NA	NA	NA	NA	NA	NA	NA	NA			FALSE	cg29373094	chr11	31825000	31825000	1	*	0.167161	0.305496	25.2965	0.138335	1	Mus_musculus
cg29374497_BC11	cg29374497	50759400	ATTATAATCTCAATCTTCTCTAAACCAAATACTCACCCATAACAAAATCA	81689416	ATTATAATCTCAATCTTCTCTAAACCAAATACTCACCCATAACAAAATCG	T	Red	R	cg	R	B	C	1	1	11	32010643	Mus musculus	mm10	aTTaTaaTCTCAATCTTCTCTaaaCCAaATaCTCACCCATAaCAaAaTCr	CGACCAGTGAGGGTTGTGGTCTCAATCTTCTCTGGGCCAGATGCTCACCCATAGCAGAGT[CG]GTGAGAAGGCTAAAGTTCAAAAACGCAGACTTTGGCACAGGGCCAAGCACCTGGAGTAGT	CGACCAGTGAGGGTTGTGGTCTCAATCTTCTCTGGGCCAGATGCTCACCCATAGCAGAGT[CG]GTGAGAAGGCTAAAGTTCAAAAACGCAGACTTTGGCACAGGGCCAAGCACCTGGAGTAGT	GRCm10					NA	NA	NA	NA	NA	NA	NA	NA			FALSE	cg29374497	chr11	32010643	32010643	1	*	0.169879	0.299383	21.493	0.129504	1	Mus_musculus
cg29375727_BC11	cg29375727	91650428	AACACAACACTACTTCCCCAATAACAAATACAATATATACCTTTAAATCA	39754284	AACACAACGCTACTTCCCCGATAACAAATACGATATATACCTTTAAATCG	A	Red	R	cg	R	B	C	1	1	11	32138813	Mus musculus	mm10	AACACAaCrCTaCTTCCCCraTAaCAAaTaCraTaTaTaCCTTTAAATCr	GTCAGAGAGGCCAACACAGCGCTGCTTCCCCGGTAGCAAGTGCGGTGTGTGCCTTTAAAT[CG]TGCACCGGGGCCAGCTCACTCAGATTTGCCCTCCGTGTGTTTATTTGCATGCTTCAGTAC	GTCAGAGAGGCCAACACAGCGCTGCTTCCCCGGTAGCAAGTGCGGTGTGTGCCTTTAAAT[CG]TGCACCGGGGCCAGCTCACTCAGATTTGCCCTCCGTGTGTTTATTTGCATGCTTCAGTAC	GRCm10					NA	NA	NA	NA	NA	NA	NA	NA			FALSE	cg29375727	chr11	32138813	32138813	1	*	0.74135	0.839552	15.1119	0.0982021	1	Mus_musculus
cg29377045_TC11	cg29377045	40665147	ACCAAAAACAAAAAAAACACTTCCTATCCAATATACAAAATAATAAACCA	61619140	ACCGAAAACAAAAAAAACACTTCCTATCCAATATACAAAATAATAAACCG	A	Red	R	cg	F	T	C	1	1	11	32223002	Mus musculus	mm10	aCCrAaAaCAAAAaAAaCACTTCCTaTCCAaTATACAaAaTaATaAACCr	ATCCGCGCATGCGCTCACTCTTCTCTCTTCAGCCTCAGTGCTCACGTATAACGTCAGGCA[CG]GTTCATCACTCTGTATACTGGACAGGAAGTGCTTCTTTTGCTCTCGGCTGAGGCTGAAGG	ATCCGCGCATGCGCTCACTCTTCTCTCTTCAGCCTCAGTGCTCACGTATAACGTCAGGCA[CG]GTTCATCACTCTGTATACTGGACAGGAAGTGCTTCTTTTGCTCTCGGCTGAGGCTGAAGG	GRCm10	chr11:32226389-32226811				NA	NA	NA	NA	NA	NA	NA	NA	chr11:32221590-32222474		FALSE	cg29377045	chr11	32223002	32223002	1	*	0.0567914	0.161678	27.5416	0.104886	1	Mus_musculus
cg29380480_BC21	cg29380480	61790525	TTCTATCTATTAAATCCTAACCAAATTCCCAAACTAATAAACAATTATAC	NA					cg	R	B	C	2	1	11	32565999	Mus musculus	mm10	TCTATCTaTTaaaTCCTaaCCAaATTCCCAaACTaATaaACAATTaTACr	CATTGGTAGATTTCTATCTGTTGGGTCCTGGCCAGATTCCCAGACTGATGGACAATTGTA[CG]AGGCCAGACTCTGACCACCAACGTTTCCCAAACACAAACTTGCTTGTTCTGTGAAAGAGT	CATTGGTAGATTTCTATCTGTTGGGTCCTGGCCAGATTCCCAGACTGATGGACAATTGTA[CG]AGGCCAGACTCTGACCACCAACGTTTCCCAAACACAAACTTGCTTGTTCTGTGAAAGAGT	GRCm10					NA	NA	NA	NA	NA	NA	NA	NA			FALSE	cg29380480	chr11	32565999	32565999	1	*	0.465412	0.628878	25.3563	0.163466	1	Mus_musculus
cg29393863_TC21	cg29393863	99711534	TATTTACATAATACCATCAACTATAACAACTACTTATATAACTATTACCC	NA					cg	F	T	C	2	1	11	33925912	Mus musculus	mm10	aTTTaCATaATaCCATCAACTaTAACAaCTaCTTATaTAACTATTACCCr	TGAGAAGTTACAAAGTCACTCAAAATCGCTGCCATGCCGGGGAAGGCGTGGTGTGCTGTC[CG]GGTAATAGTTACATAAGCAGCTGTTACAGTTGATGGCATCATGCAAACAATATGAAACAT	TGAGAAGTTACAAAGTCACTCAAAATCGCTGCCATGCCGGGGAAGGCGTGGTGTGCTGTC[CG]GGTAATAGTTACATAAGCAGCTGTTACAGTTGATGGCATCATGCAAACAATATGAAACAT	GRCm10					NA	NA	NA	NA	NA	NA	NA	NA			FALSE	cg29393863	chr11	33925912	33925912	1	*	0.6516	0.764567	14.062	0.112967	1	Mus_musculus
cg29393960_BC21	cg29393960	60767966	CCCCATCTTACAAATATTCTAAAACTCAAATAAACCAAAAATCACATACC	NA					cg	R	B	C	2	1	11	33932412	Mus musculus	mm10	CCCATCTTACAAATATTCTaAAaCTCAaATAAaCCAAaaaTCACATaCCr	GTCATTATTAACCCCATCTTACAAATATTCTGAAGCTCAGATAAGCCAAGGGTCACATGC[CG]GGAGACAGAGACATGGACAAGCAGTCGGGAGTTGAAGCCACCTCGTCTGCCTGACTTTAG	GTCATTATTAACCCCATCTTACAAATATTCTGAAGCTCAGATAAGCCAAGGGTCACATGC[CG]GGAGACAGAGACATGGACAAGCAGTCGGGAGTTGAAGCCACCTCGTCTGCCTGACTTTAG	GRCm10					NA	NA	NA	NA	NA	NA	NA	NA			FALSE	cg29393960	chr11	33932412	33932412	1	*	0.295272	0.419673	13.0596	0.124401	1	Mus_musculus
cg29403646_TC11	cg29403646	3645856	ACAACATATTCTCTCATAAAAACATATAAATTTCCTAAAACAAACTAACA	24629371	ACAACGTATTCTCTCGTAAAAACGTATAAATTTCCTAAAACAAACTAACG	G	Grn	G	cg	F	T	C	1	1	11	35178287	Mus musculus	mm10	aCAACrTaTTCTCTCrTaaAAACrTaTaaaTTTCCTaAaACAaaCTaaCr	CTTGTGGGAGAGGAAGGATGGGCGAGTGGGCGCAGCCTTCCGCGTGCCTGCTTCTCGGAG[CG]CCAGCCTGTCTCAGGAAACCCACACGTTTCCACGAGAGAACACGTTGCCACCGGTTTAAA	CTTGTGGGAGAGGAAGGATGGGCGAGTGGGCGCAGCCTTCCGCGTGCCTGCTTCTCGGAG[CG]CCAGCCTGTCTCAGGAAACCCACACGTTTCCACGAGAGAACACGTTGCCACCGGTTTAAA	GRCm10					NA	NA	NA	NA	NA	NA	NA	NA			FALSE	cg29403646	chr11	35178287	35178287	1	*	0.222065	0.414763	44.7811	0.192698	1	Mus_musculus
cg29455032_TC21	cg29455032	96685391	TCCCTAATAATAACRTCTTCCCCACTATAACTAAAATATACCTAAAAACC	NA					cg	F	T	C	2	1	11	43388351	Mus musculus	mm10	CCCTAATaaTaaCrTCTTCCCCACTaTaACTaaaaTaTaCCTaAaAACCr	AAGCATAAGGACACTTGAAATGTCACAGTTCAAAAGTATGCAAATGTACAACCGGAGAGA[CG]GTTCTCAGGCACACCCCAGTCACAGTGGGGAAGACGCCACCATTAGGGAGTCCTCAGACT	AAGCATAAGGACACTTGAAATGTCACAGTTCAAAAGTATGCAAATGTACAACCGGAGAGA[CG]GTTCTCAGGCACACCCCAGTCACAGTGGGGAAGACGCCACCATTAGGGAGTCCTCAGACT	GRCm10					NA	NA	NA	NA	NA	NA	NA	NA			FALSE	cg29455032	chr11	43388351	43388351	1	*	0.323308	0.5041	32.706	0.180792	1	Mus_musculus
cg29469873_BC11	cg29469873	45743256	CTATAACTAATTCTAAACTTAATATCAATTCCTATAACATTCTTATCACA	69746209	CTATAACTAATTCTAAACTTAATATCAATTCCTATAACGTTCTTATCACG	G	Grn	G	cg	R	B	C	1	1	11	44950565	Mus musculus	mm10	CTATaaCTAaTTCTaaACTTaATaTCAaTTCCTaTAACrTTCTTaTCACr	TGTAGACCGCTTCTATGGCTAGTTCTGGACTTGATGTCAGTTCCTGTAACGTTCTTGTCA[CG]CTCTACCTGGCCGTGGAAACCACAGAACCAGTTACATGAACTGCCTGTTTCTGGTTGCTG	TGTAGACCGCTTCTATGGCTAGTTCTGGACTTGATGTCAGTTCCTGTAACGTTCTTGTCA[CG]CTCTACCTGGCCGTGGAAACCACAGAACCAGTTACATGAACTGCCTGTTTCTGGTTGCTG	GRCm10					NA	NA	NA	NA	NA	NA	NA	NA			FALSE	cg29469873	chr11	44950565	44950565	1	*	0.536289	0.673425	17.3874	0.137136	1	Mus_musculus
cg29476124_TC11	cg29476124	81694947	CTATAACTATCAATCAATCTTACTCAACCCAACCATATCTACATTACACA	70702453	CTATAACTATCAATCAATCTTACTCAACCCAACCATATCTACATTACACG	A	Red	R	cg	F	T	C	1	1	11	45815833	Mus musculus	mm10	CTaTaaCTATCAATCAATCTTaCTCAACCCAaCCATaTCTaCATTaCACr	GCACCATTAACGCTGGCGCCTAGTCAGCTCCACATTTGGTTTTGCCCTTCATTGGCACAA[CG]TGCAATGCAGACATGGCTGGGTTGAGCAAGATTGATTGATAGCCACAGGAGGCAGAGCAA	GCACCATTAACGCTGGCGCCTAGTCAGCTCCACATTTGGTTTTGCCCTTCATTGGCACAA[CG]TGCAATGCAGACATGGCTGGGTTGAGCAAGATTGATTGATAGCCACAGGAGGCAGAGCAA	GRCm10					NA	NA	NA	NA	NA	NA	NA	NA			FALSE	cg29476124	chr11	45815833	45815833	1	*	0.550429	0.68903	18.462	0.138601	1	Mus_musculus
cg29483662_BC11	cg29483662	9683303	ACAATCCTTCCAAAACACAAAAAACTTATCAATTTCTCAAAAACAAACCA	63795105	ACAATCCTTCCAAAACACGAAAAACTTATCAATTTCTCAAAAACAAACCG	T	Red	R	cg	R	B	C	1	1	11	46440098	Mus musculus	mm10	ACAATCCTTCCAaAaCACraAAaACTTaTCAATTTCTCAAAAACAaACCr	GACAAAAACAAAACAATCCTTCCAGAGCACGGAAGACTTGTCAATTTCTCAAAAACAGAC[CG]GGCAAAGTATACTGGGGGGGGGGGGGGGAGAAGAGCAGGGCAGGGTGTGAGGGAGGGAGA	GACAAAAACAAAACAATCCTTCCAGAGCACGGAAGACTTGTCAATTTCTCAAAAACAGAC[CG]GGCAAAGTATACTGGGGGGGGGGGGGGGAGAAGAGCAGGGCAGGGTGTGAGGGAGGGAGA	GRCm10					NA	NA	NA	NA	NA	NA	NA	NA		chr11:46436915-46437654	FALSE	cg29483662	chr11	46440098	46440098	1	*	0.787779	0.871831	13.4022	0.0840516	1	Mus_musculus
cg29496297_TC11	cg29496297	26619365	AAACAAAAAAACCCACCCTTCAAAAATTAATCACATACTTTAAACTTCCA	76792928	AAACGAAAAAACCCGCCCTTCAAAAATTAATCACGTACTTTAAACTTCCG	A	Red	R	cg	F	T	C	1	1	11	48756541	Mus musculus	mm10	aAACrAaaAAACCCrCCCTTCAaAAaTTAATCACrTaCTTTaaaCTTCCr	CAGTAGAGACATTATCTGTGGCAGCCGTGCAGCTCTCAGCCATTTGCGGGTTTTGCTCCA[CG]GAAGCCCAAAGCACGTGATTAACTTCTGAAGGGCGGGTTTCCTCGTTCACACGTCCTTGC	CAGTAGAGACATTATCTGTGGCAGCCGTGCAGCTCTCAGCCATTTGCGGGTTTTGCTCCA[CG]GAAGCCCAAAGCACGTGATTAACTTCTGAAGGGCGGGTTTCCTCGTTCACACGTCCTTGC	GRCm10					NA	NA	NA	NA	NA	NA	NA	NA		chr11:48753673-48753878	FALSE	cg29496297	chr11	48756541	48756541	1	*	0.673582	0.781157	13.4137	0.107575	1	Mus_musculus
cg29497789_TC21	cg29497789	24674540	ATCAAAACRACRAAAATAATTAAACAAATCCTAAACRCRCTATCCTAAAC	NA					cg	F	T	C	2	1	11	48849546	Mus musculus	mm10	TCAAAaCraCrAaaATaaTTAaaCAAaTCCTaaaCrCrCTaTCCTAaACr	ACTTTGGATCCAGACACAGCCAACCCCCGTCTCATCTTGTCCCTGGATCTAAAGAGCGTA[CG]TCTAGGACAGCGCGCCCAGGACTTGCCTAACCATCCTCGCCGCTTTGATACCAACACCCG	ACTTTGGATCCAGACACAGCCAACCCCCGTCTCATCTTGTCCCTGGATCTAAAGAGCGTA[CG]TCTAGGACAGCGCGCCCAGGACTTGCCTAACCATCCTCGCCGCTTTGATACCAACACCCG	GRCm10			chr11:48849541-48849747	chr11	48849541	48849747	206	18	132	17.5	64.1	0.85			FALSE	cg29497789	chr11	48849546	48849546	1	*	0.617648	0.76236	25.3424	0.144713	1	Mus_musculus
cg29499942_BC21	cg29499942	5604462	AAAACRCAAAACCAAAAACACATAAATAAACTCAAACACAAAACACCTAC	NA					cg	R	B	C	2	1	11	49173810	Mus musculus	mm10	aaaCrCAaaaCCAaAAaCACATAAATAAaCTCAaaCACAaAaCACCTACr	TTTGTATGTTTGGGGCGCAGGGCCAGAAGCACATAAATAAGCTCAGGCACAGAGCACCTA[CG]TCTCTGGGGTCATTTCCTGAATACTTCATTTGAAGATAAGAGGACGACGTAATTATTTTT	TTTGTATGTTTGGGGCGCAGGGCCAGAAGCACATAAATAAGCTCAGGCACAGAGCACCTA[CG]TCTCTGGGGTCATTTCCTGAATACTTCATTTGAAGATAAGAGGACGACGTAATTATTTTT	GRCm10					NA	NA	NA	NA	NA	NA	NA	NA			FALSE	cg29499942	chr11	49173810	49173810	1	*	0.350067	0.510523	23.7257	0.160456	1	Mus_musculus
cg29500596_TC11	cg29500596	73714497	ATATATTCTAAAAAACTTCCTAATCCTACAAAAAAATCCCTCCTAACCCA	60604499	ATATATTCTAAAAAACTTCCTAATCCTACGAAAAAATCCCTCCTAACCCG	A	Red	R	cg	F	T	C	1	1	11	49247283	Mus musculus	mm10	ATATaTTCTAaAAaACTTCCTAaTCCTACraAaaAaTCCCTCCTaaCCCr	TTGAAAGCCATCAATCAATGCAACACACCTCCTCAGTACTCTGGGTGCTTTAGGTACTCA[CG]GGCCAGGAGGGACTCCTCCGTAGGACTAGGAAGTCTTCTAGAACATATCATGCCCTATAG	TTGAAAGCCATCAATCAATGCAACACACCTCCTCAGTACTCTGGGTGCTTTAGGTACTCA[CG]GGCCAGGAGGGACTCCTCCGTAGGACTAGGAAGTCTTCTAGAACATATCATGCCCTATAG	GRCm10	chr11:49250478-49250859				NA	NA	NA	NA	NA	NA	NA	NA		chr11:49243871-49244453	FALSE	cg29500596	chr11	49247283	49247283	1	*	0.216232	0.351759	20.0813	0.135527	1	Mus_musculus
cg29500683_BC11	cg29500683	75706894	AACTCAACAAAAATCTACCTACCTCTATCTCTAAAATATATAATCAAACA	75753253	AACTCAACAAAAATCTACCTACCTCTATCTCTAAAATATATAATCAAACG	G	Grn	G	cg	R	B	C	1	1	11	49252758	Mus musculus	mm10	AACTCAACAaAaATCTaCCTaCCTCTaTCTCTaaAaTATaTaATCAAACr	AGGCTGGCCTTAAACTCAACAGAGATCTGCCTGCCTCTGTCTCTGGAGTATGTGATCAAA[CG]CATGTACCACCATGCCCCGCCTAGGGTATTCTATTTTTAAAAGGAAAATATGGCAAAAGA	AGGCTGGCCTTAAACTCAACAGAGATCTGCCTGCCTCTGTCTCTGGAGTATGTGATCAAA[CG]CATGTACCACCATGCCCCGCCTAGGGTATTCTATTTTTAAAAGGAAAATATGGCAAAAGA	GRCm10					NA	NA	NA	NA	NA	NA	NA	NA	chr11:49250478-49250859		FALSE	cg29500683	chr11	49252758	49252758	1	*	0.203217	0.319363	14.3544	0.116146	1	Mus_musculus
cg29501864_BC21	cg29501864	76769520	AAACCTTAACAATATACCCAAAACATTTATAATACACTAAAAATAATATC	NA					cg	R	B	C	2	1	11	49436652	Mus musculus	mm10	AaCCTTaaCAATaTaCCCAaaaCATTTaTaATaCACTAAAAATAaTaTCr	CTGCTACCATAGAGCCTTGGCAATGTGCCCAGGGCATTTGTGATGCACTAAAAATAGTGT[CG]TGGGGTGATTTGGTAATACACCAGATCCTTCCAACTCTCAGTTAACCAACCAAAGGGAGC	CTGCTACCATAGAGCCTTGGCAATGTGCCCAGGGCATTTGTGATGCACTAAAAATAGTGT[CG]TGGGGTGATTTGGTAATACACCAGATCCTTCCAACTCTCAGTTAACCAACCAAAGGGAGC	GRCm10					NA	NA	NA	NA	NA	NA	NA	NA			FALSE	cg29501864	chr11	49436652	49436652	1	*	0.232267	0.376471	22.2407	0.144204	1	Mus_musculus
cg29509996_TC11	cg29509996	42603349	CTAACTAAAAAAAACAATCTACAACCCACAATACAAATAAACCAAAACCA	10664537	CTAACTAAAAAAAACAATCTACAACCCGCAATACGAATAAACCAAAACCG	G	Grn	G	cg	F	T	C	1	1	11	50231092	Mus musculus	mm10	CTaaCTAAaaAaAaCAaTCTaCAaCCCrCAaTaCrAaTaaaCCAaaaCCr	CAGGGGACAGCCTCTCTGCCCGCCACTCGCCCCTCCCGGGCCACGCCCATACCTCCGGTG[CG]GCCCTGGCCCACTCGCACTGCGGGCTGCAGACTGCTCTCCTTAGCCAGCAGGTGCGGCAG	CAGGGGACAGCCTCTCTGCCCGCCACTCGCCCCTCCCGGGCCACGCCCATACCTCCGGTG[CG]GCCCTGGCCCACTCGCACTGCGGGCTGCAGACTGCTCTCCTTAGCCAGCAGGTGCGGCAG	GRCm10	chr11:50234755-50234978		chr11:50230966-50231322	chr11	50230966	50231322	356	31	232	17.4	65.2	0.82			FALSE	cg29509996	chr11	50231092	50231092	1	*	0.790602	0.87603	14.4658	0.0854281	1	Mus_musculus
cg29511223_TC21	cg29511223	76651833	AATTTCTAACAAAACAAAAACATAATACACATACCTATAACCCCAATACC	NA					cg	F	T	C	2	1	11	50328484	Mus musculus	mm10	ATTTCTAACAAAACAAaaaCATaaTaCACATaCCTaTaACCCCAaTaCCr	GTACCTGGAACTAGGCCGGCAGCCAGCATGCCCCATTGCACTTCCTGTCTCTGCCTGCAA[CG]GCACTGGGGTCACAGGCATGTGCACCATGCCCTTGTTTTGTTAGAAATTTTTCTTTTACT	GTACCTGGAACTAGGCCGGCAGCCAGCATGCCCCATTGCACTTCCTGTCTCTGCCTGCAA[CG]GCACTGGGGTCACAGGCATGTGCACCATGCCCTTGTTTTGTTAGAAATTTTTCTTTTACT	GRCm10					NA	NA	NA	NA	NA	NA	NA	NA		chr11:50325269-50325990	FALSE	cg29511223	chr11	50328484	50328484	1	*	0.130901	0.291543	40.9817	0.160642	1	Mus_musculus
cg29524231_TC11	cg29524231	67603900	ACTCAAAATATCACAACTAAAAAAAACCCAAACCAAAAATTACACACCCA	97749472	ACTCAAAATATCACGACTAAAAAAAACCCAAACCAAAAATTACACACCCG	A	Red	R	cg	F	T	C	1	1	11	51542641	Mus musculus	mm10	aCTCAaAaTATCACraCTaAAAaAaaCCCAaaCCAAaaaTTaCACACCCr	TTTCCTTTTGCTTCACATCCGCTGGCTGCCTAGGAGAGTGACCCGCTGGGTGTAGGGGCA[CG]GGTGTGCAACCCTTGGCCTGGGCCTCTTTCAGCCGTGATACTCTGAGCCATGGAAGCAGC	TTTCCTTTTGCTTCACATCCGCTGGCTGCCTAGGAGAGTGACCCGCTGGGTGTAGGGGCA[CG]GGTGTGCAACCCTTGGCCTGGGCCTCTTTCAGCCGTGATACTCTGAGCCATGGAAGCAGC	GRCm10					NA	NA	NA	NA	NA	NA	NA	NA			FALSE	cg29524231	chr11	51542641	51542641	1	*	0.428814	0.581058	20.3977	0.152244	1	Mus_musculus
cg29530480_TC11	cg29530480	79771898	CTTCCAAAAACTAAACAAAAAAACACTTTCCCCACATTATATATAAAACA	63729355	CTTCCGAAAACTAAACAAAAAAACGCTTTCCCCACATTATATATAAAACG	A	Red	R	cg	F	T	C	1	1	11	52032906	Mus musculus	mm10	CTTCCraaAACTaAaCAaAAAAaCrCTTTCCCCACATTATaTATaaAACr	GTTCTGTTAGCTTAATGTTGAGATGTTGGAGCAGAATTTGAGGAAGACAAACTTACATAA[CG]TTCCATACATAATGTGGGGAAAGCGCTTTTCTGCTCAGTTCCCGGAAGTGTTATAGATGA	GTTCTGTTAGCTTAATGTTGAGATGTTGGAGCAGAATTTGAGGAAGACAAACTTACATAA[CG]TTCCATACATAATGTGGGGAAAGCGCTTTTCTGCTCAGTTCCCGGAAGTGTTATAGATGA	GRCm10					NA	NA	NA	NA	NA	NA	NA	NA			FALSE	cg29530480	chr11	52032906	52032906	1	*	0.696649	0.825341	25.6132	0.128692	1	Mus_musculus
cg29535263_BC21	cg29535263	63675959	CTATCACTAAACCCRATAACCTAAATTCCATACCAAAATCTCACATAAAC	NA					cg	R	B	C	2	1	11	52447690	Mus musculus	mm10	TaTCACTAAaCCCrATaACCTaAaTTCCATACCAaaaTCTCACATaaaCr	ATGGCTCAGAACTGTCACTAAGCCCGATGACCTGAGTTCCATACCAGGGTCTCACATGGG[CG]GGGGAAGGGAGGGGGAGGGAGAACTGATTCTCACAAGCTGTTTTTTGAGTTCCACACGTG	ATGGCTCAGAACTGTCACTAAGCCCGATGACCTGAGTTCCATACCAGGGTCTCACATGGG[CG]GGGGAAGGGAGGGGGAGGGAGAACTGATTCTCACAAGCTGTTTTTTGAGTTCCACACGTG	GRCm10					NA	NA	NA	NA	NA	NA	NA	NA			TRUE	cg29535263	chr11	52447690	52447690	1	*	0.652874	0.521677	-14.8677	-0.131197	1	Mus_musculus
cg29542700_BC21	cg29542700	65696503	TTAACTTCCTACTAACTTTATCCCRTTATATAATAACTTATAACTAACAC	NA					cg	R	B	C	2	1	11	53200108	Mus musculus	mm10	TAaCTTCCTaCTaACTTTATCCCrTTaTATaaTAaCTTaTaaCTaACACr	TTGTGGCTTGGTTAGCTTCCTGCTGACTTTATCCCGTTGTATGGTAGCTTGTGGCTGACA[CG]GTCTCATTTCTCACATAGAAGTTGTATATAAGATGCTGTACTTCTTTTTGGGGGGGGGCA	TTGTGGCTTGGTTAGCTTCCTGCTGACTTTATCCCGTTGTATGGTAGCTTGTGGCTGACA[CG]GTCTCATTTCTCACATAGAAGTTGTATATAAGATGCTGTACTTCTTTTTGGGGGGGGGCA	GRCm10					NA	NA	NA	NA	NA	NA	NA	NA			FALSE	cg29542700	chr11	53200108	53200108	1	*	0.547018	0.677746	15.4992	0.130728	1	Mus_musculus
cg29547772_TC11	cg29547772	47772337	ACAAAATAACAACTAACTAAAAATTAAAACCCATCAATAACTCTATACCA	8637965	ACAAAATAACAACTAACTAAAAATTAAAACCCATCAATAACTCTATACCG	A	Red	R	cg	F	T	C	1	1	11	53618621	Mus musculus	mm10	aCAaaATaACAACTAaCTaaaaaTTaAaACCCATCAATAaCTCTaTaCCr	CCTCTGCCAGCATTGCATTGTTAGCATCTCTTGATAAACTTAATTGTCTCTCGTCACTGA[CG]GCACAGAGCTATTGATGGGTCTCAACCCCCAGCTAGTTGTCATCCTGCTCTTCTTTCTCG	CCTCTGCCAGCATTGCATTGTTAGCATCTCTTGATAAACTTAATTGTCTCTCGTCACTGA[CG]GCACAGAGCTATTGATGGGTCTCAACCCCCAGCTAGTTGTCATCCTGCTCTTCTTTCTCG	GRCm10					NA	NA	NA	NA	NA	NA	NA	NA			FALSE	cg29547772	chr11	53618621	53618621	1	*	0.729652	0.831904	15.8013	0.102252	1	Mus_musculus
cg29555998_BC21	cg29555998	26664271	ACTCCCCAACAATTTATCTTATTTCTACTTTTAAAACCRTTATAAAAATC	NA					cg	R	B	C	2	1	11	54427765	Mus musculus	mm10	CTCCCCAACAaTTTATCTTATTTCTaCTTTTAAAACCrTTATAAaAaTCr	TCTTGGTCCTCACTCCCCAACAGTTTATCTTATTTCTGCTTTTAAAACCGTTATAAGAGT[CG]CTGACTTAGTTGAACTGATCTGGAAAACACGTCTGCACTCGCTTCCTCTTCCATCATTAA	TCTTGGTCCTCACTCCCCAACAGTTTATCTTATTTCTGCTTTTAAAACCGTTATAAGAGT[CG]CTGACTTAGTTGAACTGATCTGGAAAACACGTCTGCACTCGCTTCCTCTTCCATCATTAA	GRCm10					NA	NA	NA	NA	NA	NA	NA	NA			FALSE	cg29555998	chr11	54427765	54427765	1	*	0.172439	0.393856	68.5829	0.221416	1	Mus_musculus
cg29558317_BC11	cg29558317	67668128	AATCTTTCTCAACATATTCTTCTCTTACCTTAATTACTACTCTAAAAACA	70783388	AATCTTTCTCAACATATTCTTCTCTTACCTTAATTACTACTCTAAAAACG	A	Red	R	cg	R	B	C	1	1	11	54777220	Mus musculus	mm10	AaTCTTTCTCAACATaTTCTTCTCTTACCTTAaTTACTaCTCTAAAAACr	CCATCTTCTAAAAGTCTTTCTCAACATGTTCTTCTCTTACCTTAGTTACTGCTCTAAAAA[CG]TTGCAGTTTTTTGATGATTGGTTGGTTTTTTCTTGTCCCTTCTGGCTCCTCTATTCTGTC	CCATCTTCTAAAAGTCTTTCTCAACATGTTCTTCTCTTACCTTAGTTACTGCTCTAAAAA[CG]TTGCAGTTTTTTGATGATTGGTTGGTTTTTTCTTGTCCCTTCTGGCTCCTCTATTCTGTC	GRCm10					NA	NA	NA	NA	NA	NA	NA	NA			FALSE	cg29558317	chr11	54777220	54777220	1	*	0.133971	0.23746	15.2653	0.103488	1	Mus_musculus
cg29559563_TC21	cg29559563	69758888	AACTAAATTTCACAAATAATCCTCAAATCTCAAATATAACAAATATACAC	NA					cg	F	T	C	2	1	11	54882605	Mus musculus	mm10	ACTaAaTTTCACAAaTaaTCCTCAaATCTCAaATaTaaCAAATaTACACr	AACCTATCTCTGTGTGTGTGTGTGTGTGTGTGTGTGTGTGTGTGTGTGTGTGTGTGTATA[CG]TGTACATTTGCCACATCTGAGATCTGAGGACCACTTGTGAAACTCAGTTCTTCCTTCCAC	AACCTATCTCTGTGTGTGTGTGTGTGTGTGTGTGTGTGTGTGTGTGTGTGTGTGTGTATA[CG]TGTACATTTGCCACATCTGAGATCTGAGGACCACTTGTGAAACTCAGTTCTTCCTTCCAC	GRCm10					NA	NA	NA	NA	NA	NA	NA	NA			FALSE	cg29559563	chr11	54882605	54882605	1	*	0.363283	0.506979	17.6289	0.143697	1	Mus_musculus
cg29561238_BC11	cg29561238	26798585	ATCTAATACCCAAAATCTACTCAACTAAAAAAATTCCATCAATAACAACA	55793112	ATCTAATACCCGAAATCTACTCGACTAAAAAAATTCCATCAATAACAACG	T	Red	R	cg	R	B	C	1	1	11	55031213	Mus musculus	mm10	aTCTaATACCCraAaTCTaCTCraCTaaAAaaaTTCCATCAaTaACAACr	ATCTCTGTAGTGGTCTGATACCCGGAGTCTGCTCGGCTGGAAGGGTTCCATCAGTGACAA[CG]ACCGTGACTTTAAGAAGCATCAAGACAGCAGCCTTGAGAAAGAGGAACCTGGGGCTCAGG	ATCTCTGTAGTGGTCTGATACCCGGAGTCTGCTCGGCTGGAAGGGTTCCATCAGTGACAA[CG]ACCGTGACTTTAAGAAGCATCAAGACAGCAGCCTTGAGAAAGAGGAACCTGGGGCTCAGG	GRCm10	chr11:55033250-55033507				NA	NA	NA	NA	NA	NA	NA	NA			FALSE	cg29561238	chr11	55031213	55031213	1	*	0.369034	0.525621	22.0374	0.156587	1	Mus_musculus
cg29581615_TC21	cg29581615	16758371	AAAATTTTTCAAAATAAACTATCACCCRCCCCCAAAATAAATACTTAACC	NA					cg	F	T	C	2	1	11	57667955	Mus musculus	mm10	aaaTTTTTCAAAaTaaaCTaTCACCCrCCCCCAaaaTaAATaCTTaACCr	TGCCTGCGCAGGGTCACTATGGACCCTGCCTAAGGTTTCACTGACTAAACCCAGAGGCGT[CG]GTCAAGCATTCACCCTGGGGGCGGGTGACAGCCCACTTTGAAAAACCCTAGATCTTCCAC	TGCCTGCGCAGGGTCACTATGGACCCTGCCTAAGGTTTCACTGACTAAACCCAGAGGCGT[CG]GTCAAGCATTCACCCTGGGGGCGGGTGACAGCCCACTTTGAAAAACCCTAGATCTTCCAC	GRCm10					NA	NA	NA	NA	NA	NA	NA	NA			FALSE	cg29581615	chr11	57667955	57667955	1	*	0.441055	0.746965	129.716	0.30591	1	Mus_musculus
cg29581954_TC21	cg29581954	79719538	ATAATCAAACCAAAAAACCTATCTCAAACAATTAATAAACTACAAACCCC	NA					cg	F	T	C	2	1	11	57689071	Mus musculus	mm10	TaaTCAaaCCAAaaAaCCTaTCTCAAaCAaTTaATAaACTaCAaACCCCr	GTGCGTGCGTGCGTGCGTGTGTGTGTGTGTGTGTGTGTGTGTACACACGCACATCTGCCA[CG]GGGTCTGCAGTCTATCAACTGCTTGAGACAGGCTCCTTGGCCTGACCATAAATGGGAGGT	GTGCGTGCGTGCGTGCGTGTGTGTGTGTGTGTGTGTGTGTGTACACACGCACATCTGCCA[CG]GGGTCTGCAGTCTATCAACTGCTTGAGACAGGCTCCTTGGCCTGACCATAAATGGGAGGT	GRCm10					NA	NA	NA	NA	NA	NA	NA	NA			FALSE	cg29581954	chr11	57689071	57689071	1	*	0.523683	0.649503	13.1918	0.12582	1	Mus_musculus
cg29586755_TC21	cg29586755	20789599	CAAAAAATAACTTTTTCTATCCCRATTACTAAAATAAATACACTAACACC	NA					cg	F	T	C	2	1	11	58031839	Mus musculus	mm10	AAaAAATaACTTTTTCTaTCCCrATTACTaaAATaaaTACACTaACACCr	CTCTTCAGGGTGCAGCGAGGATTTTCATTTCCTCTTCAGTTCTAGTTGGACAGGTTGAAT[CG]GTGTCAGTGTACCCATTCCAGTAATCGGGACAGAAAAAGTCATTTCTTGGAGAGTGGTTC	CTCTTCAGGGTGCAGCGAGGATTTTCATTTCCTCTTCAGTTCTAGTTGGACAGGTTGAAT[CG]GTGTCAGTGTACCCATTCCAGTAATCGGGACAGAAAAAGTCATTTCTTGGAGAGTGGTTC	GRCm10					NA	NA	NA	NA	NA	NA	NA	NA			FALSE	cg29586755	chr11	58031839	58031839	1	*	0.40659	0.551614	17.8181	0.145024	1	Mus_musculus
cg29587422_BC21	cg29587422	89659358	AAACTTAACTAAACTCRCTCRACTACAACATATCCATCTATAAACATTAC	NA					cg	R	B	C	2	1	11	58097862	Mus musculus	mm10	aaCTTaaCTaAaCTCrCTCraCTaCAaCATaTCCATCTaTaaaCATTaCr	ACACGACACAGGGGCTTGGCTGAGCTCGCTCGGCTGCAGCATGTCCATCTGTGGGCATTG[CG]GGAGGTCAGGAAGCCCGGGCAGCAGCCCGCACGGCCGTGGGCAAAGCTCGGGTCCGGGTG	ACACGACACAGGGGCTTGGCTGAGCTCGCTCGGCTGCAGCATGTCCATCTGTGGGCATTG[CG]GGAGGTCAGGAAGCCCGGGCAGCAGCCCGCACGGCCGTGGGCAAAGCTCGGGTCCGGGTG	GRCm10			chr11:58097728-58098142	chr11	58097728	58098142	414	33	277	15.9	66.9	0.71			FALSE	cg29587422	chr11	58097862	58097862	1	*	0.139492	0.26977	25.1268	0.130278	1	Mus_musculus
cg29618654_TC21	cg29618654	24766248	AACCAACAACAACAATAAAAACTATACTAATTAACTACACRAACCTAACC	NA					cg	F	T	C	2	1	11	60837761	Mus musculus	mm10	ACCAACAaCAACAaTaaaaaCTaTaCTaaTTaaCTACACraACCTaaCCr	CAGAGAGTCAGCAGTGTGTGGCCTCACACCCAGTCTCCTCCCAGCTTTGTTTATGAAATA[CG]GCCAGGTCCGTGTAGCCAACCAGCACAGCCCCCACTGTTGCTGTTGGTTTCTCTCGATAC	CAGAGAGTCAGCAGTGTGTGGCCTCACACCCAGTCTCCTCCCAGCTTTGTTTATGAAATA[CG]GCCAGGTCCGTGTAGCCAACCAGCACAGCCCCCACTGTTGCTGTTGGTTTCTCTCGATAC	GRCm10					NA	NA	NA	NA	NA	NA	NA	NA			FALSE	cg29618654	chr11	60837761	60837761	1	*	0.545014	0.669758	13.4234	0.124743	1	Mus_musculus
cg29619731_TC11	cg29619731	39653186	ATTACCTCCAAAAACACATACTCCCAAAAACAACTAAAATATCTACTCCA	26763838	ATTACCTCCAAAAACACATACTCCCAAAAACAACTAAAATATCTACTCCG	A	Red	R	cg	F	T	C	1	1	11	60916364	Mus musculus	mm10	ATTaCCTCCAaaAACACATaCTCCCAaAAaCAaCTaaAaTATCTaCTCCr	CTCTGTGCCTGTGGTATTGCTTCACAGGAGTGCACCTGAGGGATGCAGAGGTCAAACGGA[CG]GAGCAGATACTCCAGCTGCTTCTGGGAGCATGTGTTCCTGGAGGCAATCAGGCTTCAGAC	CTCTGTGCCTGTGGTATTGCTTCACAGGAGTGCACCTGAGGGATGCAGAGGTCAAACGGA[CG]GAGCAGATACTCCAGCTGCTTCTGGGAGCATGTGTTCCTGGAGGCAATCAGGCTTCAGAC	GRCm10					NA	NA	NA	NA	NA	NA	NA	NA		chr11:60913451-60913949	FALSE	cg29619731	chr11	60916364	60916364	1	*	0.622602	0.74394	15.5377	0.121337	1	Mus_musculus
cg29631046_BC11	cg29631046	4771980	AAACAAATCTACTTCCTCCAATAATCTCTCTAAACTATACCTCCTACTCA	82623453	AAACAAATCTACTTCCTCCGATAATCTCTCTAAACTATACCTCCTACTCG	T	Red	R	cg	R	B	C	1	1	11	61951976	Mus musculus	mm10	AAACAAaTCTaCTTCCTCCraTaATCTCTCTAAACTaTaCCTCCTACTCr	GGCCCGTATGTTAAACAAGTCTGCTTCCTCCGGTGATCTCTCTAAACTGTGCCTCCTACT[CG]ACACAGTCCTCCAAAGTATGACATAATCCAACCCAGTTTCATCAGTGTCTCTTGATCCTT	GGCCCGTATGTTAAACAAGTCTGCTTCCTCCGGTGATCTCTCTAAACTGTGCCTCCTACT[CG]ACACAGTCCTCCAAAGTATGACATAATCCAACCCAGTTTCATCAGTGTCTCTTGATCCTT	GRCm10					NA	NA	NA	NA	NA	NA	NA	NA			FALSE	cg29631046	chr11	61951976	61951976	1	*	0.527333	0.653303	13.3265	0.12597	1	Mus_musculus
cg29639369_TC21	cg29639369	51736354	CAAATCTAAATCRTATAAAATCAATACTAACATCACTAACTATCTATCAC	NA					cg	F	T	C	2	1	11	62749351	Mus musculus	mm10	AAaTCTAAaTCrTaTaaAaTCAaTaCTaACATCACTaaCTaTCTaTCACr	GTTTTGGGCAGTTGAACTGGAGGGTACATCCCGTGAGGTCAAGCAGCAGAGACAAACACA[CG]TGACAGACAGCCAGTGATGTCAGCACTGACTCCACACGACTTAGACTTGGCTCCACAACT	GTTTTGGGCAGTTGAACTGGAGGGTACATCCCGTGAGGTCAAGCAGCAGAGACAAACACA[CG]TGACAGACAGCCAGTGATGTCAGCACTGACTCCACACGACTTAGACTTGGCTCCACAACT	GRCm10					NA	NA	NA	NA	NA	NA	NA	NA			FALSE	cg29639369	chr11	62749351	62749351	1	*	0.231472	0.435579	49.8811	0.204107	1	Mus_musculus
cg29639379_TC21	cg29639379	62714963	TCCRTTATAATCAAAAAAACTCTAATATTTAATTCCCTACTCAACTACRC	NA					mu	F	T	C	2	1	11	62749648	Mus musculus	mm10	CCrTTaTaaTCAaAaaAACTCTaaTaTTTaaTTCCCTaCTCAaCTaCrCr	NNNNNNNNNNNNNNNNNNNNNNNNNNNNNNNNNNNNNNNNNNNNNNNNNNNNNNNNNNNN[NN]NNNNNNNNNNNNNNNNNNNNNNNNNNNNNNNNNNNNNNNNNNNNNNNNNNNNNNNNNNNN	CACTGTTTACAGGAAATAAAAGCCGGCATTAGTATATGGTGAGGAGCTCAGCCCAGTCCA[CG]CGCAGCTGAGCAGGGAACCAAACACCAGAGTTCCTCTGACCACAACGGAGGAACTTCAAA	GRCm10					NA	NA	NA	NA	NA	NA	NA	NA			TRUE	cg29639379	chr11	62749648	62749648	1	*	0.254801	0.430779	33.8323	0.175979	1	Mus_musculus
cg29666489_BC21	cg29666489	63767437	ATCAAAAACTAAACAAAAAACRTAACTTCTAAAATCTCRTAAAACTCTAC	NA					cg	R	B	C	2	1	11	65788604	Mus musculus	mm10	TCAaAaACTaaACAaaAAaCrTaACTTCTaAaATCTCrTAaAACTCTACr	TGCAGTGATGGATCAGAGACTGGACAGGAAGCGTGACTTCTGAGATCTCGTAGAACTCTA[CG]TGTTCTGATTTTGGGTTCTGAGGTTCAGAGAAGGGAGTTCTAAAGCTTTGGGGCTGTAAG	TGCAGTGATGGATCAGAGACTGGACAGGAAGCGTGACTTCTGAGATCTCGTAGAACTCTA[CG]TGTTCTGATTTTGGGTTCTGAGGTTCAGAGAAGGGAGTTCTAAAGCTTTGGGGCTGTAAG	GRCm10					NA	NA	NA	NA	NA	NA	NA	NA	chr11:65787616-65788397		FALSE	cg29666489	chr11	65788604	65788604	1	*	0.621649	0.74681	16.9649	0.125162	1	Mus_musculus
cg29674912_TC21	cg29674912	97758576	AAAAAATAAAACAAACCTAAATCATTCATTCTTTACRACAACAACTTCCC	NA					cg	F	T	C	2	1	11	67031259	Mus musculus	mm10	AaaaaTaaaaCAaACCTaAaTCATTCATTCTTTACrACAaCAaCTTCCCr	GGCTGTTACTGTCCCTGCTCCTCCTAGTACAGTTGGGGGAGCTATAGCATCATCATGCAC[CG]GGAAGCTGCTGTCGTAAAGAATGAATGACTCAGGTCTGCCCCACCCCTCCAAAGGGCAAA	GGCTGTTACTGTCCCTGCTCCTCCTAGTACAGTTGGGGGAGCTATAGCATCATCATGCAC[CG]GGAAGCTGCTGTCGTAAAGAATGAATGACTCAGGTCTGCCCCACCCCTCCAAAGGGCAAA	GRCm10					NA	NA	NA	NA	NA	NA	NA	NA			FALSE	cg29674912	chr11	67031259	67031259	1	*	0.376333	0.533627	22.2279	0.157294	1	Mus_musculus
cg29680876_TC21	cg29680876	90767403	TATTTAATTACCATAACAACRTCAAAAACTCTATTTTAATACTAACCTAC	NA					cg	F	T	C	2	1	11	67571212	Mus musculus	mm10	aTTTaaTTaCCATaaCAACrTCAAAaaCTCTATTTTAATaCTAACCTaCr	CCCGTGGCATCCGCTAATTCAGTGTGCAAAGCAGCATTTATATATAGAAAGTTGCAACCA[CG]CAGGTTAGCATTAAAATAGAGCCTTTGACGTTGCCATGGCAACCAAACAAATGATATTCA	CCCGTGGCATCCGCTAATTCAGTGTGCAAAGCAGCATTTATATATAGAAAGTTGCAACCA[CG]CAGGTTAGCATTAAAATAGAGCCTTTGACGTTGCCATGGCAACCAAACAAATGATATTCA	GRCm10					NA	NA	NA	NA	NA	NA	NA	NA			FALSE	cg29680876	chr11	67571212	67571212	1	*	0.304564	0.453125	20.4822	0.148561	1	Mus_musculus
cg29680956_TC11	cg29680956	86621118	AAATCAATAAAAATCCACATATTCTATACAAAAACACATACCACCTAACA	17783391	AAATCAATAAAAATCCACGTATTCTATACAAAAACACATACCACCTAACG	T	Red	R	cg	F	T	C	1	1	11	67579446	Mus musculus	mm10	AaaTCAATAaaAaTCCACrTaTTCTaTACAaAaaCACATACCACCTaACr	TTCCTCATTTGGAGTTGCCTCTCCGACCATCCCAGCCTCCTTTCTTCTCATTCTTGGACT[CG]TCAGGTGGTATGTGCCTCTGTACAGAACACGTGGACTCCTATTGACCTCTGCACCGTTTT	TTCCTCATTTGGAGTTGCCTCTCCGACCATCCCAGCCTCCTTTCTTCTCATTCTTGGACT[CG]TCAGGTGGTATGTGCCTCTGTACAGAACACGTGGACTCCTATTGACCTCTGCACCGTTTT	GRCm10					NA	NA	NA	NA	NA	NA	NA	NA			FALSE	cg29680956	chr11	67579446	67579446	1	*	0.388017	0.564347	29.8131	0.17633	1	Mus_musculus
cg29681068_BC11	cg29681068	21737103	CACAATAAACTCTTACAAATTATCTTCTATCTCCCACCCATACCATAACA	60786332	CACAATAAACTCTTACAAATTATCTTCTATCTCCCACCCATACCATAACG	A	Red	R	cg	R	B	C	1	1	11	67589948	Mus musculus	mm10	CACAATaaACTCTTaCAAaTTaTCTTCTaTCTCCCACCCATaCCATaACr	ATAGTGGAAAATCACAATGGACTCTTGCAAGTTGTCTTCTGTCTCCCACCCATGCCATGA[CG]TCTGTGTATGTGTGTGTCTTGCGCACGCGCAAGACACACACACACACACACACACACACA	ATAGTGGAAAATCACAATGGACTCTTGCAAGTTGTCTTCTGTCTCCCACCCATGCCATGA[CG]TCTGTGTATGTGTGTGTCTTGCGCACGCGCAAGACACACACACACACACACACACACACA	GRCm10					NA	NA	NA	NA	NA	NA	NA	NA			FALSE	cg29681068	chr11	67589948	67589948	1	*	0.433984	0.573002	15.9429	0.139018	1	Mus_musculus
cg29683253_TC11	cg29683253	67649545	AACATCATAACCTATATTTCCAATCTTCTACAAAAAACTAACCTATAACA	7809582	AACGTCATAACCTATATTTCCAATCTTCTACAAAAAACTAACCTATAACG	A	Red	R	cg	F	T	C	1	1	11	67815770	Mus musculus	mm10	AACrTCATaaCCTaTaTTTCCAaTCTTCTaCAaaAAaCTAaCCTATaaCr	CCTCTTGCTTCTTCCTCCGTACTGTGCGCATCACTTCCTCAGCCACCTCCACCGGGTGCA[CG]CCATAGGCTAGCTTCCTGCAGAAGACTGGAAACACAGGCCATGACGTTCAAATCCCCTGA	CCTCTTGCTTCTTCCTCCGTACTGTGCGCATCACTTCCTCAGCCACCTCCACCGGGTGCA[CG]CCATAGGCTAGCTTCCTGCAGAAGACTGGAAACACAGGCCATGACGTTCAAATCCCCTGA	GRCm10					NA	NA	NA	NA	NA	NA	NA	NA			FALSE	cg29683253	chr11	67815770	67815770	1	*	0.727454	0.828124	14.853	0.10067	1	Mus_musculus
cg29688286_TC21	cg29688286	81735190	ATCACAACRAATCACAATAATCCAATTTAAAATTATAAACTCCCCTCCCC	NA					cg	F	T	C	2	1	11	68270934	Mus musculus	mm10	TCACAaCraaTCACAATAATCCAaTTTAaAATTATaaaCTCCCCTCCCCr	CGGATGGCCTTGCTTTTTCGCTGACACTTTCAGATCAAGGTGCAGACGGCAGGAAGTGCA[CG]GGGAGGGGAGCCCATAATTCTAAACTGGATTATTGTGACCCGCTGTGATCTAGCGAACAG	CGGATGGCCTTGCTTTTTCGCTGACACTTTCAGATCAAGGTGCAGACGGCAGGAAGTGCA[CG]GGGAGGGGAGCCCATAATTCTAAACTGGATTATTGTGACCCGCTGTGATCTAGCGAACAG	GRCm10					NA	NA	NA	NA	NA	NA	NA	NA			FALSE	cg29688286	chr11	68270934	68270934	1	*	0.449427	0.605805	22.2057	0.156379	1	Mus_musculus
cg29691317_TC21	cg29691317	31609859	AACTTAACACRATATAATCRCAAACTATAAACTAAATCCRAATATTTCCC	NA					cg	F	T	C	2	1	11	68498662	Mus musculus	mm10	aCTTaaCACraTATaaTCrCAAaCTaTAaaCTaAaTCCraaTaTTTCCCr	GAAGCTTGCAGATGTGGTGAGGTGGCCAATCACGCAAGTTCAAGGTGTCCGAGAGACCCA[CG]GGAAACACCCGGACTCAGCCTACAGCTTGCGACCATACCGTGCCAAGCTCAGCTGAGACT	GAAGCTTGCAGATGTGGTGAGGTGGCCAATCACGCAAGTTCAAGGTGTCCGAGAGACCCA[CG]GGAAACACCCGGACTCAGCCTACAGCTTGCGACCATACCGTGCCAAGCTCAGCTGAGACT	GRCm10					NA	NA	NA	NA	NA	NA	NA	NA			FALSE	cg29691317	chr11	68498662	68498662	1	*	0.242139	0.418635	34.962	0.176497	1	Mus_musculus
cg29696766_BC21	cg29696766	5766862	AATAAAAACAACTTAAAAAACCATCAAAAAATACTCAACCTAACCTAAAC	NA					cg	R	B	C	2	1	11	68967073	Mus musculus	mm10	ATAaaaACAACTTaAAAAaCCATCAaAAaATaCTCAACCTaACCTaAACr	GAATGAGGCTGAATAGGGACAACTTGAAAAGCCATCAGAAGATGCTCAACCTGACCTGAA[CG]TCACCAAAGAAAGCTGCGGGGACCTCGGGGAAGTGGGAAGAGTTCTGTCAACTCCAGACT	GAATGAGGCTGAATAGGGACAACTTGAAAAGCCATCAGAAGATGCTCAACCTGACCTGAA[CG]TCACCAAAGAAAGCTGCGGGGACCTCGGGGAAGTGGGAAGAGTTCTGTCAACTCCAGACT	GRCm10		chr11:68967717-68968283			NA	NA	NA	NA	NA	NA	NA	NA			FALSE	cg29696766	chr11	68967073	68967073	1	*	0.432736	0.586282	20.9157	0.153546	1	Mus_musculus
cg29697293_TC11	cg29697293	24654889	CTTCACTTTTATATCCACCCCTCTAACCATAAAAAAACAACATCTAAACA	2753823	CTTCACTTTTATATCCGCCCCTCTAACCATAAAAAAACAACATCTAAACG	A	Red	R	cg	F	T	C	1	1	11	69003776	Mus musculus	mm10	CTTCACTTTTATaTCCrCCCCTCTaaCCATaAaaaaaCAaCATCTaaACr	CACAGCTCAGTCTCCACACTCTGAAGTGTTGGCAGTTTCTCTTGTAGTCTCCGAAAAACA[CG]TCCAGATGCTGCCCCCTCATGGCCAGAGGGGCGGACATAAAAGTGAAGGACAGGGGCCAT	CACAGCTCAGTCTCCACACTCTGAAGTGTTGGCAGTTTCTCTTGTAGTCTCCGAAAAACA[CG]TCCAGATGCTGCCCCCTCATGGCCAGAGGGGCGGACATAAAAGTGAAGGACAGGGGCCAT	GRCm10					NA	NA	NA	NA	NA	NA	NA	NA			FALSE	cg29697293	chr11	69003776	69003776	1	*	0.229817	0.406095	35.8671	0.176278	1	Mus_musculus
cg29709965_TC11	cg29709965	59614938	TCTACCATATTATAAATTTACAACCCCAAAAAACATATATATAATATACA	76764312	TCTACCGTATTATAAATTTACGACCCCGAAAAACATATATATAATATACG	A	Red	R	cg	F	T	C	1	1	11	69765574	Mus musculus	mm10	TCTaCCrTaTTaTAAaTTTaCraCCCCraAaAACATaTaTaTaaTaTaCr	TCACTCAGGGGTCACATCGCCTAGAGCACGCTGCGTGGGCACAGCTGTTCACCACAGACA[CG]CACACCACACACATGTTCTCCGGGGCCGCAAACTTACAACACGGCAGATTCACATTTGGG	TCACTCAGGGGTCACATCGCCTAGAGCACGCTGCGTGGGCACAGCTGTTCACCACAGACA[CG]CACACCACACACATGTTCTCCGGGGCCGCAAACTTACAACACGGCAGATTCACATTTGGG	GRCm10		chr11:69766014-69766578			NA	NA	NA	NA	NA	NA	NA	NA			FALSE	cg29709965	chr11	69765574	69765574	1	*	0.446937	0.656684	48.005	0.209747	1	Mus_musculus
cg29709966_BC11	cg29709966	40650532	AAAAAACATATATATAATATACATATCTATAATAAACAACTATACCCACA	2714592	GAAAAACATATATATAATATACGTATCTATAATAAACAACTATACCCACG	G	Grn	G	cg	R	B	C	1	1	11	69765601	Mus musculus	mm10	raAaAACATaTaTaTaaTaTaCrTaTCTaTaaTaAACAaCTaTaCCCACr	GTTTGCGGCCCCGGAGAACATGTGTGTGGTGTGCGTGTCTGTGGTGAACAGCTGTGCCCA[CG]CAGCGTGCTCTAGGCGATGTGACCCCTGAGTGAAGGGTGTGCAGAGGGAAGGGCGGGCGT	GTTTGCGGCCCCGGAGAACATGTGTGTGGTGTGCGTGTCTGTGGTGAACAGCTGTGCCCA[CG]CAGCGTGCTCTAGGCGATGTGACCCCTGAGTGAAGGGTGTGCAGAGGGAAGGGCGGGCGT	GRCm10		chr11:69766014-69766578			NA	NA	NA	NA	NA	NA	NA	NA			FALSE	cg29709966	chr11	69765601	69765601	1	*	0.230209	0.440461	53.403	0.210252	1	Mus_musculus
cg29715189_BC11	cg29715189	50766205	ATATAATACATAACACATAATACATATAACACCCTATAATATTACATCCA	75621927	ATATAATACGTAACACGTAATACATATAACACCCTATAATATTACATCCG	T	Red	R	cg	R	B	C	1	1	11	70030037	Mus musculus	mm10	aTaTAATaCrTAaCACrTAATaCATaTAACACCCTaTAaTaTTACATCCr	CTGAACTCTGGGGTGTAATGCGTAGCACGTAATGCATGTAACACCCTGTAGTGTTACATC[CG]GTGAGAAGCATCCCCCCCCAGCATGCCCCCCCCTTTCCCACTCTTTACCATCTGCTGTTC	CTGAACTCTGGGGTGTAATGCGTAGCACGTAATGCATGTAACACCCTGTAGTGTTACATC[CG]GTGAGAAGCATCCCCCCCCAGCATGCCCCCCCCTTTCCCACTCTTTACCATCTGCTGTTC	GRCm10					NA	NA	NA	NA	NA	NA	NA	NA		chr11:70026854-70027135	FALSE	cg29715189	chr11	70030037	70030037	1	*	0.213259	0.365839	26.86	0.15258	1	Mus_musculus
cg29716431_TC21	cg29716431	9766284	AAAAACTAAACTTCCTTTTAATAACTATAATCTAACAATAACACCAAACC	NA					cg	F	T	C	2	1	11	70129379	Mus musculus	mm10	aaaACTaAACTTCCTTTTaaTaaCTaTaATCTAaCAATaaCACCAAaCCr	TGTTTGTACTGAATTGATATGTGTCAGGACCACTGGACACATCCAGTCATGAAATAGGAT[CG]GCTTGGTGCCATTGCTAGATCACAGCCACCAAAAGGAAGTTCAGTCCCTCCATGACTTCT	TGTTTGTACTGAATTGATATGTGTCAGGACCACTGGACACATCCAGTCATGAAATAGGAT[CG]GCTTGGTGCCATTGCTAGATCACAGCCACCAAAAGGAAGTTCAGTCCCTCCATGACTTCT	GRCm10					NA	NA	NA	NA	NA	NA	NA	NA			FALSE	cg29716431	chr11	70129379	70129379	1	*	0.158577	0.424491	104.761	0.265914	1	Mus_musculus
cg29717873_BC11	cg29717873	66746883	AAACACTTTAAAAACAATCTTAATCACATCAACTATATCATCAAAAAACA	48747429	AAACGCTTTAAAAACGATCTTAATCACATCAACTATATCATCAAAAAACG	T	Red	R	cg	R	B	C	1	1	11	70236883	Mus musculus	mm10	AAaCrCTTTaaaaACrATCTTAATCACATCAaCTaTaTCATCAAaaAACr	AGGGCTGCTGTGAAGCGCTTTGGGGACGATCTTAATCACATCAGCTGTGTCATCAAGGAA[CG]GACAGTGTGAGGGAGGGTGGCTGGCAGAGAAAGGGGAGGGTGGGCAACTTTCTTCCTCCT	AGGGCTGCTGTGAAGCGCTTTGGGGACGATCTTAATCACATCAGCTGTGTCATCAAGGAA[CG]GACAGTGTGAGGGAGGGTGGCTGGCAGAGAAAGGGGAGGGTGGGCAACTTTCTTCCTCCT	GRCm10	chr11:70239632-70239850	chr11:70237525-70238413			NA	NA	NA	NA	NA	NA	NA	NA			FALSE	cg29717873	chr11	70236883	70236883	1	*	0.547258	0.694299	21.6591	0.147042	1	Mus_musculus
cg29721733_BC11	cg29721733	36707271	CTTCAACTTACCAAAACCATTATCTTACATAAACTATTACACTAAACTCA	16797295	CTTCAACTTACCAAAACCATTATCTTACGTAAACTATTACACTAAACTCG	T	Red	R	cg	R	B	C	1	1	11	70527731	Mus musculus	mm10	CTTCAACTTaCCAAAACCATTaTCTTaCrTAAACTATTaCACTaAaCTCr	TCTTGACTTCAACTTCAACTTGCCAAAACCATTGTCTTGCGTAAACTATTGCACTGAGCT[CG]GTAGGAATTAGAGAGGTAAGGAAGGTTTATCAGTGCGCTGTTCTTTTATCATTACTAGCA	TCTTGACTTCAACTTCAACTTGCCAAAACCATTGTCTTGCGTAAACTATTGCACTGAGCT[CG]GTAGGAATTAGAGAGGTAAGGAAGGTTTATCAGTGCGCTGTTCTTTTATCATTACTAGCA	GRCm10					NA	NA	NA	NA	NA	NA	NA	NA			FALSE	cg29721733	chr11	70527731	70527731	1	*	0.700536	0.841914	34.1994	0.141378	1	Mus_musculus
cg29721925_BC11	cg29721925	62772275	AAAAAACATCAATCTACAACCCTAAACATTAAAAATCACTAAATAAAACA	40807359	AAAAAACGTCGATCTACAACCCTAAACGTTAAAAATCACTAAATAAAACG	T	Red	R	cg	R	B	C	1	1	11	70540759	Mus musculus	mm10	aAaaaaCrTCraTCTACAACCCTAaACrTTaAaAaTCACTaAaTAAaACr	GGGTGGGTGTTAGAGGGGCGTCGGTCTACAACCCTAGACGTTGAGAGTCACTGAGTAAGA[CG]GGAGAGGACCGACCGGGGGCGTTGGATGGGGAAGGGGTGTTTCTGTAGGGCGAGTCCCTT	GGGTGGGTGTTAGAGGGGCGTCGGTCTACAACCCTAGACGTTGAGAGTCACTGAGTAAGA[CG]GGAGAGGACCGACCGGGGGCGTTGGATGGGGAAGGGGTGTTTCTGTAGGGCGAGTCCCTT	GRCm10					NA	NA	NA	NA	NA	NA	NA	NA	chr11:70540111-70540507		FALSE	cg29721925	chr11	70540759	70540759	1	*	0.472226	0.619927	19.3924	0.147702	1	Mus_musculus
cg29723451_BC21	cg29723451	3619401	TAACCCTATTTTACCTAACTTAAAATTATATCTCTCTCTCCTCAAAACTC	NA					cg	R	B	C	2	1	11	70649916	Mus musculus	mm10	AACCCTATTTTACCTaaCTTaAaaTTaTaTCTCTCTCTCCTCAaaaCTCr	TCCCAAGCCAGTAACCCTATTTTACCTGGCTTGAGGTTGTGTCTCTCTCTCCTCAGGGCT[CG]GGTGCTTCTGGTTCCAGACAACAGCTTCCCCTTGGGCTATTACCTCATTCCTTTCACTGG	TCCCAAGCCAGTAACCCTATTTTACCTGGCTTGAGGTTGTGTCTCTCTCTCCTCAGGGCT[CG]GGTGCTTCTGGTTCCAGACAACAGCTTCCCCTTGGGCTATTACCTCATTCCTTTCACTGG	GRCm10	chr11:70653725-70656236				NA	NA	NA	NA	NA	NA	NA	NA		chr11:70646812-70647305	FALSE	cg29723451	chr11	70649916	70649916	1	*	0.323277	0.484506	24.6072	0.161229	1	Mus_musculus
cg29723729_TC11	cg29723729	5661404	CTAACCTAACACCCAAAAAATACTACTAAAACAACATTTATATTCCTACA	35692505	CTAACCTAACGCCCGAAAAATACTACTAAAACAACATTTATATTCCTACG	A	Red	R	cg	F	T	C	1	1	11	70656512	Mus musculus	mm10	CTaaCCTaaCrCCCrAAAaATACTaCTaaaACAaCATTTATaTTCCTaCr	ATTGAGCGCTGAAGCGCCCACAGTCGGTGGGGAAAAGGGCTCCTGACCACTTAGGCTTCA[CG]CAGGAACATAAATGCTGTCCCAGCAGTATCTTTCGGGCGCCAGGCCAGCGCTCAGTGCTG	ATTGAGCGCTGAAGCGCCCACAGTCGGTGGGGAAAAGGGCTCCTGACCACTTAGGCTTCA[CG]CAGGAACATAAATGCTGTCCCAGCAGTATCTTTCGGGCGCCAGGCCAGCGCTCAGTGCTG	GRCm10					NA	NA	NA	NA	NA	NA	NA	NA	chr11:70653725-70656236		FALSE	cg29723729	chr11	70656512	70656512	1	*	0.5994	0.73461	19.6593	0.13521	1	Mus_musculus
cg29725028_TC21	cg29725028	33754855	AATTTTAACAATAACCTAACRCCAAAACCTATATCTTCACCTTAAATAAC	NA					cg	F	T	C	2	1	11	70736268	Mus musculus	mm10	aTTTTaaCAATaACCTAACrCCAAAaCCTaTaTCTTCACCTTAAaTAaCr	ATGTGCTGATAACTAACTGGTCTCACATAGGCAGGGGGGCGGTTTCTGACCGAAGGGAGA[CG]CTACTTAAGGTGAAGACACAGGCTTTGGCGTTAGGTCATTGCCAAAACTCAAACGCAGGC	ATGTGCTGATAACTAACTGGTCTCACATAGGCAGGGGGGCGGTTTCTGACCGAAGGGAGA[CG]CTACTTAAGGTGAAGACACAGGCTTTGGCGTTAGGTCATTGCCAAAACTCAAACGCAGGC	GRCm10					NA	NA	NA	NA	NA	NA	NA	NA			FALSE	cg29725028	chr11	70736268	70736268	1	*	0.320042	0.553417	61	0.233375	1	Mus_musculus
cg29725723_TC11	cg29725723	51711140	TCAAAACTCAATCAAAAATACATCAATACCAAATAACCTTATATATAACA	4606553	TCAAAACTCAATCAAAAATACATCAATACCGAATAACCTTATATATAACG	T	Red	R	cg	F	T	C	1	1	11	70791658	Mus musculus	mm10	TCAAAaCTCAaTCAAAAATACATCAaTACCrAaTAaCCTTaTaTATAaCr	TGAGTACCAAGCTGAGGGTTGTCTTGGAGCTTCCTGTGGGGCTAAAGCACAGAAAAAGGT[CG]CTATACACAAGGCTACTCGGTACTGATGTATTTTTGACTGAGCTTTGAGCATATTACAGA	TGAGTACCAAGCTGAGGGTTGTCTTGGAGCTTCCTGTGGGGCTAAAGCACAGAAAAAGGT[CG]CTATACACAAGGCTACTCGGTACTGATGTATTTTTGACTGAGCTTTGAGCATATTACAGA	GRCm10					NA	NA	NA	NA	NA	NA	NA	NA			FALSE	cg29725723	chr11	70791658	70791658	1	*	0.148304	0.424064	115.854	0.27576	1	Mus_musculus
cg29725821_TC21	cg29725821	84798141	TACCCTTTCTCCCCAATCRTCCTTAAAAATCTCAAAAATTTACAAATTCC	NA					cg	F	T	C	2	1	11	70805177	Mus musculus	mm10	aCCCTTTCTCCCCAaTCrTCCTTaaaAATCTCAaAaATTTACAaATTCCr	CCTCTTCCTTTCCATCTGTGGCTTCCAGCCCCCATACACCTCCCCAGAGCTACAGATGTA[CG]GAATCTGTAAATCTCTGAGATTCCCAAGGACGACTGGGGAGAAAGGGCAGAGAGTTCCGA	CCTCTTCCTTTCCATCTGTGGCTTCCAGCCCCCATACACCTCCCCAGAGCTACAGATGTA[CG]GAATCTGTAAATCTCTGAGATTCCCAAGGACGACTGGGGAGAAAGGGCAGAGAGTTCCGA	GRCm10					NA	NA	NA	NA	NA	NA	NA	NA			FALSE	cg29725821	chr11	70805177	70805177	1	*	0.272239	0.411593	18.4857	0.139353	1	Mus_musculus
cg29727759_BC11	cg29727759	71697562	TATCATACCTTCAACCACTATTTATTTTATAACTATAATTTCCTTTCTCA	41733359	TATCATACCTTCGACCACTATTTATTTTATAACTATAATTTCCTTTCTCG	T	Red	R	cg	R	B	C	1	1	11	71007950	Mus musculus	mm10	TaTCATaCCTTCraCCACTaTTTATTTTaTaaCTATAATTTCCTTTCTCr	GCTTCCTAGAATTGTCATGCCTTCGGCCACTGTTTATTTTGTGGCTATAATTTCCTTTCT[CG]GGTGAGTTCTATCTGTGTTAGCTAAGATCCTGCCCTTCCATCCTCTCGGGATGACTAAAC	GCTTCCTAGAATTGTCATGCCTTCGGCCACTGTTTATTTTGTGGCTATAATTTCCTTTCT[CG]GGTGAGTTCTATCTGTGTTAGCTAAGATCCTGCCCTTCCATCCTCTCGGGATGACTAAAC	GRCm10					NA	NA	NA	NA	NA	NA	NA	NA		chr11:71003871-71004619	FALSE	cg29727759	chr11	71007950	71007950	1	*	0.765918	0.876402	25.5393	0.110484	1	Mus_musculus
cg29729797_TC11	cg29729797	49723926	AACAATATAACCAATTACTTCCTACTTCTACCCACAAAACCTTCCTACCA	54772946	AACAATATAACCAATTACTTCCTACTTCTACCCACAAAACCTTCCTACCG	A	Red	R	cg	F	T	C	1	1	11	71357433	Mus musculus	mm10	aACAATaTaACCAaTTaCTTCCTaCTTCTaCCCACAAAaCCTTCCTaCCr	CAAAAGCAGCTTATGGATGGAAGGGGTTACTTTGGCTCGGTTTGTAGGTAGATGTCATCA[CG]GCAGGAAGGCTTTGTGGGCAGAAGCAGGAAGCAACTGGTCACATTGTCCTATAGTAATGA	CAAAAGCAGCTTATGGATGGAAGGGGTTACTTTGGCTCGGTTTGTAGGTAGATGTCATCA[CG]GCAGGAAGGCTTTGTGGGCAGAAGCAGGAAGCAACTGGTCACATTGTCCTATAGTAATGA	GRCm10					NA	NA	NA	NA	NA	NA	NA	NA			FALSE	cg29729797	chr11	71357433	71357433	1	*	0.259285	0.40118	19.9205	0.141894	1	Mus_musculus
cg29738847_TC21	cg29738847	10682373	AAAATATAATTTCCCTCAAAACCATACTACCAACTAATACCAAATAATCC	NA					cg	F	T	C	2	1	11	72349282	Mus musculus	mm10	AAATATAATTTCCCTCAaAaCCATACTaCCAaCTaATaCCAAATaaTCCr	ACCCCACCCCACCCTCAAATGCCTCCCAAGAAACAGCACAGCCAGCCAAAATCATTTGCT[CG]GACCATTTGGCATCAGCTGGCAGTATGGCTCTGAGGGAAATTATATTTTTAGATGAGTTA	ACCCCACCCCACCCTCAAATGCCTCCCAAGAAACAGCACAGCCAGCCAAAATCATTTGCT[CG]GACCATTTGGCATCAGCTGGCAGTATGGCTCTGAGGGAAATTATATTTTTAGATGAGTTA	GRCm10					NA	NA	NA	NA	NA	NA	NA	NA			FALSE	cg29738847	chr11	72349282	72349282	1	*	0.396656	0.61819	53.275	0.221534	1	Mus_musculus
cg29739794_BC21	cg29739794	26714543	ATACTATAATTTTAATTACAACAAACAAAAACCCCAAATCAATCATCACC	NA					cg	R	B	C	2	1	11	72423704	Mus musculus	mm10	TaCTaTaaTTTTAaTTaCAaCAaACAAAAACCCCAAATCAaTCATCACCr	CACCCCACCCCATGCTGTGGTTTTAGTTGCAGCAGACAAAAACCCCAAATCAGTCATCAC[CG]CTGCCTCTCCAGGTTTGGAGGATGTATTCCATTATTATTGCTTCCTTCTAGGTTCTTCTC	CACCCCACCCCATGCTGTGGTTTTAGTTGCAGCAGACAAAAACCCCAAATCAGTCATCAC[CG]CTGCCTCTCCAGGTTTGGAGGATGTATTCCATTATTATTGCTTCCTTCTAGGTTCTTCTC	GRCm10					NA	NA	NA	NA	NA	NA	NA	NA			FALSE	cg29739794	chr11	72423704	72423704	1	*	0.289565	0.525428	63.9833	0.235863	1	Mus_musculus
cg29745877_BC21	cg29745877	99766925	CTAAACRAAAATCATTTCRTAACAAAAACTCTTCTTCTACCTAAAACAAC	NA					cg	R	B	C	2	1	11	73067710	Mus musculus	mm10	TaaACrAAaATCATTTCrTAACAaAaACTCTTCTTCTACCTaAaACAACr	AAGTTTGTTAGCTGGACGAAGATCATTTCGTAACAGAGACTCTTCTTCTACCTGAGACAA[CG]TGTCCAACTTAAAAGACAAAAAAAAAAAAAAAGGAGAACACTTTCAACATAAAACTCCAG	AAGTTTGTTAGCTGGACGAAGATCATTTCGTAACAGAGACTCTTCTTCTACCTGAGACAA[CG]TGTCCAACTTAAAAGACAAAAAAAAAAAAAAAGGAGAACACTTTCAACATAAAACTCCAG	GRCm10					NA	NA	NA	NA	NA	NA	NA	NA			FALSE	cg29745877	chr11	73067710	73067710	1	*	0.693574	0.81394	20.7759	0.120365	1	Mus_musculus
cg29758959_BC21	cg29758959	66726451	CAAATCATTAAAAACATCRCRTATAATTTATCCTCCTCTTCCTCATCATC	NA					cg	R	B	C	2	1	11	74863644	Mus musculus	mm10	AaATCATTaAaAaCATCrCrTaTAaTTTATCCTCCTCTTCCTCATCATCr	GGTTCCGCGAGCAGATCATTGAGAGCATCGCGTGTAGTTTATCCTCCTCTTCCTCATCAT[CG]TCCACCGAGGCCGCTCGGCTGGCCGCTAGGTGGTGGTAGTTAATAGTGACTGCTCAAAGA	GGTTCCGCGAGCAGATCATTGAGAGCATCGCGTGTAGTTTATCCTCCTCTTCCTCATCAT[CG]TCCACCGAGGCCGCTCGGCTGGCCGCTAGGTGGTGGTAGTTAATAGTGACTGCTCAAAGA	GRCm10					NA	NA	NA	NA	NA	NA	NA	NA			FALSE	cg29758959	chr11	74863644	74863644	1	*	0.516753	0.653702	16.6889	0.136949	1	Mus_musculus
cg29763589_BC21	cg29763589	82653268	AATCRAAAACTAATAACATCATCTATCACTCAACAACTCATATACTACTC	NA					cg	R	B	C	2	1	11	75268758	Mus musculus	mm10	ATCraAaaCTaATaACATCATCTaTCACTCAaCAaCTCATATaCTACTCr	GGGGGTAGAAGGATCGGAGGCTGATGACATCATCTGTCACTCAGCAGCTCATATGCTACT[CG]CAGTTAGGATGACACCATTGTCCCAAAACATCAGAACGGTTGGTTCTCAGGAGCTAAATG	GGGGGTAGAAGGATCGGAGGCTGATGACATCATCTGTCACTCAGCAGCTCATATGCTACT[CG]CAGTTAGGATGACACCATTGTCCCAAAACATCAGAACGGTTGGTTCTCAGGAGCTAAATG	GRCm10					NA	NA	NA	NA	NA	NA	NA	NA			FALSE	cg29763589	chr11	75268758	75268758	1	*	0.644087	0.757778	13.8802	0.113691	1	Mus_musculus
cg29763935_TC21	cg29763935	57681396	ATTTAACTTATATACTATACAATTCCCTTTCRATAATTAAATAACCAACC	NA					cg	F	T	C	2	1	11	75295112	Mus musculus	mm10	TTTAACTTaTaTaCTaTaCAaTTCCCTTTCraTaaTTAaaTAACCAACCr	TTGAGTAGAGCCTTGGCTCCCTGCAGCGAGAGGCTCCAGTTTTCCCAGGCACCAGCCCAT[CG]GTTGGTTACCTAACCACCGAAAGGGAACTGCACAGCACACAAGTTAAATATAGGCTGGGT	TTGAGTAGAGCCTTGGCTCCCTGCAGCGAGAGGCTCCAGTTTTCCCAGGCACCAGCCCAT[CG]GTTGGTTACCTAACCACCGAAAGGGAACTGCACAGCACACAAGTTAAATATAGGCTGGGT	GRCm10					NA	NA	NA	NA	NA	NA	NA	NA			FALSE	cg29763935	chr11	75295112	75295112	1	*	0.101656	0.259982	45.8687	0.158325	1	Mus_musculus
cg29766468_BC11	cg29766468	43601953	AAAAACTACCAACAAAATTCAATCAATTCAAATACATTACTTCCAAAACA	45776415	AAAAACTACCAACAAAATTCAATCGATTCAAATACATTACTTCCAAAACG	G	Grn	G	cg	R	B	C	1	1	11	75472781	Mus musculus	mm10	AaAaACTaCCAACAAAaTTCAATCraTTCAaaTACATTACTTCCAAAACr	GACGAGCCAGACAGAGACTGCCAACAAAGTTCAATCGGTTCAGGTACATTACTTCCAAAA[CG]CCATTGCCACATCAGGATGCTTCAATCAGCCAAACCAACGCAGCGACTATTGACTTCTGC	GACGAGCCAGACAGAGACTGCCAACAAAGTTCAATCGGTTCAGGTACATTACTTCCAAAA[CG]CCATTGCCACATCAGGATGCTTCAATCAGCCAAACCAACGCAGCGACTATTGACTTCTGC	GRCm10					NA	NA	NA	NA	NA	NA	NA	NA			FALSE	cg29766468	chr11	75472781	75472781	1	*	0.27447	0.491125	53.2314	0.216654	1	Mus_musculus
cg29767491_BC21	cg29767491	85699442	TAACTCATAACACTAATAACATCAAATTATCCACTTTTATACAATCTCTC	NA					cg	R	B	C	2	1	11	75535002	Mus musculus	mm10	aACTCATaaCACTaaTaACATCAaATTaTCCACTTTTATACAATCTCTCr	TTCTTTTTTTCTGACTCATGGCACTGGTGACATCAGATTGTCCACTTTTATACAATCTCT[CG]GACGGCATGGGCGCCCTGGGGCTGGAAACTGTTTTCCTGGGGAGACGCTGTCTTCTTCCT	TTCTTTTTTTCTGACTCATGGCACTGGTGACATCAGATTGTCCACTTTTATACAATCTCT[CG]GACGGCATGGGCGCCCTGGGGCTGGAAACTGTTTTCCTGGGGAGACGCTGTCTTCTTCCT	GRCm10					NA	NA	NA	NA	NA	NA	NA	NA		chr11:75531101-75532171	FALSE	cg29767491	chr11	75535002	75535002	1	*	0.457724	0.636034	31.7425	0.17831	1	Mus_musculus
cg29771324_BC11	cg29771324	90736861	AAACCATAATACAAATTAAACCAAATAAACCCTTTTCAAAAAAACACCCA	81706858	AAACCATAATACAAATTAAACCAAATAAACCCTTTTCAAAAAAACACCCG	T	Red	R	cg	R	B	C	1	1	11	75835889	Mus musculus	mm10	AaaCCATaATACAaaTTaaaCCAAATaaACCCTTTTCAaAaAAaCACCCr	AGCCAGGATCACAGGCCATGATACAGGTTGGGCCAAATGGACCCTTTTCAGAGAAGCACC[CG]GGGCTGCCTCAGAAGGTTGGCACACGGATGTACGTCCCTGCTTAAAATTAAAATAGAACG	AGCCAGGATCACAGGCCATGATACAGGTTGGGCCAAATGGACCCTTTTCAGAGAAGCACC[CG]GGGCTGCCTCAGAAGGTTGGCACACGGATGTACGTCCCTGCTTAAAATTAAAATAGAACG	GRCm10					NA	NA	NA	NA	NA	NA	NA	NA			FALSE	cg29771324	chr11	75835889	75835889	1	*	0.180787	0.375539	50.9942	0.194752	1	Mus_musculus
cg29773208_BC11	cg29773208	80724989	TCTCTCTCTCTCTCTCAATATATTACATACACTTAACTTTTTAAACATCA	59606266	TCTCTCTCTCTCTCTCGATATATTACATACACTTAACTTTTTAAACATCG	A	Red	R	cg	R	B	C	1	1	11	75992455	Mus musculus	mm10	TCTCTCTCTCTCTCTCraTATATTACATaCACTTaaCTTTTTaaACATCr	GTATCCAGCTTCTCTCTCTCTCTCTCTCGGTATATTACATGCACTTGGCTTTTTGGACAT[CG]TGTGCTTTAGTTAGCTTTCCTTTATTATAACGAACAGCTGAACTAAGCCACCCTACAGAG	GTATCCAGCTTCTCTCTCTCTCTCTCTCGGTATATTACATGCACTTGGCTTTTTGGACAT[CG]TGTGCTTTAGTTAGCTTTCCTTTATTATAACGAACAGCTGAACTAAGCCACCCTACAGAG	GRCm10					NA	NA	NA	NA	NA	NA	NA	NA			FALSE	cg29773208	chr11	75992455	75992455	1	*	0.286624	0.453989	28.3389	0.167365	1	Mus_musculus
cg29773283_TC21	cg29773283	29726373	TAAAAATTATTAATACTTAACTAACAATAACAAATCCCATCCACTAATAC	NA					cg	F	T	C	2	1	11	75999780	Mus musculus	mm10	AAAaATTATTAATaCTTAaCTaACAaTaACAAATCCCATCCACTAATaCr	GCCAGTTCGAACTACATGAGACCTTGTCTCAAAAAATAAAAATGGTAAATATTTTGATCA[CG]CATTAGTGGATGGGATTTGTCACTGTCAGCTAAGCATTAATAATCTTTATCTCCTGCCTT	GCCAGTTCGAACTACATGAGACCTTGTCTCAAAAAATAAAAATGGTAAATATTTTGATCA[CG]CATTAGTGGATGGGATTTGTCACTGTCAGCTAAGCATTAATAATCTTTATCTCCTGCCTT	GRCm10		chr11:75999940-76000210			NA	NA	NA	NA	NA	NA	NA	NA			FALSE	cg29773283	chr11	75999780	75999780	1	*	0.299406	0.188989	-13.3956	-0.110417	1	Mus_musculus
cg29783555_TC11	cg29783555	97665898	ATACTCTAAATTTTTACACAAATTCAAACTTCCCTAAAACAATACACCCA	97671941	ATACTCTAAATTTTTACACAAATTCAAACTTCCCTAAAACAATACACCCG	A	Red	R	cg	F	T	C	1	1	11	76901954	Mus musculus	mm10	aTaCTCTaaATTTTTaCACAAaTTCAaaCTTCCCTaaAACAATACACCCr	TTCACAAGGTCTAAGCCTTTCTGTACCCAGGTTACTAGGAGGGGCCGGATATTACTAACA[CG]GGTGTATTGTTCCAGGGAAGCCTGAACTTGTGCAAAAATCCAGAGCACATCTCACCCAAC	TTCACAAGGTCTAAGCCTTTCTGTACCCAGGTTACTAGGAGGGGCCGGATATTACTAACA[CG]GGTGTATTGTTCCAGGGAAGCCTGAACTTGTGCAAAAATCCAGAGCACATCTCACCCAAC	GRCm10					NA	NA	NA	NA	NA	NA	NA	NA			FALSE	cg29783555	chr11	76901954	76901954	1	*	0.390165	0.521845	13.6679	0.13168	1	Mus_musculus
cg29786556_BC11	cg29786556	81688993	TAAAAAACTTTTTTATAACCTTCTTTTCCTATTCCTTCTTCAATTTATCA	53717210	TAAAAAACTTTTTTATAACCTTCTTTTCCTATTCCTTCTTCAATTTATCG	A	Red	R	cg	R	B	C	1	1	11	77189074	Mus musculus	mm10	TAaaaAaCTTTTTTaTAACCTTCTTTTCCTaTTCCTTCTTCAaTTTATCr	CCAAGTCATCCCTAGGGAGCTTTTTTGTAACCTTCTTTTCCTGTTCCTTCTTCAGTTTAT[CG]TTCTCTAATATTTTCTGTTGCTTGGCCTGGGCTCTTTCCTCTATCCTCAAATTAAGATTT	CCAAGTCATCCCTAGGGAGCTTTTTTGTAACCTTCTTTTCCTGTTCCTTCTTCAGTTTAT[CG]TTCTCTAATATTTTCTGTTGCTTGGCCTGGGCTCTTTCCTCTATCCTCAAATTAAGATTT	GRCm10					NA	NA	NA	NA	NA	NA	NA	NA			FALSE	cg29786556	chr11	77189074	77189074	1	*	0.587571	0.771312	44.5583	0.183742	1	Mus_musculus
cg29789662_TC11	cg29789662	96702549	AACTATAAACTAAATAATAAATACCAAATACAAACCTCTACTAACCACCA	27620373	AACTATAAACTAAATAATAAATACCAAATACAAACCTCTACTAACCACCG	T	Red	R	cg	F	T	C	1	1	11	77516263	Mus musculus	mm10	AaCTATaaACTAAaTaaTAAATaCCAaaTaCAaaCCTCTaCTaACCACCr	AGCCCCAGGGCCTCCGTTAGGGCCCCATCAGTTCATCTCAGTCGCAGGTGTCCTAGCAAC[CG]GTGGTCAGCAGAGGCCTGCACCTGGCATTTACCACTTAGTCCATAGCTAGATAGGTCAAC	AGCCCCAGGGCCTCCGTTAGGGCCCCATCAGTTCATCTCAGTCGCAGGTGTCCTAGCAAC[CG]GTGGTCAGCAGAGGCCTGCACCTGGCATTTACCACTTAGTCCATAGCTAGATAGGTCAAC	GRCm10					NA	NA	NA	NA	NA	NA	NA	NA	chr11:77514905-77515988	chr11:77512827-77513621	FALSE	cg29789662	chr11	77516263	77516263	1	*	0.401655	0.545694	17.4927	0.144039	1	Mus_musculus
cg29792091_BC11	cg29792091	63712196	CTTTAATAAACTAACTTAATTATAAAATTAACAACAAAAACCCAATCCCA	68787320	CTTTAATAAACTAACTTAATTATAAAATTAACGACAAAAACCCAATCCCG	T	Red	R	cg	R	B	C	1	1	11	77786761	Mus musculus	mm10	CTTTAATaAACTaaCTTaATTaTAaAATTaACraCAaAAaCCCAaTCCCr	TCCTGCCTCCCTCTTTAATGAACTGGCTTGATTGTAGAATTGACGGCAGAAGCCCAGTCC[CG]GCTGGCGTTGTCTTCTGCCTCGCTCCCTTGGGCTCTCCAGGCTGTAACAGCCTAAAGCTC	TCCTGCCTCCCTCTTTAATGAACTGGCTTGATTGTAGAATTGACGGCAGAAGCCCAGTCC[CG]GCTGGCGTTGTCTTCTGCCTCGCTCCCTTGGGCTCTCCAGGCTGTAACAGCCTAAAGCTC	GRCm10					NA	NA	NA	NA	NA	NA	NA	NA			FALSE	cg29792091	chr11	77786761	77786761	1	*	0.774615	0.869644	17.5143	0.0950291	1	Mus_musculus
cg29798313_TC11	cg29798313	11802357	AAAACACTATCAAATTTTCTAAACTTAAATTCCATAATACCAATAAAACA	65742279	AAAACACTATCAAATTTTCTAAACTTAAATTCCATAATACCAATAAAACG	A	Red	R	cg	F	T	C	1	1	11	78213048	Mus musculus	mm10	aAaACACTaTCAaATTTTCTaaaCTTaaATTCCATaATACCAATaAaaCr	GTCTCCCATGTACAGTTTGCTAAATTTCATTTCCTCAAACAGCATAAGAACTGAGGCTAA[CG]CCTCATTGGTATCATGGAATCCAAGCCCAGAAAATCTGACAGTGTCTCAGAATCCCGCGG	GTCTCCCATGTACAGTTTGCTAAATTTCATTTCCTCAAACAGCATAAGAACTGAGGCTAA[CG]CCTCATTGGTATCATGGAATCCAAGCCCAGAAAATCTGACAGTGTCTCAGAATCCCGCGG	GRCm10					NA	NA	NA	NA	NA	NA	NA	NA			FALSE	cg29798313	chr11	78213048	78213048	1	*	0.463978	0.689163	58.8586	0.225185	1	Mus_musculus
cg29801846_TC11	cg29801846	90612183	AAACCAAAATCATAAACCAAACAACCTACAAAACCTAATACTATTACTCA	51699417	AAACCAAAATCGTAAACCAAACGACCTACAAAACCTAATACTATTACTCG	T	Red	R	cg	F	T	C	1	1	11	78490653	Mus musculus	mm10	AAaCCAaaaTCrTaaACCAaACrACCTaCAaAaCCTaaTaCTaTTaCTCr	TGGCAGCCTCTGCGCACAGGTAGAATGCTCCTATGCACTGAGCCTCCAAACGCGACGAAT[CG]AGCAACAGCACCAGGCTCTGCAGGTCGTCTGGTCCACGACCCTGGCTTGTGTCACTGGCA	TGGCAGCCTCTGCGCACAGGTAGAATGCTCCTATGCACTGAGCCTCCAAACGCGACGAAT[CG]AGCAACAGCACCAGGCTCTGCAGGTCGTCTGGTCCACGACCCTGGCTTGTGTCACTGGCA	GRCm10			chr11:78490642-78491181	chr11	78490642	78491181	539	62	366	23	67.9	1.01		chr11:78487826-78488120	FALSE	cg29801846	chr11	78490653	78490653	1	*	0.33572	0.212175	-16.2317	-0.123545	1	Mus_musculus
cg29802928_TC11	cg29802928	59810947	AAATATAAATCTATCTATCCATAAATCACAAAAATATTCAAATCTCACCA	87766585	AAATATAAATCTATCTATCCGTAAATCACAAAAATATTCAAATCTCACCG	A	Red	R	cg	F	T	C	1	1	11	78557533	Mus musculus	mm10	AAaTATaAATCTaTCTaTCCrTaAaTCACAaaAaTaTTCAaATCTCACCr	AGCGTCACCGAGAAGGAATGCAGGTGTGAGGTGAGATTTGACTTCCAGTGCTTTAGGAAA[CG]GTGAGATCTGAACACTCCTGTGACTCACGGACAGACAGATTCATACTTCAGAGTGAAACC	AGCGTCACCGAGAAGGAATGCAGGTGTGAGGTGAGATTTGACTTCCAGTGCTTTAGGAAA[CG]GTGAGATCTGAACACTCCTGTGACTCACGGACAGACAGATTCATACTTCAGAGTGAAACC	GRCm10					NA	NA	NA	NA	NA	NA	NA	NA			FALSE	cg29802928	chr11	78557533	78557533	1	*	0.650813	0.785154	23.3365	0.134341	1	Mus_musculus
cg29808114_TC21	cg29808114	30646359	ACAAAAAACAAATACTACRAAAAACCTATAATCCAACACAAAACCTCAAC	NA					cg	F	T	C	2	1	11	79065514	Mus musculus	mm10	CAaaAaaCAaATaCTaCrAaaAACCTaTaaTCCAaCACAaAaCCTCAACr	CAGGCCCAGGGACATCCTCAGCTCAGAAGCACCGGCTGCAGGAACTTATGTAAGGGCAAA[CG]TTGAGGCTCTGTGCTGGACCACAGGTTCCTCGCAGCATCTGCCTCCTGCCTGCTAGAACT	CAGGCCCAGGGACATCCTCAGCTCAGAAGCACCGGCTGCAGGAACTTATGTAAGGGCAAA[CG]TTGAGGCTCTGTGCTGGACCACAGGTTCCTCGCAGCATCTGCCTCCTGCCTGCTAGAACT	GRCm10					NA	NA	NA	NA	NA	NA	NA	NA			FALSE	cg29808114	chr11	79065514	79065514	1	*	0.413806	0.605885	37.3601	0.192079	1	Mus_musculus
cg29808487_BC11	cg29808487	28803294	CCCTTACTACAATTAATAATACCTATTAACTTTACCTAACAAAAATATCA	58675440	CCCTTACTACAATTAATAATACCTATTAACTTTACCTAACAAAAATATCG	A	Red	R	cg	R	B	C	1	1	11	79094081	Mus musculus	mm10	CCCTTaCTACAaTTaATaaTACCTaTTaaCTTTACCTaaCAaaAATATCr	CTTTCCTTGTTACCCTTGCTACAGTTGATGGTACCTGTTGGCTTTACCTGGCAGGAATAT[CG]TTATGACACACATTCTGCAACTTGACTTAAGCACAGTCAAGATGACTCACAAGGAAGTCC	CTTTCCTTGTTACCCTTGCTACAGTTGATGGTACCTGTTGGCTTTACCTGGCAGGAATAT[CG]TTATGACACACATTCTGCAACTTGACTTAAGCACAGTCAAGATGACTCACAAGGAAGTCC	GRCm10					NA	NA	NA	NA	NA	NA	NA	NA			FALSE	cg29808487	chr11	79094081	79094081	1	*	0.467981	0.636932	27.7805	0.168951	1	Mus_musculus
cg29812645_TC21	cg29812645	3778505	CRAATCCRTAAAAATATTTATCAACTAAAAAAATCACACACATCACTACC	NA					cg	F	T	C	2	1	11	79530916	Mus musculus	mm10	rAaTCCrTaaAaaTaTTTaTCAaCTAaaAAaATCACACACATCACTaCCr	CTACAAGCATTCTCTGGCCCAAATTCTGCTCAGATCACTGCTGCAGTTCGCAGCTTGAAA[CG]GCAGTGATGTGTGTGATCTTCCTAGCTGACAAACACCTCCACGGACTCGGTGATCCTCCT	CTACAAGCATTCTCTGGCCCAAATTCTGCTCAGATCACTGCTGCAGTTCGCAGCTTGAAA[CG]GCAGTGATGTGTGTGATCTTCCTAGCTGACAAACACCTCCACGGACTCGGTGATCCTCCT	GRCm10					NA	NA	NA	NA	NA	NA	NA	NA			FALSE	cg29812645	chr11	79530916	79530916	1	*	0.316297	0.488648	29.2726	0.172351	1	Mus_musculus
cg29812649_TC21	cg29812649	11607868	ATCATCAAAAAAATCTATCTAATTTCACACAAAACCRTATAATCCATCCC	NA					cg	F	T	C	2	1	11	79531031	Mus musculus	mm10	TCATCAaAaaAaTCTATCTaATTTCACACAAAACCrTaTAATCCATCCCr	CTTGTAGGGTGTGGTGTGTGCAGTTGTGTCATTGCCTCAGATTAGACACGTCTGTTCGTC[CG]GGATGGATTACACGGTTTTGTGTGAAATCAGATAGACTCCTCTGATGATCTCCTTGGTTC	CTTGTAGGGTGTGGTGTGTGCAGTTGTGTCATTGCCTCAGATTAGACACGTCTGTTCGTC[CG]GGATGGATTACACGGTTTTGTGTGAAATCAGATAGACTCCTCTGATGATCTCCTTGGTTC	GRCm10					NA	NA	NA	NA	NA	NA	NA	NA			FALSE	cg29812649	chr11	79531031	79531031	1	*	0.503684	0.692881	39.5439	0.189197	1	Mus_musculus
cg29814080_BC11	cg29814080	91787559	TTCCAAATAACAAACAAATATACTATAACCATTTCCAAAAACAAAAATCA	3720925	TTCCAAATAACAAACAAATATACTATAACCATTTCCAAAAACAAAAATCG	A	Red	R	cg	R	B	C	1	1	11	79652760	Mus musculus	mm10	TTCCAaaTAaCAAaCAaaTATACTaTaACCATTTCCAaAAaCAAAaATCr	CGAGTGACAGCTTTCCAGGTAGCAAGCAGGTATACTGTGACCATTTCCAGAAGCAAAGAT[CG]TTGCTTGAATCCTGGAGCTGATACGTCTTCACACCCTAGTGCCTCTCTATCCCTCCCCCT	CGAGTGACAGCTTTCCAGGTAGCAAGCAGGTATACTGTGACCATTTCCAGAAGCAAAGAT[CG]TTGCTTGAATCCTGGAGCTGATACGTCTTCACACCCTAGTGCCTCTCTATCCCTCCCCCT	GRCm10					NA	NA	NA	NA	NA	NA	NA	NA			FALSE	cg29814080	chr11	79652760	79652760	1	*	0.47669	0.652695	31.3049	0.176005	1	Mus_musculus
cg29814842_BC21	cg29814842	76741829	AACAAACTCAAACTCCAAAAAACTAAATCAAATTACCATACTAACCACAC	NA					cg	R	B	C	2	1	11	79698272	Mus musculus	mm10	aCAAACTCAAaCTCCAaaaaACTaaaTCAaaTTaCCATACTAACCACACr	GGTCCAGAGGCAGCAAACTCAAGCTCCAGGGGACTGGGTCAGGTTGCCATACTAACCACA[CG]GGAGGACCTGGTGAGCATGTGGGTGGCAGGGGTGGGGCTGGAGGGGTACATTTCCAGTTG	GGTCCAGAGGCAGCAAACTCAAGCTCCAGGGGACTGGGTCAGGTTGCCATACTAACCACA[CG]GGAGGACCTGGTGAGCATGTGGGTGGCAGGGGTGGGGCTGGAGGGGTACATTTCCAGTTG	GRCm10					NA	NA	NA	NA	NA	NA	NA	NA			FALSE	cg29814842	chr11	79698272	79698272	1	*	0.225449	0.341778	13.2543	0.116329	1	Mus_musculus
cg29815297_TC11	cg29815297	16748282	ACTTCTCTCTAAAAACATAAACAAACATTAATAAAAAAACTCCACATACA	20656228	ACTTCTCTCTAAAAACATAAACAAACGTTAATAAAAAAACTCCACATACG	A	Red	R	cg	F	T	C	1	1	11	79718562	Mus musculus	mm10	aCTTCTCTCTaAAaACATaaACAaACrTTaaTaAAAAAACTCCACATACr	CATTTATTGCATTTAATGTGTAATCATATTAGAGGCAGGCAGCCCAGGGGACTGAAGTTA[CG]TATGTGGAGTTTTTTCACCAACGTCTGTCCATGTCTTCAGAGAGAAGCAGTGTCGCCAGC	CATTTATTGCATTTAATGTGTAATCATATTAGAGGCAGGCAGCCCAGGGGACTGAAGTTA[CG]TATGTGGAGTTTTTTCACCAACGTCTGTCCATGTCTTCAGAGAGAAGCAGTGTCGCCAGC	GRCm10					NA	NA	NA	NA	NA	NA	NA	NA			FALSE	cg29815297	chr11	79718562	79718562	1	*	0.704498	0.81812	18.6084	0.113622	1	Mus_musculus
cg29815298_TC21	cg29815298	88810283	TTTTTCTTTCTTACTAACRACACTACTTCTCTCTAAAAACATAAACAAAC	NA					cg	F	T	C	2	1	11	79718585	Mus musculus	mm10	TTTTCTTTCTTaCTaaCrACACTaCTTCTCTCTaAAaACATaaACAaACr	TCATATTAGAGGCAGGCAGCCCAGGGGACTGAAGTTACGTATGTGGAGTTTTTTCACCAA[CG]TCTGTCCATGTCTTCAGAGAGAAGCAGTGTCGCCAGCAAGAAAGAAAAAAGTGACTGGGG	TCATATTAGAGGCAGGCAGCCCAGGGGACTGAAGTTACGTATGTGGAGTTTTTTCACCAA[CG]TCTGTCCATGTCTTCAGAGAGAAGCAGTGTCGCCAGCAAGAAAGAAAAAAGTGACTGGGG	GRCm10					NA	NA	NA	NA	NA	NA	NA	NA			FALSE	cg29815298	chr11	79718585	79718585	1	*	0.539192	0.681937	19.5839	0.142745	1	Mus_musculus
cg29816128_TC21	cg29816128	57652471	ACTTATCACTAAAAAATAAATAACTTCCTAAAATCCAAAATCCTCCTACC	NA					cg	F	T	C	2	1	11	79793419	Mus musculus	mm10	CTTaTCACTaaaaAaTaAaTaaCTTCCTAaAaTCCAaaaTCCTCCTaCCr	ACAGATAATGCTGGGTCTCTCTAGCCCAAGTACCGCCTCCAGGGGGCAGTCCCGGGGCCA[CG]GCAGGAGGACCCTGGACTCTAGGAAGCCACTCACTCCCCAGTGACAAGCTTCTGAAGGCT	ACAGATAATGCTGGGTCTCTCTAGCCCAAGTACCGCCTCCAGGGGGCAGTCCCGGGGCCA[CG]GCAGGAGGACCCTGGACTCTAGGAAGCCACTCACTCCCCAGTGACAAGCTTCTGAAGGCT	GRCm10					NA	NA	NA	NA	NA	NA	NA	NA			FALSE	cg29816128	chr11	79793419	79793419	1	*	0.27456	0.457166	35.6321	0.182606	1	Mus_musculus
cg29816132_TC21	cg29816132	47698533	AAAATCACRTCATAACTAAAAAACTACAAATCAAATATACTAAAAAACAC	NA					cg	F	T	C	2	1	11	79793491	Mus musculus	mm10	aaATCACrTCATaACTAAaaAACTaCAaaTCAaATaTaCTAaaaAaCACr	ACTGCCCCCTGGAGGCGGTACTTGGGCTAGAGAGACCCAGCATTATCTGTCTGGCGTTGA[CG]TGCTCCCTAGCACATCTGACCTGCAGTTCCTTAGTCATGACGTGATCCTAATGATACCTG	ACTGCCCCCTGGAGGCGGTACTTGGGCTAGAGAGACCCAGCATTATCTGTCTGGCGTTGA[CG]TGCTCCCTAGCACATCTGACCTGCAGTTCCTTAGTCATGACGTGATCCTAATGATACCTG	GRCm10					NA	NA	NA	NA	NA	NA	NA	NA			FALSE	cg29816132	chr11	79793491	79793491	1	*	0.377472	0.548378	27.5389	0.170906	1	Mus_musculus
cg29816134_TC21	cg29816134	10713961	ATAAATCAAACCRAAAAATATTAAACAAAACRCACATCCACTTTAACTCC	NA					cg	F	T	C	2	1	11	79793557	Mus musculus	mm10	TaAaTCAaaCCraAaaaTATTAaaCAAaACrCACATCCACTTTAACTCCr	CCCTAGCACATCTGACCTGCAGTTCCTTAGTCATGACGTGATCCTAATGATACCTGTGGA[CG]GAGTTAAAGTGGATGTGCGTCTTGCCTAATACCCTCCGGCCTGACTCACATCAGCGGGAA	CCCTAGCACATCTGACCTGCAGTTCCTTAGTCATGACGTGATCCTAATGATACCTGTGGA[CG]GAGTTAAAGTGGATGTGCGTCTTGCCTAATACCCTCCGGCCTGACTCACATCAGCGGGAA	GRCm10					NA	NA	NA	NA	NA	NA	NA	NA			FALSE	cg29816134	chr11	79793557	79793557	1	*	0.625218	0.758544	20.6281	0.133326	1	Mus_musculus
cg29820229_BC21	cg29820229	63623471	AAAAAAATATCACACTAAAAACACATCCTTCATAATAATAAACCAACATC	NA					cg	R	B	C	2	1	11	80170107	Mus musculus	mm10	AaaaaATaTCACACTaAaAaCACATCCTTCATAATaaTaAaCCAACATCr	AGGCCAGCCACAAGGGGATGTCACACTGAGAGCACATCCTTCATAATGGTGAGCCAACAT[CG]TCTCACCGGAGAACCACATCCCCAAGGGTTTCTCAGCTCCTCTCCAGTCAGCCATCCTGT	AGGCCAGCCACAAGGGGATGTCACACTGAGAGCACATCCTTCATAATGGTGAGCCAACAT[CG]TCTCACCGGAGAACCACATCCCCAAGGGTTTCTCAGCTCCTCTCCAGTCAGCCATCCTGT	GRCm10					NA	NA	NA	NA	NA	NA	NA	NA			FALSE	cg29820229	chr11	80170107	80170107	1	*	0.529974	0.669572	18.0438	0.139597	1	Mus_musculus
cg29824048_TC11	cg29824048	93619218	AATTATCACAACTCTATAATCATCAACACAACAATCACAAAATATACTCA	96729211	AATTATCGCAACTCTATAATCATCAACACAACGATCACAAAATATACTCG	A	Red	R	cg	F	T	C	1	1	11	80508234	Mus musculus	mm10	aaTTaTCrCAaCTCTaTaaTCATCAaCACAaCrATCACAaaaTaTaCTCr	ACTGAACGATCCAGGACAGAGTACGCTCAGCACCATGGCTGGAGAGCCACAACAGCCTCA[CG]AGCACACCCTGTGATCGCTGTGCTGATGACCACAGAGCTGCGACAACCAGGGGTCAATTC	ACTGAACGATCCAGGACAGAGTACGCTCAGCACCATGGCTGGAGAGCCACAACAGCCTCA[CG]AGCACACCCTGTGATCGCTGTGCTGATGACCACAGAGCTGCGACAACCAGGGGTCAATTC	GRCm10					NA	NA	NA	NA	NA	NA	NA	NA			FALSE	cg29824048	chr11	80508234	80508234	1	*	0.21071	0.397951	43.1382	0.187241	1	Mus_musculus
cg29844552_TC21	cg29844552	66620591	AAACATAATCCRATTACRAATTTCAACCATATTATCATAAAAAAACTTCC	NA					cg	F	T	C	2	1	11	82795381	Mus musculus	mm10	AACATaATCCraTTACraATTTCAACCATaTTaTCATaAAaAAACTTCCr	GAAGCCTTACCCCCTCTTTACCTCAGATCTACTACTTCCCCTAGGCCTCTCTGTGAGCGA[CG]GAAGTTTCTTCATGACAACATGGTTGAAATCCGTAACCGGATCATGTTCTCAGAAATGAA	GAAGCCTTACCCCCTCTTTACCTCAGATCTACTACTTCCCCTAGGCCTCTCTGTGAGCGA[CG]GAAGTTTCTTCATGACAACATGGTTGAAATCCGTAACCGGATCATGTTCTCAGAAATGAA	GRCm10					NA	NA	NA	NA	NA	NA	NA	NA			FALSE	cg29844552	chr11	82795381	82795381	1	*	0.673464	0.806165	24.9251	0.132701	1	Mus_musculus
cg29848435_BC21	cg29848435	10751430	ACTAAAAAAAATATCTCACACTTCCTAAAATAACATCAACCAATAAAACC	NA					cg	R	B	C	2	1	11	83116776	Mus musculus	mm10	CTaAAaaAaATaTCTCACACTTCCTaaAaTaACATCAACCAATaAAACCr	GGGATGAAAGAGCTGAAGGAGATGTCTCACACTTCCTGGAGTGACATCAACCAATGAAAC[CG]GGGTTCTCCAAAACTGAAATCGGGACCTAGAGAGGATGAAACAGTGCAATCCACTAAGGT	GGGATGAAAGAGCTGAAGGAGATGTCTCACACTTCCTGGAGTGACATCAACCAATGAAAC[CG]GGGTTCTCCAAAACTGAAATCGGGACCTAGAGAGGATGAAACAGTGCAATCCACTAAGGT	GRCm10					NA	NA	NA	NA	NA	NA	NA	NA			FALSE	cg29848435	chr11	83116776	83116776	1	*	0.439455	0.619497	32.0466	0.180042	1	Mus_musculus
cg29848436_TC21	cg29848436	11748383	TATCTTAACCRACCTTAATAAATTACACTATTTCATCCTCTCTAAATCCC	NA					cg	F	T	C	2	1	11	83116798	Mus musculus	mm10	aTCTTaACCrACCTTAaTaaATTaCACTaTTTCATCCTCTCTAaaTCCCr	TGTCTCACACTTCCTGGAGTGACATCAACCAATGAAACCGGGGTTCTCCAAAACTGAAAT[CG]GGACCTAGAGAGGATGAAACAGTGCAATCCACTAAGGTCGGTCAAGACAAAAGCCGAGAG	TGTCTCACACTTCCTGGAGTGACATCAACCAATGAAACCGGGGTTCTCCAAAACTGAAAT[CG]GGACCTAGAGAGGATGAAACAGTGCAATCCACTAAGGTCGGTCAAGACAAAAGCCGAGAG	GRCm10					NA	NA	NA	NA	NA	NA	NA	NA			FALSE	cg29848436	chr11	83116798	83116798	1	*	0.501767	0.667562	27.6212	0.165795	1	Mus_musculus
cg29848609_BC11	cg29848609	41771414	CAAACAAAATACAACCACTATATAAATACTCACAACTTTATAAATACTCA	63615851	CAAACAAAATACAACCGCTATATAAATACTCGCAACTTTATAAATACTCG	G	Grn	G	cg	R	B	C	1	1	11	83175213	Mus musculus	mm10	CAAaCAAaATACAaCCrCTaTATaAATaCTCrCAaCTTTATaAATaCTCr	ATTCTGCGGAACCAAGCAAGATACAGCCGCTGTATGAATGCTCGCAGCTTTATGAATGCT[CG]CTGAGGTAAAATGGCGTAAGCCTCGCCTTTCTTTGCTAGTTTTATAAGTTAAATTGAGTC	ATTCTGCGGAACCAAGCAAGATACAGCCGCTGTATGAATGCTCGCAGCTTTATGAATGCT[CG]CTGAGGTAAAATGGCGTAAGCCTCGCCTTTCTTTGCTAGTTTTATAAGTTAAATTGAGTC	GRCm10					NA	NA	NA	NA	NA	NA	NA	NA			FALSE	cg29848609	chr11	83175213	83175213	1	*	0.713064	0.831591	22.1397	0.118527	1	Mus_musculus
cg29848610_BC11	cg29848610	73778837	CAACTAATTCTACAAAACCAAACAAAATACAACCACTATATAAATACTCA	45601558	CAACTAATTCTACGAAACCAAACAAAATACAACCGCTATATAAATACTCG	G	Grn	G	cg	R	B	C	1	1	11	83175231	Mus musculus	mm10	CAACTaATTCTaCraAACCAAaCAAaATACAaCCrCTaTATaAATaCTCr	GCGGAGGGAGAGCAACTGATTCTGCGGAACCAAGCAAGATACAGCCGCTGTATGAATGCT[CG]CAGCTTTATGAATGCTCGCTGAGGTAAAATGGCGTAAGCCTCGCCTTTCTTTGCTAGTTT	GCGGAGGGAGAGCAACTGATTCTGCGGAACCAAGCAAGATACAGCCGCTGTATGAATGCT[CG]CAGCTTTATGAATGCTCGCTGAGGTAAAATGGCGTAAGCCTCGCCTTTCTTTGCTAGTTT	GRCm10					NA	NA	NA	NA	NA	NA	NA	NA			FALSE	cg29848610	chr11	83175231	83175231	1	*	0.727787	0.85338	28.5575	0.125593	1	Mus_musculus
cg29852130_TC21	cg29852130	9672894	ACACAAAATAAACTTCTTACTATATACTAACCTACTACATACTAAACACC	NA					cg	F	T	C	2	1	11	83522654	Mus musculus	mm10	CACAAAaTAaaCTTCTTACTaTaTaCTaACCTACTACATaCTAaaCACCr	CTTTCCCAAGCTCCCCTCCCCACATGACCCAGTGATGCAATCCCTTTTTTTACTTCACTC[CG]GTGCCTAGCATGTAGTAGGTCAGCACACAGTAAGAAGCCTACTTTGTGTCTTGTTTTCTT	CTTTCCCAAGCTCCCCTCCCCACATGACCCAGTGATGCAATCCCTTTTTTTACTTCACTC[CG]GTGCCTAGCATGTAGTAGGTCAGCACACAGTAAGAAGCCTACTTTGTGTCTTGTTTTCTT	GRCm10					NA	NA	NA	NA	NA	NA	NA	NA			FALSE	cg29852130	chr11	83522654	83522654	1	*	0.488794	0.617575	13.386	0.12878	1	Mus_musculus
cg29852626_BC11	cg29852626	84647470	ACAACCACAATAAAAATAACAAAACAATAAAACAATAAATCCACCCCACA	67666410	ACAACCGCAATAAAAATAACAAAACGATAAAACGATAAATCCACCCCACG	G	Grn	G	cg	R	B	C	1	1	11	83573096	Mus musculus	mm10	aCAaCCrCAaTaaaAaTaaCAaAACrATAaaaCraTAaaTCCACCCCACr	GCTAGGTGGCAGGCAGCCGCAGTGGGAGTGGCAGAACGATAGGGCGGTAGGTCCACCCCA[CG]CTCTCTTCCTGCTAACAGTGAAACCTGAGCAGCCAGGTTTCAGGCTAGGGGGAGAGGTTA	GCTAGGTGGCAGGCAGCCGCAGTGGGAGTGGCAGAACGATAGGGCGGTAGGTCCACCCCA[CG]CTCTCTTCCTGCTAACAGTGAAACCTGAGCAGCCAGGTTTCAGGCTAGGGGGAGAGGTTA	GRCm10					NA	NA	NA	NA	NA	NA	NA	NA			FALSE	cg29852626	chr11	83573096	83573096	1	*	0.539184	0.819254	122.994	0.28007	1	Mus_musculus
cg29865459_BC11	cg29865459	51668180	AAAAATTTAACCCAAACATACCATATTCATCATAATTACAAATTCCCTCA	33723174	AAAAATTTAACCCAAACATACCATATTCATCATAATTACAAATTCCCTCG	T	Red	R	cg	R	B	C	1	1	11	84836626	Mus musculus	mm10	aaAAaTTTAACCCAAaCATACCATaTTCATCATaaTTACAAATTCCCTCr	AGATACTAATTAGGAAGTTTAACCCAAGCATACCATGTTCATCATGGTTACAAATTCCCT[CG]GTGCAGGCAACATCTGAACCTTCTCGAGAACCTGTTTCACTTCCTTCCATGCTAGATGAA	AGATACTAATTAGGAAGTTTAACCCAAGCATACCATGTTCATCATGGTTACAAATTCCCT[CG]GTGCAGGCAACATCTGAACCTTCTCGAGAACCTGTTTCACTTCCTTCCATGCTAGATGAA	GRCm10					NA	NA	NA	NA	NA	NA	NA	NA			FALSE	cg29865459	chr11	84836626	84836626	1	*	0.788061	0.875499	15.2147	0.0874377	1	Mus_musculus
cg29873305_TC21	cg29873305	95781356	CTTACAATCTCACTCACAATTTTCTAAATTACATCACTATAATCAACCAC	NA					cg	F	T	C	2	1	11	85696071	Mus musculus	mm10	TTaCAaTCTCACTCACAaTTTTCTaAATTaCATCACTaTAATCAACCACr	AAAGCTGTTGGCTAGTCAACACCACAGCTCACGGTGAGCCGGCGGCATCGGCCAAAGGAA[CG]TGGTTGATTACAGTGATGCAATTCAGAAAACTGTGAGTGAGACTGCAAGGCAGTCTGGAC	AAAGCTGTTGGCTAGTCAACACCACAGCTCACGGTGAGCCGGCGGCATCGGCCAAAGGAA[CG]TGGTTGATTACAGTGATGCAATTCAGAAAACTGTGAGTGAGACTGCAAGGCAGTCTGGAC	GRCm10					NA	NA	NA	NA	NA	NA	NA	NA			FALSE	cg29873305	chr11	85696071	85696071	1	*	0.499468	0.700063	45.8677	0.200595	1	Mus_musculus
cg29874398_TC11	cg29874398	27760584	ACAAAACACACACTCTTTATCAAATCTTATTTCTTCTCTTTAATCAACCA	34650437	ACGAAACGCACACTCTTTATCAAATCTTATTTCTTCTCTTTAATCAACCG	A	Red	R	cg	F	T	C	1	1	11	85800131	Mus musculus	mm10	ACrAAACrCACACTCTTTATCAaaTCTTaTTTCTTCTCTTTaATCAaCCr	TGGCCGCGAGTGTGTGCTGACACTGCCCAGTCCTGCCCGGCAAGGAAAGATAGTTTCTGA[CG]GCTGATCAAAGAGAAGAAACAAGACCTGATAAAGAGTGTGCGTTTCGTGTACTTTTAACT	TGGCCGCGAGTGTGTGCTGACACTGCCCAGTCCTGCCCGGCAAGGAAAGATAGTTTCTGA[CG]GCTGATCAAAGAGAAGAAACAAGACCTGATAAAGAGTGTGCGTTTCGTGTACTTTTAACT	GRCm10					NA	NA	NA	NA	NA	NA	NA	NA			FALSE	cg29874398	chr11	85800131	85800131	1	*	0.576273	0.719627	21.6831	0.143354	1	Mus_musculus
cg29876906_TC11	cg29876906	4748494	TACCCACAAAATCTCCCTATATTATCTAAACAATCCTTAAACTATCACCA	81775876	TACCCACAAAATCTCCCTATATTATCTAAACAATCCTTAAACTATCACCG	A	Red	R	cg	F	T	C	1	1	11	85950128	Mus musculus	mm10	TaCCCACAaaATCTCCCTaTaTTaTCTAaaCAATCCTTAAACTaTCACCr	ACCTGGGCCCTGCAATCCAAACCTAGTAACACTTGCCTGAAATCCTAGCTACTTGGGAAA[CG]GTGACAGTTTAAGGATTGCCTAGACAACACAGGGAGATCCTGTGGGCAAGTACTGGACCA	ACCTGGGCCCTGCAATCCAAACCTAGTAACACTTGCCTGAAATCCTAGCTACTTGGGAAA[CG]GTGACAGTTTAAGGATTGCCTAGACAACACAGGGAGATCCTGTGGGCAAGTACTGGACCA	GRCm10					NA	NA	NA	NA	NA	NA	NA	NA			FALSE	cg29876906	chr11	85950128	85950128	1	*	0.53434	0.673613	18.0834	0.139273	1	Mus_musculus
cg29880985_TC11	cg29880985	18652529	AACAACTCACATAAAAAAACCTACATACCATAATTACAAAACAAATACCA	90753397	AACGACTCACATAAAAAAACCTACGTACCGTAATTACAAAACAAATACCG	G	Grn	G	cg	F	T	C	1	1	11	86413155	Mus musculus	mm10	aACrACTCACATAAAaAaaCCTaCrTaCCrTaATTACAAaaCAaaTaCCr	GAGGGTTCATGTTGGAACGGAGCCCGACATTAATAATACGTTGGAGAGGGGAGACGAGAG[CG]GCACCTGCCTTGTAATCACGGCACGCAGGCCTCTTTATGTGAGTCGTCTTTCTTGAGAGA	GAGGGTTCATGTTGGAACGGAGCCCGACATTAATAATACGTTGGAGAGGGGAGACGAGAG[CG]GCACCTGCCTTGTAATCACGGCACGCAGGCCTCTTTATGTGAGTCGTCTTTCTTGAGAGA	GRCm10					NA	NA	NA	NA	NA	NA	NA	NA			FALSE	cg29880985	chr11	86413155	86413155	1	*	0.7471	0.860965	24.4011	0.113865	1	Mus_musculus
cg29882746_TC11	cg29882746	44639398	CAATCCTAATCAAAATTACAAAAACCCACTATACTTCCTAATTCAAAACA	41747976	CAATCCTAATCAAAATTACAAAAACCCACTATACTTCCTAATTCAAAACG	A	Red	R	cg	F	T	C	1	1	11	86579286	Mus musculus	mm10	CAATCCTaATCAAAaTTACAaAAACCCACTaTaCTTCCTaaTTCAaaaCr	CTCCAAGCACCTCTACTCTGCCCATTGCACCGTCCCCTTCCCACAGAGACCTCTCTGATA[CG]CCCTGAACCAGGAAGCACAGTGGGTTTCTGTAACTTTGATCAGGATTGCTTGCTTTGTAC	CTCCAAGCACCTCTACTCTGCCCATTGCACCGTCCCCTTCCCACAGAGACCTCTCTGATA[CG]CCCTGAACCAGGAAGCACAGTGGGTTTCTGTAACTTTGATCAGGATTGCTTGCTTTGTAC	GRCm10					NA	NA	NA	NA	NA	NA	NA	NA			FALSE	cg29882746	chr11	86579286	86579286	1	*	0.397377	0.634516	63.3859	0.237139	1	Mus_musculus
cg29882762_BC21	cg29882762	90655171	TAAAAATAAACTAAAATATATCCAAACACTTCCTATCTATCCTTTAAATC	NA					cg	R	B	C	2	1	11	86580030	Mus musculus	mm10	AaAAATaaaCTaaAaTaTaTCCAAaCACTTCCTaTCTaTCCTTTaAATCr	AGGCCAATTAGTAGAAATGGGCTGGAGTGTGTCCAAGCACTTCCTGTCTGTCCTTTGAAT[CG]TTTGGAAATGGTTAACAAATAGGTTGGACACCTGGCTCCAAATGAGAGATGGGAATTTCC	AGGCCAATTAGTAGAAATGGGCTGGAGTGTGTCCAAGCACTTCCTGTCTGTCCTTTGAAT[CG]TTTGGAAATGGTTAACAAATAGGTTGGACACCTGGCTCCAAATGAGAGATGGGAATTTCC	GRCm10					NA	NA	NA	NA	NA	NA	NA	NA			FALSE	cg29882762	chr11	86580030	86580030	1	*	0.143615	0.311833	42.6668	0.168218	1	Mus_musculus
cg29885081_BC21	cg29885081	92734847	ATATCAAATCCTTAATCTTTTATTAAAAATTCATTACCAACTCTAATTTC	NA					cg	R	B	C	2	1	11	86851493	Mus musculus	mm10	TaTCAAaTCCTTaATCTTTTaTTAAAaATTCATTaCCAaCTCTaaTTTCr	CTTAAAAATAAATGTCAAGTCCTTGATCTTTTGTTAAAGATTCATTGCCAGCTCTGGTTT[CG]CAGCAGGAGCCTCTCTCAGGATGGAGCTGGCTCCGATTTCTGCTAAGAACTAACCTAGGA	CTTAAAAATAAATGTCAAGTCCTTGATCTTTTGTTAAAGATTCATTGCCAGCTCTGGTTT[CG]CAGCAGGAGCCTCTCTCAGGATGGAGCTGGCTCCGATTTCTGCTAAGAACTAACCTAGGA	GRCm10					NA	NA	NA	NA	NA	NA	NA	NA			FALSE	cg29885081	chr11	86851493	86851493	1	*	0.342673	0.487232	18.2042	0.144558	1	Mus_musculus
cg29891508_BC11	cg29891508	96647258	TATAAATAATTTAACCACTAACCCAAAAAATACCCTACTAATAATAAACA	76616593	TATAAATAATTTAACCACTAACCCAAAAAATACCCTACTAATAATAAACG	T	Red	R	cg	R	B	C	1	1	11	87467748	Mus musculus	mm10	TaTaaATaaTTTaaCCACTaaCCCAaAaAATaCCCTACTaaTaATaAACr	AGGTGCTTTGGGTGTGGATGGTTTGGCCACTGGCCCAGAGAATGCCCTACTGGTGATGAA[CG]GGGTTATAAAGTAAGAAGCTGTGACCGAGGTGGTTTACTTTGGATAGAGGTTTCAGTTTG	AGGTGCTTTGGGTGTGGATGGTTTGGCCACTGGCCCAGAGAATGCCCTACTGGTGATGAA[CG]GGGTTATAAAGTAAGAAGCTGTGACCGAGGTGGTTTACTTTGGATAGAGGTTTCAGTTTG	GRCm10	chr11:87470939-87471360				NA	NA	NA	NA	NA	NA	NA	NA			FALSE	cg29891508	chr11	87467748	87467748	1	*	0.106342	0.226908	25.5413	0.120567	1	Mus_musculus
cg29894301_TC21	cg29894301	14625562	ATAACAAACCAACAACCCAAAAAACTCAAAAAAACCRAACAACTACATCC	NA					cg	F	T	C	2	1	11	87720518	Mus musculus	mm10	TAaCAaaCCAaCAACCCAaAaAaCTCAaaAAAaCCrAaCAACTaCATCCr	AAGCAGAGCCCCTGAGAGCCCGACTGCTCAGCAGCGCTCACTGCGCCGCCTCCTGTCTCA[CG]GATGCAGTTGCTCGGCTTTCCTGAGCTCTCTGGGTTGCTGGCCTGCTACCTGCCACCTGG	AAGCAGAGCCCCTGAGAGCCCGACTGCTCAGCAGCGCTCACTGCGCCGCCTCCTGTCTCA[CG]GATGCAGTTGCTCGGCTTTCCTGAGCTCTCTGGGTTGCTGGCCTGCTACCTGCCACCTGG	GRCm10					NA	NA	NA	NA	NA	NA	NA	NA			FALSE	cg29894301	chr11	87720518	87720518	1	*	0.585409	0.716338	17.1881	0.130929	1	Mus_musculus
cg29895631_BC21	cg29895631	45652316	CCTAAAAACRCTTTTATAAACTTCCACAACCCAACACAATAAATAAACTC	NA					cg	R	B	C	2	1	11	87802570	Mus musculus	mm10	CTaaAaACrCTTTTaTaaaCTTCCACAaCCCAaCACAaTaaaTaAaCTCr	AGGATACAATGCCTGGAGACGCTTTTGTGGGCTTCCACAGCCCAGCACAGTGGGTGAGCT[CG]GCACGGTGCTGAAGAACCTGGAGTTGGCACGGAAGCTGATGGCACAATATGGCACGCCCA	AGGATACAATGCCTGGAGACGCTTTTGTGGGCTTCCACAGCCCAGCACAGTGGGTGAGCT[CG]GCACGGTGCTGAAGAACCTGGAGTTGGCACGGAAGCTGATGGCACAATATGGCACGCCCA	GRCm10					NA	NA	NA	NA	NA	NA	NA	NA			FALSE	cg29895631	chr11	87802570	87802570	1	*	0.504113	0.640056	16.0003	0.135943	1	Mus_musculus
cg29896001_TC21	cg29896001	73629565	TTCTCACCCAAATTCTACCTCTCACTTCCACTTAAATATTTATTAAACTC	NA					cg	F	T	C	2	1	11	87829022	Mus musculus	mm10	TCTCACCCAaaTTCTaCCTCTCACTTCCACTTAAaTATTTATTaAaCTCr	CATAATTTGTAAGCTGGATTTGGAAGAGAGGAAGGAGGAAACAAGAAGCACGTAATATCA[CG]AGCTCAATAAATACTTAAGTGGAAGTGAGAGGCAGAACCTGGGTGAGAATGGGCTTGGGA	CATAATTTGTAAGCTGGATTTGGAAGAGAGGAAGGAGGAAACAAGAAGCACGTAATATCA[CG]AGCTCAATAAATACTTAAGTGGAAGTGAGAGGCAGAACCTGGGTGAGAATGGGCTTGGGA	GRCm10					NA	NA	NA	NA	NA	NA	NA	NA			FALSE	cg29896001	chr11	87829022	87829022	1	*	0.336548	0.489204	21.1013	0.152657	1	Mus_musculus
cg29896641_BC11	cg29896641	13612426	TACATCCTTCATAAACACCAACATAATATATAACAACAAAATAACCCTCA	19614591	TACATCCTTCGTAAACGCCAACATAATATATAACAACGAAATAACCCTCG	G	Grn	G	cg	R	B	C	1	1	11	87871457	Mus musculus	mm10	TACATCCTTCrTaaACrCCAaCATaaTaTATaaCAaCrAaaTaACCCTCr	GATCAACGCACTTACATCCTTCGTGGACGCCAGCATGGTGTATGGCAGCGAGGTGACCCT[CG]CCCTGCGGCTCCGTAATAGGACCAACTTCCTGGGGCTGCTGGCCACGAACCAGCGATTCC	GATCAACGCACTTACATCCTTCGTGGACGCCAGCATGGTGTATGGCAGCGAGGTGACCCT[CG]CCCTGCGGCTCCGTAATAGGACCAACTTCCTGGGGCTGCTGGCCACGAACCAGCGATTCC	GRCm10			chr11:87871383-87871613	chr11	87871383	87871613	230	19	140	16.5	60.9	0.92			FALSE	cg29896641	chr11	87871457	87871457	1	*	0.61771	0.74544	17.7488	0.12773	1	Mus_musculus
cg29896646_BC11	cg29896646	64643827	TACACCATACTAACATCCACAAAAAATATAAATACATTAATCTAATTACA	9654410	TACACCATACTAACGTCCACGAAAAATATAAATACGTTAATCTAATTACG	T	Red	R	cg	R	B	C	1	1	11	87871525	Mus musculus	mm10	TACACCATaCTaaCrTCCACrAAaaATaTAAaTaCrTTaATCTaaTTaCr	ACCTCGCTGCCATACACCATGCTGGCGTCCACGAAGGATGTAAGTGCGTTGATCTGGTTG[CG]GACTTTGTTCCTGTTTTGGGGGCACGCCGGGGCAGAGCGGAAGAAGGGGATGCAGTCGCG	ACCTCGCTGCCATACACCATGCTGGCGTCCACGAAGGATGTAAGTGCGTTGATCTGGTTG[CG]GACTTTGTTCCTGTTTTGGGGGCACGCCGGGGCAGAGCGGAAGAAGGGGATGCAGTCGCG	GRCm10			chr11:87871383-87871613	chr11	87871383	87871613	230	19	140	16.5	60.9	0.92			FALSE	cg29896646	chr11	87871525	87871525	1	*	0.75827	0.863946	21.2069	0.105677	1	Mus_musculus
cg29899615_BC21	cg29899615	27775436	TCTCTCCCCTACATAAACACAACTATTTCTATAATTAAAATAATATAACC	NA					cg	R	B	C	2	1	11	88117538	Mus musculus	mm10	CTCTCCCCTACATAAACACAaCTaTTTCTaTaaTTaAAATaaTaTaACCr	GCAAATGTGTCTCTCTCCCCTACATAAACACAGCTGTTTCTGTGGTTGAAATGGTGTGAC[CG]GGAGAGGATGTTGGTCCGGATTTAGCACTCTGGACATTGTCCTTACTCTACCCCGACGGG	GCAAATGTGTCTCTCTCCCCTACATAAACACAGCTGTTTCTGTGGTTGAAATGGTGTGAC[CG]GGAGAGGATGTTGGTCCGGATTTAGCACTCTGGACATTGTCCTTACTCTACCCCGACGGG	GRCm10					NA	NA	NA	NA	NA	NA	NA	NA			FALSE	cg29899615	chr11	88117538	88117538	1	*	0.246944	0.422947	34.3894	0.176003	1	Mus_musculus
cg29899966_TC21	cg29899966	81742190	TATACCCRTACAACAAATCTATATCTTACTTTCAATATAACATTCAACAC	NA					cg	F	T	C	2	1	11	88146247	Mus musculus	mm10	aTACCCrTaCAaCAaaTCTaTaTCTTACTTTCAaTaTaaCATTCAACACr	CTGGGCACAGAAATCTGACACAAAGCCTGCTTTATACTGATCGTTGACAAGCTCGTGTAA[CG]TGTTGAATGCCACACTGAAAGTAAGACACAGACCTGCTGCACGGGTACACATTCATTCCA	CTGGGCACAGAAATCTGACACAAAGCCTGCTTTATACTGATCGTTGACAAGCTCGTGTAA[CG]TGTTGAATGCCACACTGAAAGTAAGACACAGACCTGCTGCACGGGTACACATTCATTCCA	GRCm10					NA	NA	NA	NA	NA	NA	NA	NA			FALSE	cg29899966	chr11	88146247	88146247	1	*	0.330405	0.459826	13.7119	0.129421	1	Mus_musculus
cg29906483_TC21	cg29906483	90705863	TAAAAAAATCTATAACCACCAATTCTATTTATAATAAACCCCTCCTTCCC	NA					cg	F	T	C	2	1	11	88635529	Mus musculus	mm10	AAAaAAATCTATaaCCACCAaTTCTATTTATAaTAaACCCCTCCTTCCCr	ATATACTGTATAAGACATCTGAGGATGTTTCCATGTTTTCAGGCATCTGAGGATCCCCCA[CG]GGAAGGAGGGGTCTACTATAAATAGAACTGGTGGCCATAGATTTCTTTACTGGGAAAAAT	ATATACTGTATAAGACATCTGAGGATGTTTCCATGTTTTCAGGCATCTGAGGATCCCCCA[CG]GGAAGGAGGGGTCTACTATAAATAGAACTGGTGGCCATAGATTTCTTTACTGGGAAAAAT	GRCm10					NA	NA	NA	NA	NA	NA	NA	NA			FALSE	cg29906483	chr11	88635529	88635529	1	*	0.519357	0.657765	17.2837	0.138408	1	Mus_musculus
cg29912945_TC11	cg29912945	24652591	ACAATTATTAATCTTAATAATACCCAATCATCCTTAATCACTTCAACTCA	61733443	ACAATTATTAATCTTAATAATACCCAATCATCCTTAATCGCTTCAACTCG	A	Red	R	cg	F	T	C	1	1	11	89098183	Mus musculus	mm10	aCAaTTATTAATCTTaaTAaTaCCCAaTCATCCTTaaTCrCTTCAaCTCr	GACCCCCCCCCCATGGCCCATGGCAGGCTTTTGCTGTGTAACAGACACCCTTATTACACA[CG]AGCTGAAGCGACCAAGGATGACTGGGCACTACCAAGATTAATAACTGCTGGGAAGCGATA	GACCCCCCCCCCATGGCCCATGGCAGGCTTTTGCTGTGTAACAGACACCCTTATTACACA[CG]AGCTGAAGCGACCAAGGATGACTGGGCACTACCAAGATTAATAACTGCTGGGAAGCGATA	GRCm10					NA	NA	NA	NA	NA	NA	NA	NA			FALSE	cg29912945	chr11	89098183	89098183	1	*	0.382337	0.552838	27.3513	0.170501	1	Mus_musculus
cg29921753_BC21	cg29921753	86658575	TTCCAAAACAAACAAATCACTAATACAAATCCCATCTATAAAAACCTACC	NA					cg	R	B	C	2	1	11	90029706	Mus musculus	mm10	TCCAaaACAAACAaaTCACTaaTaCAaaTCCCATCTaTaaaAaCCTaCCr	AGGATGGCCAGTTCCAGGACAAACAGGTCACTGGTGCAGGTCCCATCTGTGGGAGCCTGC[CG]GGGGCGTTTCCACTCTGCCATTGAAGTGCGCTGGCGGTTTCTCTTTGGGGAGCACACTTG	AGGATGGCCAGTTCCAGGACAAACAGGTCACTGGTGCAGGTCCCATCTGTGGGAGCCTGC[CG]GGGGCGTTTCCACTCTGCCATTGAAGTGCGCTGGCGGTTTCTCTTTGGGGAGCACACTTG	GRCm10					NA	NA	NA	NA	NA	NA	NA	NA			FALSE	cg29921753	chr11	90029706	90029706	1	*	0.061648	0.181392	34.3626	0.119744	1	Mus_musculus
cg29925331_BC21	cg29925331	2668325	ATAAATACCAATAAAATATCTACACCTATATTCTATTATACTTTTACTAC	NA					cg	R	B	C	2	1	11	90371299	Mus musculus	mm10	TaaaTACCAATAaaATaTCTACACCTaTaTTCTATTaTaCTTTTACTACr	TAAGCCTGTGAATGGGTACCAATAGGATGTCTACACCTGTGTTCTATTGTGCTTTTACTA[CG]TGCTCCGTGGGCTCCTGGTCGCTGTGTCACAAGGGGTGGATTCGGAAGTGTGCTGGGCAG	TAAGCCTGTGAATGGGTACCAATAGGATGTCTACACCTGTGTTCTATTGTGCTTTTACTA[CG]TGCTCCGTGGGCTCCTGGTCGCTGTGTCACAAGGGGTGGATTCGGAAGTGTGCTGGGCAG	GRCm10					NA	NA	NA	NA	NA	NA	NA	NA			FALSE	cg29925331	chr11	90371299	90371299	1	*	0.335568	0.57838	66.7975	0.242812	1	Mus_musculus
cg29925335_TC21	cg29925335	6668392	CTAAAAACTTTACCAATCTATTTAAAATTAAAACTACCTCTCAATTATCC	NA					cg	F	T	C	2	1	11	90371563	Mus musculus	mm10	TaaAaACTTTaCCAaTCTaTTTAAAATTaaaaCTaCCTCTCAaTTATCCr	AGCATAAATCGCATTCCAGAGCTGGAGAGAAACAGACCTCAGATGCTCTGCTCCTCGGCA[CG]GATAACTGAGAGGCAGCCCCAATTTTAAACAGACTGGCAAAGTCTCCAGAGCCATCCCTG	AGCATAAATCGCATTCCAGAGCTGGAGAGAAACAGACCTCAGATGCTCTGCTCCTCGGCA[CG]GATAACTGAGAGGCAGCCCCAATTTTAAACAGACTGGCAAAGTCTCCAGAGCCATCCCTG	GRCm10					NA	NA	NA	NA	NA	NA	NA	NA			FALSE	cg29925335	chr11	90371563	90371563	1	*	0.51707	0.678926	26.5573	0.161856	1	Mus_musculus
cg29925345_TC21	cg29925345	87606549	ATTCTTAATTCTACATATAAAAACCACTAATTCCTTCAACATTCCAAAAC	NA					cg	F	T	C	2	1	11	90372377	Mus musculus	mm10	TTCTTaATTCTaCATATaAaAACCACTaaTTCCTTCAACATTCCAaAaCr	ACTGCTCACATAGCCAACCCTCGGAGCAGTAATTCCAGACAGATAAGTGGGGTTCGGAGT[CG]CTCTGGAATGTTGAAGGAACCAGTGGTTCTCATATGCAGAATCAAGAATCGTTGCTTTCA	ACTGCTCACATAGCCAACCCTCGGAGCAGTAATTCCAGACAGATAAGTGGGGTTCGGAGT[CG]CTCTGGAATGTTGAAGGAACCAGTGGTTCTCATATGCAGAATCAAGAATCGTTGCTTTCA	GRCm10					NA	NA	NA	NA	NA	NA	NA	NA			TRUE	cg29925345	chr11	90372377	90372377	1	*	0.656766	0.774705	16.3902	0.11794	1	Mus_musculus
cg29927301_TC21	cg29927301	57605290	TTTCCTAACCTCTACCRTATATCCTATTTTCATTCTCTTTTCATCTACAC	NA					cg	F	T	C	2	1	11	90548729	Mus musculus	mm10	TTCCTAaCCTCTaCCrTaTATCCTaTTTTCATTCTCTTTTCATCTaCACr	TCTTCACAACACAACATCCTATCGTTGAATAATAGAAGACAAACACTGACCTAGTTAGGA[CG]TGCAGATGAAAAGAGAATGAAAACAGGATACACGGCAGAGGCTAGGAAACCATGGTAACC	TCTTCACAACACAACATCCTATCGTTGAATAATAGAAGACAAACACTGACCTAGTTAGGA[CG]TGCAGATGAAAAGAGAATGAAAACAGGATACACGGCAGAGGCTAGGAAACCATGGTAACC	GRCm10					NA	NA	NA	NA	NA	NA	NA	NA			FALSE	cg29927301	chr11	90548729	90548729	1	*	0.35544	0.503798	19.2754	0.148358	1	Mus_musculus
cg29927304_BC21	cg29927304	93714312	ATAATCAACRAACTAAACCTTTAATTCTAAAACCTCAACCTCTAACAAAC	NA					cg	R	B	C	2	1	11	90548875	Mus musculus	mm10	TAATCAaCrAaCTaAaCCTTTAaTTCTaAaACCTCAaCCTCTAaCAaACr	TTTTGGTCAGAATAATCAGCGAGCTGAGCCTTTAGTTCTGAGACCTCAGCCTCTAGCAGA[CG]GATCACCTCTTCATAATCCATTTCCATCCCGTGTGCCTGCCGCTGTGCAGCTTCTGCGAG	TTTTGGTCAGAATAATCAGCGAGCTGAGCCTTTAGTTCTGAGACCTCAGCCTCTAGCAGA[CG]GATCACCTCTTCATAATCCATTTCCATCCCGTGTGCCTGCCGCTGTGCAGCTTCTGCGAG	GRCm10					NA	NA	NA	NA	NA	NA	NA	NA			FALSE	cg29927304	chr11	90548875	90548875	1	*	0.472095	0.679961	48.2935	0.207865	1	Mus_musculus
cg29927307_BC11	cg29927307	44787874	CAAAACTATAACTAAAAAAACCCAAACTCTACAAAACCAAATTCATCTCA	46671496	CAAAACTATAACTAAAAAAACCCGAACTCTACGAAACCGAATTCATCTCG	G	Grn	G	cg	R	B	C	1	1	11	90548933	Mus musculus	mm10	CAAAaCTaTAaCTaAaaAAACCCrAaCTCTaCrAAaCCraATTCATCTCr	TCCTTAGGAAGCCAAAGCTGTAGCTGAGGAAACCCGAGCTCTGCGAAGCCGGATTCATCT[CG]CAGAAGCTGCACAGCGGCAGGCACACGGGATGGAAATGGATTATGAAGAGGTGATCCGTC	TCCTTAGGAAGCCAAAGCTGTAGCTGAGGAAACCCGAGCTCTGCGAAGCCGGATTCATCT[CG]CAGAAGCTGCACAGCGGCAGGCACACGGGATGGAAATGGATTATGAAGAGGTGATCCGTC	GRCm10					NA	NA	NA	NA	NA	NA	NA	NA			FALSE	cg29927307	chr11	90548933	90548933	1	*	0.687744	0.923017	341.583	0.235272	1	Mus_musculus
cg29946582_BC21	cg29946582	79764543	TACTCTAAAACRAAACRTTTCTACAATATTTCCTATTCAAAAAATTACTC	NA					cg	R	B	C	2	1	11	93908897	Mus musculus	mm10	ACTCTAAAACrAAACrTTTCTaCAaTaTTTCCTaTTCAAaAAaTTACTCr	GAGATGCTTTTTACTCTAAAACGAAACGTTTCTGCAGTGTTTCCTGTTCAAGAAGTTACT[CG]TCAAACTCTAAGAAGGCAAGCATTCTGGCCAGACTTCAGGTAACGGTACAGAAACCTTCT	GAGATGCTTTTTACTCTAAAACGAAACGTTTCTGCAGTGTTTCCTGTTCAAGAAGTTACT[CG]TCAAACTCTAAGAAGGCAAGCATTCTGGCCAGACTTCAGGTAACGGTACAGAAACCTTCT	GRCm10					NA	NA	NA	NA	NA	NA	NA	NA			FALSE	cg29946582	chr11	93908897	93908897	1	*	0.586917	0.727516	21.155	0.140598	1	Mus_musculus
cg29952693_BC11	cg29952693	58638106	CCTCCCACAACATATAAAAAATTATAAACCAACAAAAAAATAACCTATCA	13756558	CCTCCCACAACGTATAAAAAATTATAAACCAACAAAAAAATAACCTATCG	T	Red	R	cg	R	B	C	1	1	11	94443321	Mus musculus	mm10	CCTCCCACAaCrTaTaaaAaATTaTaaaCCAaCAaaaAaaTaaCCTaTCr	TCAGGCTGCCTGCCTCCCACAGCGTGTGGGAGATTGTGGGCCAGCAGGGAGGTGGCCTGT[CG]GTGCTGCGGACCTTCCGCCTGATGCGGGTGCTGAAGCTAGTTCGCTTCCTGCCGGCACTG	TCAGGCTGCCTGCCTCCCACAGCGTGTGGGAGATTGTGGGCCAGCAGGGAGGTGGCCTGT[CG]GTGCTGCGGACCTTCCGCCTGATGCGGGTGCTGAAGCTAGTTCGCTTCCTGCCGGCACTG	GRCm10					NA	NA	NA	NA	NA	NA	NA	NA			FALSE	cg29952693	chr11	94443321	94443321	1	*	0.42161	0.561487	16.1641	0.139877	1	Mus_musculus
cg29956875_TC11	cg29956875	46654288	ACTATAAACACATTCCCACAAAAAAACAATATTTACTTCCTAAATTCTCA	60668268	ACTATAAACACATTCCCACAAAAAAACAATATTTACTTCCTAAATTCTCG	A	Red	R	cg	F	T	C	1	1	11	94733016	Mus musculus	mm10	aCTaTAaACACATTCCCACAAaaaaaCAaTaTTTaCTTCCTaaaTTCTCr	CTTTCACACCTTATTAATACACCTTAATAACACACTCTTGATCAGGTAGGCCCTGGTAGA[CG]AGAACCCAGGAAGCAAACACTGCCCCCTTGTGGGAATGTGTCTACAGCCTGACATAAACC	CTTTCACACCTTATTAATACACCTTAATAACACACTCTTGATCAGGTAGGCCCTGGTAGA[CG]AGAACCCAGGAAGCAAACACTGCCCCCTTGTGGGAATGTGTCTACAGCCTGACATAAACC	GRCm10					NA	NA	NA	NA	NA	NA	NA	NA			FALSE	cg29956875	chr11	94733016	94733016	1	*	0.136676	0.308866	46.0679	0.17219	1	Mus_musculus
cg29959256_BC21	cg29959256	5754480	CAATTCTTCCCCTTTATTACCTAAAACCTTAAACTAATTCTAAAATCCAC	NA					cg	R	B	C	2	1	11	94987708	Mus musculus	mm10	AaTTCTTCCCCTTTaTTaCCTAaaaCCTTaAaCTAaTTCTaaaATCCACr	AATGTTCACCCCAGTTCTTCCCCTTTGTTGCCTAGGGCCTTGAGCTAGTTCTGGGATCCA[CG]GTGAAGCTATGCTTGTGTACCCACATTTCCAAATAGGAGAGCTCACCCAGCACCCAGCGT	AATGTTCACCCCAGTTCTTCCCCTTTGTTGCCTAGGGCCTTGAGCTAGTTCTGGGATCCA[CG]GTGAAGCTATGCTTGTGTACCCACATTTCCAAATAGGAGAGCTCACCCAGCACCCAGCGT	GRCm10	chr11:94990898-94992990				NA	NA	NA	NA	NA	NA	NA	NA			FALSE	cg29959256	chr11	94987708	94987708	1	*	0.576745	0.752579	38.2495	0.175835	1	Mus_musculus
cg29959262_TC21	cg29959262	49622309	AAAACRAATAATCATTACCTATTACAATTTCTATTTCTTAACCATTACCC	NA					cg	F	T	C	2	1	11	94988152	Mus musculus	mm10	aaaCraATAATCATTaCCTaTTaCAaTTTCTATTTCTTAaCCATTaCCCr	TGCGAGAGGTGCCAGCAGCCCAGAAACGTATGACCCTGTGTAGAGGAAGGAGAAGTCTCC[CG]GGCAATGGCTAAGAAATAGAAACTGCAACAGGCAATGATTATCCGCCCTCTCCCGGCCTG	TGCGAGAGGTGCCAGCAGCCCAGAAACGTATGACCCTGTGTAGAGGAAGGAGAAGTCTCC[CG]GGCAATGGCTAAGAAATAGAAACTGCAACAGGCAATGATTATCCGCCCTCTCCCGGCCTG	GRCm10	chr11:94990898-94992990				NA	NA	NA	NA	NA	NA	NA	NA			FALSE	cg29959262	chr11	94988152	94988152	1	*	0.390067	0.53653	18.3219	0.146463	1	Mus_musculus
cg29969165_BC21	cg29969165	8712458	AAAAAATTCCTAAAAAACTACCTATTACTAAAATCCCTAAAATAACATAC	NA					cg	R	B	C	2	1	11	95670829	Mus musculus	mm10	AAAaaTTCCTAaaaaaCTaCCTaTTACTaAAaTCCCTaaaaTaACATACr	TCTTTAGAGGAGAAAGGTTCCTAGGGGGCTGCCTGTTACTGAAGTCCCTGGGGTGACATA[CG]GGGCAGGAAGTGACTGTCAGGAAGACAGCACAGAAGAGGAAACCTAATACGTGAGAGAAA	TCTTTAGAGGAGAAAGGTTCCTAGGGGGCTGCCTGTTACTGAAGTCCCTGGGGTGACATA[CG]GGGCAGGAAGTGACTGTCAGGAAGACAGCACAGAAGAGGAAACCTAATACGTGAGAGAAA	GRCm10					NA	NA	NA	NA	NA	NA	NA	NA			TRUE	cg29969165	chr11	95670829	95670829	1	*	0.512669	0.735775	62.2793	0.223106	1	Mus_musculus
cg29985346_TC21	cg29985346	87786371	CTACCTCTCAATTTAAATCACTACTCCATTCAAAAAACAATAAATTAACC	NA					cg	F	T	C	2	1	11	96788591	Mus musculus	mm10	TACCTCTCAaTTTaAATCACTaCTCCATTCAaAAAaCAaTAaATTAACCr	AGGGAAGGAAGGGGAAAGAAAAAAAGCAAATTCAGAAAGTGTCGATGGTGTCTACCTAGA[CG]GTTAATCTACTGCTTTCTGAATGGAGCAGTGATTCAAACTGAGAGGTAGGAACCCCAGTC	AGGGAAGGAAGGGGAAAGAAAAAAAGCAAATTCAGAAAGTGTCGATGGTGTCTACCTAGA[CG]GTTAATCTACTGCTTTCTGAATGGAGCAGTGATTCAAACTGAGAGGTAGGAACCCCAGTC	GRCm10		chr11:96789045-96789802			NA	NA	NA	NA	NA	NA	NA	NA			FALSE	cg29985346	chr11	96788591	96788591	1	*	0.282931	0.405973	13.0189	0.123043	1	Mus_musculus
cg29986721_TC21	cg29986721	33741894	CTAAAAAATATCTACAATAAAACCATCTCACTTTCCAAAAATACAAAACC	NA					cg	F	T	C	2	1	11	96879477	Mus musculus	mm10	TaAAAaaTATCTaCAaTAAAaCCATCTCACTTTCCAAAaATaCAaAaCCr	GAGTCTGTGGGAATCATTGTCAGTCTGTGGTATATTCGGTTTTGCTCTCCTCAGAGGTTC[CG]GCTCTGCATCTTTGGAAAGTGAGATGGCTTTACTGCAGATACCTTTCAGAAAATAAGCTT	GAGTCTGTGGGAATCATTGTCAGTCTGTGGTATATTCGGTTTTGCTCTCCTCAGAGGTTC[CG]GCTCTGCATCTTTGGAAAGTGAGATGGCTTTACTGCAGATACCTTTCAGAAAATAAGCTT	GRCm10					NA	NA	NA	NA	NA	NA	NA	NA			FALSE	cg29986721	chr11	96879477	96879477	1	*	0.259882	0.429522	30.7113	0.169641	1	Mus_musculus
cg30002152_TC11	cg30002152	40711313	TAAAACATAATCATACCCAATATCCTCAAACTTAAAAATTAATAAAACCA	33779868	TAAAACATAATCATACCCAATATCCTCGAACTTAAAAATTAATAAAACCG	A	Red	R	cg	F	T	C	1	1	11	97827355	Mus musculus	mm10	TaaaACATAaTCATaCCCAaTaTCCTCraACTTAaaaaTTaaTAAaACCr	TCATCAGCTTGCCTCGGGGCTTACTGTGGTACCGACTGAAACTTATCGCTTAAACTCATA[CG]GTCTTACCAACCCCTAAGTCCGAGGACACTGGGCATGACTATGTCCCAGAACCCTGAGGG	TCATCAGCTTGCCTCGGGGCTTACTGTGGTACCGACTGAAACTTATCGCTTAAACTCATA[CG]GTCTTACCAACCCCTAAGTCCGAGGACACTGGGCATGACTATGTCCCAGAACCCTGAGGG	GRCm10					NA	NA	NA	NA	NA	NA	NA	NA			FALSE	cg30002152	chr11	97827355	97827355	1	*	0.433276	0.671487	65.8308	0.238211	1	Mus_musculus
cg30003537_BC11	cg30003537	19664138	TCTATACTTAAACAATAAAATATCCATAAAAACAACACTACAAAACACCA	74790496	TCTATACTTAAACAATAAAATATCCATAAAAACAACACTACAAAACACCG	G	Grn	G	cg	R	B	C	1	1	11	97950274	Mus musculus	mm10	TCTaTaCTTaaACAATaaaaTATCCATaaAAACAaCACTaCAaAaCACCr	CAGACCTCCCGTTCTGTGCTTGGACAATGGGGTATCCATGGAAACAGCACTGCAGAGCAC[CG]CCTGACCGGGTTCAGCCCCGGGCATTTGGGGTTTACTGCTACTCACAGCTCAAGTGAATC	CAGACCTCCCGTTCTGTGCTTGGACAATGGGGTATCCATGGAAACAGCACTGCAGAGCAC[CG]CCTGACCGGGTTCAGCCCCGGGCATTTGGGGTTTACTGCTACTCACAGCTCAAGTGAATC	GRCm10					NA	NA	NA	NA	NA	NA	NA	NA			FALSE	cg30003537	chr11	97950274	97950274	1	*	0.603941	0.725222	14.5184	0.121281	1	Mus_musculus
cg30004443_BC21	cg30004443	59719877	ACTTCCAAATACTCAACCAAATACTCRCAAACATCTTCCAATTAATTCTC	NA					cg	R	B	C	2	1	11	98005290	Mus musculus	mm10	CTTCCAAaTACTCAaCCAaaTaCTCrCAaaCATCTTCCAATTaaTTCTCr	CCTTCCAGTAGGCTTCCAAGTACTCAGCCAGGTGCTCGCAGGCATCTTCCAATTGGTTCT[CG]TCCAGGATTATGTCAAACATTTCCTGTGGAGGTGGGGTTAGGGGCGGGGCTGGGATGAGC	CCTTCCAGTAGGCTTCCAAGTACTCAGCCAGGTGCTCGCAGGCATCTTCCAATTGGTTCT[CG]TCCAGGATTATGTCAAACATTTCCTGTGGAGGTGGGGTTAGGGGCGGGGCTGGGATGAGC	GRCm10					NA	NA	NA	NA	NA	NA	NA	NA			FALSE	cg30004443	chr11	98005290	98005290	1	*	0.452551	0.663111	48.7623	0.21056	1	Mus_musculus
cg30010885_BC11	cg30010885	48713398	TCCAATAATAATCAATTCATTAATCAAACTAAAAAACCATCTTCAACTCA	30800104	TCCAATAATAATCAATTCATTAATCAAACTAAAAAACCGTCTTCAACTCG	T	Red	R	cg	R	B	C	1	1	11	98446720	Mus musculus	mm10	TCCAATaATaaTCAaTTCATTaaTCAAaCTAaaaaaCCrTCTTCAaCTCr	TACTCGTCCCATTCCAATGATGGTCAGTTCATTGGTCAAGCTAGGGGGCCGTCTTCAGCT[CG]GATCTCACCCCCTAGGGCAAAGGGCACTGGGCTTAAAAGGGAAGCCAGAAGAGGTGCTCT	TACTCGTCCCATTCCAATGATGGTCAGTTCATTGGTCAAGCTAGGGGGCCGTCTTCAGCT[CG]GATCTCACCCCCTAGGGCAAAGGGCACTGGGCTTAAAAGGGAAGCCAGAAGAGGTGCTCT	GRCm10					NA	NA	NA	NA	NA	NA	NA	NA			FALSE	cg30010885	chr11	98446720	98446720	1	*	0.221421	0.383917	30.3808	0.162497	1	Mus_musculus
cg30010886_TC21	cg30010886	58705104	TACTCRTCCCATTCCAATAATAATCAATTCATTAATCAAACTAAAAAACC	NA					cg	F	T	C	2	1	11	98446731	Mus musculus	mm10	ACTCrTCCCATTCCAATaATaaTCAaTTCATTaaTCAAaCTAaaaaaCCr	TCTGGCTTCCCTTTTAAGCCCAGTGCCCTTTGCCCTAGGGGGTGAGATCCGAGCTGAAGA[CG]GCCCCCTAGCTTGACCAATGAACTGACCATCATTGGAATGGGACGAGTAGGAGTGGGCGG	TCTGGCTTCCCTTTTAAGCCCAGTGCCCTTTGCCCTAGGGGGTGAGATCCGAGCTGAAGA[CG]GCCCCCTAGCTTGACCAATGAACTGACCATCATTGGAATGGGACGAGTAGGAGTGGGCGG	GRCm10					NA	NA	NA	NA	NA	NA	NA	NA			FALSE	cg30010886	chr11	98446731	98446731	1	*	0.269292	0.413707	20.3478	0.144415	1	Mus_musculus
cg30010887_BC21	cg30010887	23715431	AAATTTAAAAACTATTTATTAAACRCRAATAATCCCRCCCACTCCTACTC	NA					cg	R	B	C	2	1	11	98446776	Mus musculus	mm10	AaTTTaaAaaCTaTTTaTTAAACrCrAATaaTCCCrCCCACTCCTACTCr	CATGGGAAGGGGAGTTTGGAGGCTGTTTGTTAAACGCGAATGGTCCCGCCCACTCCTACT[CG]TCCCATTCCAATGATGGTCAGTTCATTGGTCAAGCTAGGGGGCCGTCTTCAGCTCGGATC	CATGGGAAGGGGAGTTTGGAGGCTGTTTGTTAAACGCGAATGGTCCCGCCCACTCCTACT[CG]TCCCATTCCAATGATGGTCAGTTCATTGGTCAAGCTAGGGGGCCGTCTTCAGCTCGGATC	GRCm10					NA	NA	NA	NA	NA	NA	NA	NA			FALSE	cg30010887	chr11	98446776	98446776	1	*	0.340388	0.487082	18.9589	0.146694	1	Mus_musculus
cg30011474_BC21	cg30011474	99629548	TTATCTAAACACRTCAAAAAATCTAAACTAAATAACCACACATCTCTAAC	NA					cg	R	B	C	2	1	11	98479050	Mus musculus	mm10	TATCTaAaCACrTCAaAAaaTCTAAaCTAAATAaCCACACATCTCTAACr	ATGTCTCTGTTTTATCTGAGCACGTCAGAAGGTCTAAGCTAAATAGCCACACATCTCTAA[CG]TGTCTAAGGAAGAAGAAAATGTAATTCGTTTAAGGAACTAGATTTTAAAAGCTAACGACA	ATGTCTCTGTTTTATCTGAGCACGTCAGAAGGTCTAAGCTAAATAGCCACACATCTCTAA[CG]TGTCTAAGGAAGAAGAAAATGTAATTCGTTTAAGGAACTAGATTTTAAAAGCTAACGACA	GRCm10					NA	NA	NA	NA	NA	NA	NA	NA			FALSE	cg30011474	chr11	98479050	98479050	1	*	0.407402	0.599727	37.3883	0.192325	1	Mus_musculus
cg30015562_TC11	cg30015562	89750457	TCTCAAATCCAATAATTCACAACTAAACTAACTTCTATAATATATACTCA	80628403	TCTCAAATCCAATAATTCACAACTAAACTAACTTCTATAATATATACTCG	A	Red	R	cg	F	T	C	1	1	11	98767908	Mus musculus	mm10	TCTCAAATCCAATAaTTCACAaCTaAaCTaaCTTCTaTaATaTaTaCTCr	CTTCCCCCCCCCCCACACCCCCTTGGCAGTAGTCCCCCACCCCCACCCCAATTCCCCAAA[CG]AGCACACATCACAGAAGCCAGCTCAGCTGTGAACTATTGGATTTGAGACAGGAACAGAAC	CTTCCCCCCCCCCCACACCCCCTTGGCAGTAGTCCCCCACCCCCACCCCAATTCCCCAAA[CG]AGCACACATCACAGAAGCCAGCTCAGCTGTGAACTATTGGATTTGAGACAGGAACAGAAC	GRCm10		chr11:98768144-98768493			NA	NA	NA	NA	NA	NA	NA	NA			FALSE	cg30015562	chr11	98767908	98767908	1	*	0.402008	0.563741	23.8297	0.161733	1	Mus_musculus
cg30015638_BC21	cg30015638	89607357	CACAAACTACTCAATTAATTATTAACCAAATTCATAACRCTCTACATCTC	NA					cg	R	B	C	2	1	11	98770781	Mus musculus	mm10	ACAaaCTaCTCAaTTaaTTaTTaaCCAAaTTCATaaCrCTCTaCATCTCr	TCTCTAGAGGGCACAGGCTGCTCAGTTGGTTGTTGGCCAAGTTCATGGCGCTCTGCATCT[CG]GCAAGCATCCGTTGCTTCTCTCTCTTGGGGATGCGCCCAAAACGCACAGCTGCAACAGGG	TCTCTAGAGGGCACAGGCTGCTCAGTTGGTTGTTGGCCAAGTTCATGGCGCTCTGCATCT[CG]GCAAGCATCCGTTGCTTCTCTCTCTTGGGGATGCGCCCAAAACGCACAGCTGCAACAGGG	GRCm10	chr11:98773805-98774126				NA	NA	NA	NA	NA	NA	NA	NA		chr11:98768144-98768493	FALSE	cg30015638	chr11	98770781	98770781	1	*	0.498929	0.652658	22.394	0.153729	1	Mus_musculus
cg30015644_TC21	cg30015644	97618353	ACTACAACAAAACRAAAACCRTATCAAAAAATCCTAACATACTCACATAC	NA					cg	F	T	C	2	1	11	98770880	Mus musculus	mm10	CTaCAACAaaaCrAaAACCrTaTCAaaAAaTCCTaACATACTCACATaCr	GTGGAACCCCCCAGGCTTTTAGGGTCTTGCTTGCCCTTTCGGGCGGAAGGAAGGAAGAGA[CG]CATGTGAGTATGTCAGGACTTCCTGACACGGTTCTCGCCCTGTTGCAGCTGTGCGTTTTG	GTGGAACCCCCCAGGCTTTTAGGGTCTTGCTTGCCCTTTCGGGCGGAAGGAAGGAAGAGA[CG]CATGTGAGTATGTCAGGACTTCCTGACACGGTTCTCGCCCTGTTGCAGCTGTGCGTTTTG	GRCm10	chr11:98773805-98774126				NA	NA	NA	NA	NA	NA	NA	NA		chr11:98768144-98768493	FALSE	cg30015644	chr11	98770880	98770880	1	*	0.532627	0.663574	15.1069	0.130947	1	Mus_musculus
cg30018694_TC11	cg30018694	37743448	ATATTCCCTACTAACCCCATCCACAAAAATTAACTCTAATTAAAAACCCA	44795310	ATATTCCCTACTAACCCCGTCCACAAAAATTAACTCTAATTAAAAACCCG	T	Red	R	cg	F	T	C	1	1	11	98945062	Mus musculus	mm10	ATaTTCCCTaCTAaCCCCrTCCACAaAaaTTaaCTCTaaTTaaaaaCCCr	AGAAGGCACTTAAGTCTCCCCCTCCCCCACCTGGGGTCCCTGGGCCCTTTGGCTTCTCTC[CG]GGCCCCCAACCAGAGCCAACCTCTGTGGACGGGGCTAGCAGGGAACATTACCCATTTCTC	AGAAGGCACTTAAGTCTCCCCCTCCCCCACCTGGGGTCCCTGGGCCCTTTGGCTTCTCTC[CG]GGCCCCCAACCAGAGCCAACCTCTGTGGACGGGGCTAGCAGGGAACATTACCCATTTCTC	GRCm10					NA	NA	NA	NA	NA	NA	NA	NA			FALSE	cg30018694	chr11	98945062	98945062	1	*	0.575547	0.698064	13.7251	0.122517	1	Mus_musculus
cg30021477_TC11	cg30021477	38737872	TATAAATAAACACCTCTAACCCTTAATTTCCTCAACATATAACATAACCA	16689992	TATAAATAAACACCTCTAACCCTTAATTTCCTCAACGTATAACATAACCG	T	Red	R	cg	F	T	C	1	1	11	99127996	Mus musculus	mm10	TATaAaTAAaCACCTCTaaCCCTTaaTTTCCTCAaCrTaTaACATaaCCr	ATTAAACACGACTGTGAGTAGACCAAAGCAGTGACCTCATTTTACCACAGACAACGCTGT[CG]GCCATGTCACACGCTGAGGAAACCAAGGGCCAGAGGTGCTTACTCATACGCCCAGGTCCC	ATTAAACACGACTGTGAGTAGACCAAAGCAGTGACCTCATTTTACCACAGACAACGCTGT[CG]GCCATGTCACACGCTGAGGAAACCAAGGGCCAGAGGTGCTTACTCATACGCCCAGGTCCC	GRCm10					NA	NA	NA	NA	NA	NA	NA	NA			FALSE	cg30021477	chr11	99127996	99127996	1	*	0.401444	0.638782	63.6465	0.237338	1	Mus_musculus
cg30022911_TC21	cg30022911	45763220	AAATTTAATTTCTCTAATAACATCACCAATAACTCTATACATCTAATCCC	NA					cg	F	T	C	2	1	11	99238496	Mus musculus	mm10	aATTTaATTTCTCTaATaaCATCACCAaTaaCTCTaTaCATCTaATCCCr	CCTGCTAGAACAGGAAGAAATCAGGTACCTAAAACCTCATCACTAATCGCACGGGTGGCT[CG]GGATCAGATGCACAGAGCCACTGGTGATGCCATCAGAGAAATCAAATCCAAAATAAAGCC	CCTGCTAGAACAGGAAGAAATCAGGTACCTAAAACCTCATCACTAATCGCACGGGTGGCT[CG]GGATCAGATGCACAGAGCCACTGGTGATGCCATCAGAGAAATCAAATCCAAAATAAAGCC	GRCm10					NA	NA	NA	NA	NA	NA	NA	NA			FALSE	cg30022911	chr11	99238496	99238496	1	*	0.10646	0.210042	18.2814	0.103582	1	Mus_musculus
cg30028613_TC11	cg30028613	66729566	ATATTACAAATCTTTTAAAAATTATACTACAAACAATTAATTATAACTCA	9692394	ATATTACAAATCTTTTAAAAATTATACTACAAACAATTAATTATAACTCG	A	Red	R	cg	F	T	C	1	1	11	99873203	Mus musculus	mm10	aTATTaCAAATCTTTTaAAAATTATaCTaCAAaCAATTAATTaTaaCTCr	TGACCAGGAAACAACCAGAATAGGAATGTTGGTAAGGATTCCAAAATTACCATCAAAGAA[CG]AGCCACAATTAATTGCTTGCAGCATAATTTTCAAAAGATTTGCAATACTTTTCAGAGCAA	TGACCAGGAAACAACCAGAATAGGAATGTTGGTAAGGATTCCAAAATTACCATCAAAGAA[CG]AGCCACAATTAATTGCTTGCAGCATAATTTTCAAAAGATTTGCAATACTTTTCAGAGCAA	GRCm10					NA	NA	NA	NA	NA	NA	NA	NA			TRUE	cg30028613	chr11	99873203	99873203	1	*	0.395872	0.532477	15.1398	0.136605	1	Mus_musculus
cg30034305_TC21	cg30034305	91682121	AAAAACRAAACAAATTTATCAAATAAAAATAACTCATCACCCTAACTACC	NA					cg	F	T	C	2	1	11	100394018	Mus musculus	mm10	AAaaCraaACAaaTTTaTCAaaTaaaAaTaACTCATCACCCTaaCTaCCr	TCACAGCTCCTGGCCTTGAGGAGTTGCCTTACCACCGACCACAGTGAGGTTTCAGAGTCC[CG]GCAGCCAGGGTGATGAGTCACTCCCACCTGACAAACCTGTCCCGCCTTCACCGCCCCCAC	TCACAGCTCCTGGCCTTGAGGAGTTGCCTTACCACCGACCACAGTGAGGTTTCAGAGTCC[CG]GCAGCCAGGGTGATGAGTCACTCCCACCTGACAAACCTGTCCCGCCTTCACCGCCCCCAC	GRCm10	chr11:100397194-100397946				NA	NA	NA	NA	NA	NA	NA	NA			FALSE	cg30034305	chr11	100394018	100394018	1	*	0.126267	0.328987	66.6505	0.20272	1	Mus_musculus
cg30041621_BC21	cg30041621	70725906	CATACTTTAAACTCATTTCCTACCTCTACCRAAAATAAAAACTAACTAAC	NA					cg	R	B	C	2	1	11	100880682	Mus musculus	mm10	ATACTTTAAaCTCATTTCCTaCCTCTACCraAAaTaaaAaCTaaCTAACr	CCCACGCCTCCCATACTTTAAGCTCATTTCCTGCCTCTACCGGAAGTGGGAGCTGGCTAA[CG]ACAGGGGTGCTGATGGATACGGGAGTGAAGAGATGGAAGACAAGAACTCAAGGGGTTGGA	CCCACGCCTCCCATACTTTAAGCTCATTTCCTGCCTCTACCGGAAGTGGGAGCTGGCTAA[CG]ACAGGGGTGCTGATGGATACGGGAGTGAAGAGATGGAAGACAAGAACTCAAGGGGTTGGA	GRCm10					NA	NA	NA	NA	NA	NA	NA	NA			FALSE	cg30041621	chr11	100880682	100880682	1	*	0.649482	0.76661	15.5582	0.117128	1	Mus_musculus
cg30043011_BC21	cg30043011	84784950	ATTATTTTATTAAACCCTACAACAAACTCAACTTATCTACCTACAACAAC	NA					cg	R	B	C	2	1	11	100982748	Mus musculus	mm10	TTATTTTaTTAaACCCTaCAaCAaaCTCAaCTTaTCTACCTaCAaCAACr	TCCCTGGCAGTGTTATTTTGTTAGACCCTGCAGCAGGCTCAGCTTGTCTACCTGCAGCAA[CG]GCGGCAGCACCACTGAAGGTTAAGGTGGTTAGTAAAGGTCCGGTCTATTGAAAGAAGAAA	TCCCTGGCAGTGTTATTTTGTTAGACCCTGCAGCAGGCTCAGCTTGTCTACCTGCAGCAA[CG]GCGGCAGCACCACTGAAGGTTAAGGTGGTTAGTAAAGGTCCGGTCTATTGAAAGAAGAAA	GRCm10					NA	NA	NA	NA	NA	NA	NA	NA			FALSE	cg30043011	chr11	100982748	100982748	1	*	0.451781	0.590337	15.9482	0.138556	1	Mus_musculus
cg30045160_TC21	cg30045160	97775218	CRTAATCTCTAAAAACTATCTTTAAATCAAATCTAAACTAAATCTCTACC	NA					mu	F	T	C	2	1	11	101124815	Mus musculus	mm10	rTaaTCTCTaaaaACTaTCTTTAaATCAaaTCTaaaCTaAaTCTCTaCCr	NNNNNNNNNNNNNNNNNNNNNNNNNNNNNNNNNNNNNNNNNNNNNNNNNNNNNNNNNNNN[NN]NNNNNNNNNNNNNNNNNNNNNNNNNNNNNNNNNNNNNNNNNNNNNNNNNNNNNNNNNNNN	AAATAGCTCACTGCTCAAGGGCATGGGATTGGTGAGCTGAGAGCTGTGATCCTGACCCCA[CG]GCAGAGACTCAGCCCAGACCTGATCTAAAGACAGTCCCCAGAGACCACGCCACCTGCAAG	GRCm10					NA	NA	NA	NA	NA	NA	NA	NA			TRUE	cg30045160	chr11	101124815	101124815	1	*	0.786618	0.528757	-95.7062	-0.257861	1	Mus_musculus
cg30045406_TC21	cg30045406	47787217	AAAATACCCTCCTAAATATTACTACTACAAAAAACCATAACTCACAAAAC	NA					cg	F	T	C	2	1	11	101140365	Mus musculus	mm10	aaATaCCCTCCTAaATaTTaCTaCTaCAaAAaACCATaaCTCACAaaaCr	AGTCTAAGGAGCCCTGCCGGTGTCTGTAGCACCTGAGACCTGAGAGGCACAGTCCTCTGC[CG]CCCTGTGAGCCATGGTCTTCTGCAGCAGCAACATCTAGGAGGGCATCCCTGAAACTGCTT	AGTCTAAGGAGCCCTGCCGGTGTCTGTAGCACCTGAGACCTGAGAGGCACAGTCCTCTGC[CG]CCCTGTGAGCCATGGTCTTCTGCAGCAGCAACATCTAGGAGGGCATCCCTGAAACTGCTT	GRCm10					NA	NA	NA	NA	NA	NA	NA	NA			FALSE	cg30045406	chr11	101140365	101140365	1	*	0.126511	0.415273	341.583	0.288762	1	Mus_musculus
cg30045408_TC11	cg30045408	84667114	CAACAAAACTCCTTAAACTAAACTACTAATTACCACCCCTAAAATTACCA	18707945	CGACAAAACTCCTTAAACTAAACTACTAATTACCACCCCTAAAATTACCG	G	Grn	G	cg	F	T	C	1	1	11	101140456	Mus musculus	mm10	CraCAaaaCTCCTTAaACTaaACTaCTaaTTaCCACCCCTAaaATTaCCr	GACCAAGGGCTTCTCAGATGGCGGCGGCGGCGGCGGCGGCGGCGGCGGCGGCGGCGGCAG[CG]GCAATCCTAGGGGTGGCAACCAGCAGTCCAGTCTAAGGAGCCCTGCCGGTGTCTGTAGCA	GACCAAGGGCTTCTCAGATGGCGGCGGCGGCGGCGGCGGCGGCGGCGGCGGCGGCGGCAG[CG]GCAATCCTAGGGGTGGCAACCAGCAGTCCAGTCTAAGGAGCCCTGCCGGTGTCTGTAGCA	GRCm10					NA	NA	NA	NA	NA	NA	NA	NA			FALSE	cg30045408	chr11	101140456	101140456	1	*	0.211201	0.510057	122.243	0.298855	1	Mus_musculus
cg30045423_TC21	cg30045423	37695125	TAAATACATTCCTACTCRATAAAATCATAACACCRACTAATAACAAAAAC	NA					cg	F	T	C	2	1	11	101140642	Mus musculus	mm10	aAATaCATTCCTaCTCrATAaAaTCATAaCACCraCTAaTAACAaAaaCr	AGAACCACTGCTGCTCGGGAAAGATGCCAGACGGCTAGGGTGCAAACCTGGGTTTAGCTT[CG]CCTCTGTTACTAGCCGGTGCTATGACTCTATCGAGCAGGAATGCATTCAGCTGCAGTCAA	AGAACCACTGCTGCTCGGGAAAGATGCCAGACGGCTAGGGTGCAAACCTGGGTTTAGCTT[CG]CCTCTGTTACTAGCCGGTGCTATGACTCTATCGAGCAGGAATGCATTCAGCTGCAGTCAA	GRCm10					NA	NA	NA	NA	NA	NA	NA	NA			FALSE	cg30045423	chr11	101140642	101140642	1	*	0.474437	0.667663	40.0188	0.193226	1	Mus_musculus
cg30045884_TC21	cg30045884	61727160	ATCAAAACCTCTAAATATATTCTTACTTATCTCCCTAAAATTCCCTAAAC	NA					cg	F	T	C	2	1	11	101168685	Mus musculus	mm10	TCAAaaCCTCTaAaTaTATTCTTaCTTATCTCCCTAaaaTTCCCTaaACr	TCAGAGTAGAAGCTCACCTGTCTGAGATGGGCCCATTCCTTGTTGGCTGAGTCAGAGTAA[CG]TCCAGGGAACCCTAGGGAGATAAGCAAGAATACACTCAGAGGCCTTGACCCCTAGCACCA	TCAGAGTAGAAGCTCACCTGTCTGAGATGGGCCCATTCCTTGTTGGCTGAGTCAGAGTAA[CG]TCCAGGGAACCCTAGGGAGATAAGCAAGAATACACTCAGAGGCCTTGACCCCTAGCACCA	GRCm10		chr11:101170343-101171334			NA	NA	NA	NA	NA	NA	NA	NA			FALSE	cg30045884	chr11	101168685	101168685	1	*	0.221743	0.358035	20.0016	0.136292	1	Mus_musculus
cg30049498_TC21	cg30049498	82772305	AACTATATTTAACTTCTTTCCAATCACTATTTTAAAAAATCCTCTAAATC	NA					cg	F	T	C	2	1	11	101423639	Mus musculus	mm10	aCTaTaTTTaaCTTCTTTCCAaTCACTATTTTAaaaAaTCCTCTaaaTCr	TGCTGTCTAGACTAGGAGGAAATATATAGATTTCAGAATAAATAGAATATCAAATACACA[CG]ACCCAGAGGACTCCCTAAAATAGTGACTGGAAAGAAGCCAAACACAGCTCCAGATATAAC	TGCTGTCTAGACTAGGAGGAAATATATAGATTTCAGAATAAATAGAATATCAAATACACA[CG]ACCCAGAGGACTCCCTAAAATAGTGACTGGAAAGAAGCCAAACACAGCTCCAGATATAAC	GRCm10		chr11:101424972-101425717			NA	NA	NA	NA	NA	NA	NA	NA			FALSE	cg30049498	chr11	101423639	101423639	1	*	0.355272	0.516069	23.7744	0.160797	1	Mus_musculus
cg30051522_BC21	cg30051522	49800425	TTCCTCTAAAAATTATATCATCATCCTTCCTAAATACTTTAATACCAACC	NA					cg	R	B	C	2	1	11	101575178	Mus musculus	mm10	TCCTCTaAAaATTATATCATCATCCTTCCTaAaTaCTTTaATACCAaCCr	CAGTCTTCTGCTTCCTCTGAAGATTATATCATCATCCTTCCTGAGTGCTTTGATACCAGC[CG]CCCCCTGGGGGACTCCATGTACAGCTCTGCGCTCTCCCAGCCAGGCCTGGAGCGAGGGGC	CAGTCTTCTGCTTCCTCTGAAGATTATATCATCATCCTTCCTGAGTGCTTTGATACCAGC[CG]CCCCCTGGGGGACTCCATGTACAGCTCTGCGCTCTCCCAGCCAGGCCTGGAGCGAGGGGC	GRCm10					NA	NA	NA	NA	NA	NA	NA	NA			FALSE	cg30051522	chr11	101575178	101575178	1	*	0.385595	0.514896	13.0028	0.129301	1	Mus_musculus
cg30051964_BC21	cg30051964	3796879	ATTTACTAAAAACCAATACRAAATAACTCTACATACTATACTTACCCAAC	NA					cg	R	B	C	2	1	11	101610706	Mus musculus	mm10	TTTaCTaaAAaCCAATaCraAaTaaCTCTaCATaCTaTaCTTACCCAaCr	TTCGACCTAGGGTTTGCTGGAAGCCAATGCGGAGTGGCTCTGCATGCTGTGCTTACCCAG[CG]CCACTCCTCGCTCCTCGCCCCTCCGTGGCAGTGGCGGTTGATAACTGTTAGTGGTGAGCA	TTCGACCTAGGGTTTGCTGGAAGCCAATGCGGAGTGGCTCTGCATGCTGTGCTTACCCAG[CG]CCACTCCTCGCTCCTCGCCCCTCCGTGGCAGTGGCGGTTGATAACTGTTAGTGGTGAGCA	GRCm10					NA	NA	NA	NA	NA	NA	NA	NA			FALSE	cg30051964	chr11	101610706	101610706	1	*	0.0831263	0.215573	35.9437	0.132446	1	Mus_musculus
cg30057037_TC21	cg30057037	97649446	TCCTACRTATCATTAACCTTAATACCCAAATAAATAATACCAAAATCCTC	NA					cg	F	T	C	2	1	11	101981734	Mus musculus	mm10	CCTaCrTATCATTaaCCTTaATaCCCAAaTAaaTaATaCCAaAATCCTCr	CGTCCTGAATGCTGCCGAGGGCAGGTCCTTCATGCACGTCAACACCAGTGCTAGCTTCTA[CG]AGGATTCTGGCATCACCTACTTGGGCATCAAGGCCAATGATACGCAGGAGTTCAACCTCA	CGTCCTGAATGCTGCCGAGGGCAGGTCCTTCATGCACGTCAACACCAGTGCTAGCTTCTA[CG]AGGATTCTGGCATCACCTACTTGGGCATCAAGGCCAATGATACGCAGGAGTTCAACCTCA	GRCm10	chr11:101984403-101984969				NA	NA	NA	NA	NA	NA	NA	NA			FALSE	cg30057037	chr11	101981734	101981734	1	*	0.423873	0.606694	33.0285	0.182821	1	Mus_musculus
cg30059936_BC21	cg30059936	68655379	TATCAATCTCTTCAACTACCACRAACTCATACAATACTCTAATACCTAAC	NA					cg	R	B	C	2	1	11	102157988	Mus musculus	mm10	ATCAaTCTCTTCAaCTACCACraACTCATaCAaTaCTCTaATaCCTAaCr	GAGTTATACTTTATCAGTCTCTTCAGCTACCACGGACTCATGCAGTGCTCTGATGCCTAG[CG]CTGAGGGGCTAGAAGGAACCAAACTTTGATTATTTTTCTCCTTTCTTTCTTTCTTTCTTT	GAGTTATACTTTATCAGTCTCTTCAGCTACCACGGACTCATGCAGTGCTCTGATGCCTAG[CG]CTGAGGGGCTAGAAGGAACCAAACTTTGATTATTTTTCTCCTTTCTTTCTTTCTTTCTTT	GRCm10					NA	NA	NA	NA	NA	NA	NA	NA	chr11:102156162-102156447		FALSE	cg30059936	chr11	102157988	102157988	1	*	0.457643	0.63865	33.0156	0.181007	1	Mus_musculus
cg30062529_BC21	cg30062529	53711876	AATACRAAAAATATCRAAAATACAATTACCACTAACCTCCTCCTATAAAC	NA					cg	R	B	C	2	1	11	102309610	Mus musculus	mm10	aTACraaaAaTATCraAaaTACAATTaCCACTAaCCTCCTCCTaTaAaCr	ACCCTAAGGGAAGTACGGGGAGTATCGGAGGTACAATTGCCACTAGCCTCCTCCTGTGAG[CG]GCTCCATCCTGGCCCCCACCCCCACGGGCATGGGACACTCACCTTGCCACCTTCCTGTGA	ACCCTAAGGGAAGTACGGGGAGTATCGGAGGTACAATTGCCACTAGCCTCCTCCTGTGAG[CG]GCTCCATCCTGGCCCCCACCCCCACGGGCATGGGACACTCACCTTGCCACCTTCCTGTGA	GRCm10					NA	NA	NA	NA	NA	NA	NA	NA	chr11:102308956-102309471		FALSE	cg30062529	chr11	102309610	102309610	1	*	0.374655	0.512747	15.7216	0.138092	1	Mus_musculus
cg30068958_BC21	cg30068958	65654482	CCAATACCTAACTAAAATATCTCTAAACTAAACATATAAAACATAACACC	NA					cg	R	B	C	2	1	11	102760471	Mus musculus	mm10	CAATACCTAACTaAaATaTCTCTaaACTaaACATaTaaaaCATaACACCr	GTCTTAATACCCCAATACCTAACTGAGATGTCTCTGGACTGGACATGTGGGGCATGACAC[CG]GTCCATGACACCGGGCCATGTCTCTGGTTAGTGACGCTCCTCTGGGGACTGAGTATGTAT	GTCTTAATACCCCAATACCTAACTGAGATGTCTCTGGACTGGACATGTGGGGCATGACAC[CG]GTCCATGACACCGGGCCATGTCTCTGGTTAGTGACGCTCCTCTGGGGACTGAGTATGTAT	GRCm10		chr11:102761370-102761910			NA	NA	NA	NA	NA	NA	NA	NA			TRUE	cg30068958	chr11	102760471	102760471	1	*	0.82004	0.440497	-237.31	-0.379543	1	Mus_musculus
cg30072168_BC21	cg30072168	87681541	ATTCCATAATATCAAAAAAATACTTATCAAACAACRTATCATATACCTCC	NA					cg	R	B	C	2	1	11	102964354	Mus musculus	mm10	TTCCATaATaTCAaaaAAaTACTTaTCAaACAaCrTaTCATATACCTCCr	TTGATACCCGGATTCCATGATGTCAGGGAAGTACTTGTCAGACAGCGTGTCATATACCTC[CG]GCCCACTTTACCCAGACCATGAAAATAACGGCCTGCCTTTCTAGAGCGCTCTGGAAATCC	TTGATACCCGGATTCCATGATGTCAGGGAAGTACTTGTCAGACAGCGTGTCATATACCTC[CG]GCCCACTTTACCCAGACCATGAAAATAACGGCCTGCCTTTCTAGAGCGCTCTGGAAATCC	GRCm10					NA	NA	NA	NA	NA	NA	NA	NA			FALSE	cg30072168	chr11	102964354	102964354	1	*	0.562518	0.685657	13.4614	0.123138	1	Mus_musculus
cg30074052_BC21	cg30074052	42668332	ATCAAATCAATACRACTAACTAATTAACATATACATACATCCTTACACAC	NA					cg	R	B	C	2	1	11	103094040	Mus musculus	mm10	TCAaATCAaTaCraCTaaCTAATTAaCATATaCATACATCCTTaCACACr	GCAGAGCCAAGGTCAGATCAGTGCGGCTGGCTAATTAGCATATGCATACATCCTTGCACA[CG]CATAAACACTTCTGCAGATTCGACCACGCCCTCTGCCCAAAAAGCCACAAAGTCCAATTT	GCAGAGCCAAGGTCAGATCAGTGCGGCTGGCTAATTAGCATATGCATACATCCTTGCACA[CG]CATAAACACTTCTGCAGATTCGACCACGCCCTCTGCCCAAAAAGCCACAAAGTCCAATTT	GRCm10					NA	NA	NA	NA	NA	NA	NA	NA			FALSE	cg30074052	chr11	103094040	103094040	1	*	0.187672	0.373577	45.2713	0.185905	1	Mus_musculus
cg30074055_BC21	cg30074055	55623415	TATACCACCACACCTAACRATTAATATAAATTACAAAAACTAAACCTCAC	NA					cg	R	B	C	2	1	11	103094176	Mus musculus	mm10	aTaCCACCACACCTaACraTTaaTaTaaaTTaCAaAaACTaAaCCTCACr	GATGATAGGTATGTGCCACCACACCTGACGGTTGGTGTGGGTTGCAGAGACTGAGCCTCA[CG]CTTACACAGTAAGCGCTTTCCTGACTAAACTGTCTCCTCAGCCCCCAAATTTACCCTGAG	GATGATAGGTATGTGCCACCACACCTGACGGTTGGTGTGGGTTGCAGAGACTGAGCCTCA[CG]CTTACACAGTAAGCGCTTTCCTGACTAAACTGTCTCCTCAGCCCCCAAATTTACCCTGAG	GRCm10					NA	NA	NA	NA	NA	NA	NA	NA			FALSE	cg30074055	chr11	103094176	103094176	1	*	0.627511	0.779505	30.1572	0.151994	1	Mus_musculus
cg30076666_TC11	cg30076666	57681270	CTTTCCATCTACATTCTCCAATATATACCAAAAAAACTAAATCTACATCA	7681396	CTTTCCATCTACGTTCTCCAATATATACCAAAAAAACTAAATCTACATCG	A	Red	R	cg	F	T	C	1	1	11	103248650	Mus musculus	mm10	CTTTCCATCTaCrTTCTCCAaTaTaTACCAaAaaAACTaAATCTaCATCr	GCCATTTGACCCCTCTCTATATTACTAATAGCCAGCAGGACATTTAATTACAATGTAATA[CG]ATGCAGATTCAGTTCCTCTGGTACACACTGGAGAACGCAGATGGAAAGCAAGATCCTCGG	GCCATTTGACCCCTCTCTATATTACTAATAGCCAGCAGGACATTTAATTACAATGTAATA[CG]ATGCAGATTCAGTTCCTCTGGTACACACTGGAGAACGCAGATGGAAAGCAAGATCCTCGG	GRCm10					NA	NA	NA	NA	NA	NA	NA	NA			FALSE	cg30076666	chr11	103248650	103248650	1	*	0.599384	0.727016	16.6517	0.127632	1	Mus_musculus
cg30077320_BC21	cg30077320	59630986	CATTAACTATAACCCCTTAAATCCTAAATCTCAATTTACCAATCTATAAC	NA					cg	R	B	C	2	1	11	103289771	Mus musculus	mm10	ATTaACTaTaaCCCCTTAAATCCTaaaTCTCAATTTACCAATCTaTaACr	AGCTCTGGTGGCATTGACTGTGGCCCCTTAAATCCTGGGTCTCAATTTACCAATCTGTGA[CG]TGAGGAAAGATATGATAAAACTCCTTTTTGTTAGGTGTAGTGATGTACACCTGTAGTCCC	AGCTCTGGTGGCATTGACTGTGGCCCCTTAAATCCTGGGTCTCAATTTACCAATCTGTGA[CG]TGAGGAAAGATATGATAAAACTCCTTTTTGTTAGGTGTAGTGATGTACACCTGTAGTCCC	GRCm10					NA	NA	NA	NA	NA	NA	NA	NA			FALSE	cg30077320	chr11	103289771	103289771	1	*	0.418685	0.570868	20.3084	0.152183	1	Mus_musculus
cg30081515_TC11	cg30081515	3669449	AATATCTCTAAAAATTATAACAAACTACATTCCCCAAAATCATATCTCCA	77697111	AATATCTCTAAAAATTATAACAAACTACATTCCCCAAAATCATATCTCCG	A	Red	R	cg	F	T	C	1	1	11	103670751	Mus musculus	mm10	aATATCTCTaaAaATTATaaCAaaCTACATTCCCCAaAATCATaTCTCCr	TATGGCTGGGGTGAGGAAGTGGAATGTGGGTTTACTGTACCACTGTAAACCACGTGTGAA[CG]GAGACATGATTCTGGGGAATGTAGCCTGCCATAATCTCCAGAGATATCTGTCCCCTGGTG	TATGGCTGGGGTGAGGAAGTGGAATGTGGGTTTACTGTACCACTGTAAACCACGTGTGAA[CG]GAGACATGATTCTGGGGAATGTAGCCTGCCATAATCTCCAGAGATATCTGTCCCCTGGTG	GRCm10					NA	NA	NA	NA	NA	NA	NA	NA			FALSE	cg30081515	chr11	103670751	103670751	1	*	0.484129	0.612797	13.2787	0.128668	1	Mus_musculus
cg30081737_BC11	cg30081737	15748169	ACAATTCTATCTTTACTCATTAAAACCTTTATAAAACTAAACAATCTACA	10794543	ACAATTCTATCTTTACTCATTAAAACCTTTATAAAACTAAACAATCTACG	T	Red	R	cg	R	B	C	1	1	11	103694465	Mus musculus	mm10	aCAaTTCTaTCTTTaCTCATTAAAACCTTTaTAAaaCTaaaCAaTCTACr	AGGAGCGCCATTGCAGTTCTGTCTTTGCTCATTAAAACCTTTGTAAGGCTGGGCAGTCTA[CG]GACCTGGTGTTGCACATGTAGGGAGCCCTCTTCCTCCTCTTCTTCCTCTTCTTCCTCTTC	AGGAGCGCCATTGCAGTTCTGTCTTTGCTCATTAAAACCTTTGTAAGGCTGGGCAGTCTA[CG]GACCTGGTGTTGCACATGTAGGGAGCCCTCTTCCTCCTCTTCTTCCTCTTCTTCCTCTTC	GRCm10	chr11:103697432-103698093				NA	NA	NA	NA	NA	NA	NA	NA			FALSE	cg30081737	chr11	103694465	103694465	1	*	0.573409	0.745109	35.4798	0.1717	1	Mus_musculus
cg30090084_BC11	cg30090084	10661173	AACAAACAAAACAAAAAACATCAATACATCCAAACAACAAACAACAAACA	40650892	AACAAACAAAACAAAAAACGTCAATACATCCAAACAACGAACAACAAACG	T	Red	R	cg	R	B	C	1	1	11	104302860	Mus musculus	mm10	AaCAAACAaaACAaaAAaCrTCAaTaCATCCAAaCAaCrAACAaCAAaCr	GAAAAGCAGGGAAGCAAACAGGACAGGAAGCGTCAGTGCATCCAAGCAGCGAACAGCAAG[CG]GGGCAGGAGGAACAGCTGGAACTGCGCCTGGGGAGAGTAGGCAGGTGGCCTCGGTTGCTG	GAAAAGCAGGGAAGCAAACAGGACAGGAAGCGTCAGTGCATCCAAGCAGCGAACAGCAAG[CG]GGGCAGGAGGAACAGCTGGAACTGCGCCTGGGGAGAGTAGGCAGGTGGCCTCGGTTGCTG	GRCm10					NA	NA	NA	NA	NA	NA	NA	NA			FALSE	cg30090084	chr11	104302860	104302860	1	*	0.711596	0.813723	14.0585	0.102126	1	Mus_musculus
cg30091038_BC11	cg30091038	7694380	TAATACTATAAATATCTCTCCACCTACTTAACTTACACAACCTATAATCA	92645444	TAATACTATAAATATCTCTCCACCTACTTAACTTACACAACCTATAATCG	G	Grn	G	cg	R	B	C	1	1	11	104424300	Mus musculus	mm10	TaaTaCTaTAAATaTCTCTCCACCTaCTTaaCTTaCACAACCTaTAATCr	AATCCACCCAGTTGGTGCTGTAAATGTCTCTCCACCTGCTTGGCTTGCACAACCTGTAAT[CG]CTTCTGTAACCTTCGGGCACGGATCTCAATATCAGCCTGCCGCCTCAGTAAAGCTGTTAT	AATCCACCCAGTTGGTGCTGTAAATGTCTCTCCACCTGCTTGGCTTGCACAACCTGTAAT[CG]CTTCTGTAACCTTCGGGCACGGATCTCAATATCAGCCTGCCGCCTCAGTAAAGCTGTTAT	GRCm10					NA	NA	NA	NA	NA	NA	NA	NA			FALSE	cg30091038	chr11	104424300	104424300	1	*	0.690622	0.814165	22.0884	0.123543	1	Mus_musculus
cg30091320_TC21	cg30091320	90723352	CRAAAATCTTTAAAAAAATACATTTCTTTTTCAAAACCTCCTCTATAAAC	NA					cg	F	T	C	2	1	11	104444744	Mus musculus	mm10	raAAaTCTTTAAAaAAATACATTTCTTTTTCAAAACCTCCTCTaTaaaCr	GCTGGCCTTGAACTGTGAGATCCGCCTGCCTCTGCCTCCGATTAAAGGTGTGTGCCACCA[CG]CCCACAGAGGAGGTTTTGAAAAAGAAATGTATTTCTTTAAAGACTTCCGGTCTTAAAAAA	GCTGGCCTTGAACTGTGAGATCCGCCTGCCTCTGCCTCCGATTAAAGGTGTGTGCCACCA[CG]CCCACAGAGGAGGTTTTGAAAAAGAAATGTATTTCTTTAAAGACTTCCGGTCTTAAAAAA	GRCm10					NA	NA	NA	NA	NA	NA	NA	NA	chr11:104441968-104443073		TRUE	cg30091320	chr11	104444744	104444744	1	*	0.560136	0.694296	17.2332	0.134161	1	Mus_musculus
cg30091324_BC11	cg30091324	27766244	ACAAACTTAATAACAACTTCTCAAATTCTATCAATCCCAAAATAAATCCA	70760851	ACAAACTTAATAACAACTTCTCAAATTCTATCAATCCCAAAATAAATCCG	T	Red	R	cg	R	B	C	1	1	11	104444947	Mus musculus	mm10	ACAaaCTTaaTaACAACTTCTCAAATTCTATCAATCCCAAaaTaaATCCr	CCTCCTCTAGAGACAGGCTTGGTGACAACTTCTCAAATTCTATCAATCCCAAGGTGGATC[CG]GAGAGATCAGGCATTCAAGGTCATCCTTAGCTATACATCAACACATAGACTTTCTAGACC	CCTCCTCTAGAGACAGGCTTGGTGACAACTTCTCAAATTCTATCAATCCCAAGGTGGATC[CG]GAGAGATCAGGCATTCAAGGTCATCCTTAGCTATACATCAACACATAGACTTTCTAGACC	GRCm10					NA	NA	NA	NA	NA	NA	NA	NA	chr11:104441968-104443073		FALSE	cg30091324	chr11	104444947	104444947	1	*	0.719361	0.830103	18.8053	0.110742	1	Mus_musculus
cg30091548_TC21	cg30091548	2656451	AAACAAACCTCTAAAATAAATCTAATCTACTTCCTCTTACTACCTAAATC	NA					cg	F	T	C	2	1	11	104470744	Mus musculus	mm10	aACAAaCCTCTaAAaTAAATCTaaTCTaCTTCCTCTTaCTACCTAaATCr	TTTCCAGTCTTAGCGACACATAGGACGCTCTTTCCCAGAACTTTGTTTCATCATATCAAA[CG]ATCTAGGTAGCAAGAGGAAGCAGACCAGATTTACTTCAGAGGCTTGTCTGGGCTACAGAG	TTTCCAGTCTTAGCGACACATAGGACGCTCTTTCCCAGAACTTTGTTTCATCATATCAAA[CG]ATCTAGGTAGCAAGAGGAAGCAGACCAGATTTACTTCAGAGGCTTGTCTGGGCTACAGAG	GRCm10					NA	NA	NA	NA	NA	NA	NA	NA	chr11:104468799-104469547		FALSE	cg30091548	chr11	104470744	104470744	1	*	0.331926	0.468981	15.9901	0.137055	1	Mus_musculus
cg30099968_BC21	cg30099968	37724344	AATCACCTTTACTACTTCRAACTTCTATATTTAACAATATAAACAAACTC	NA					cg	R	B	C	2	1	11	105364790	Mus musculus	mm10	aTCACCTTTaCTaCTTCraaCTTCTATATTTaaCAaTaTaAACAaACTCr	GTGATAACCCGGGTCACCTTTGCTGCTTCGGGCTTCTATATTTGGCAGTGTGAACAGACT[CG]CTTCCTTTCAGCAATTGATCTGAATAGCAGAATCCCTTTCTGATGGTCCAGGCACAATTT	GTGATAACCCGGGTCACCTTTGCTGCTTCGGGCTTCTATATTTGGCAGTGTGAACAGACT[CG]CTTCCTTTCAGCAATTGATCTGAATAGCAGAATCCCTTTCTGATGGTCCAGGCACAATTT	GRCm10					NA	NA	NA	NA	NA	NA	NA	NA	chr11:105362987-105363254		FALSE	cg30099968	chr11	105364790	105364790	1	*	0.233021	0.369711	19.4775	0.13669	1	Mus_musculus
cg30108487_BC21	cg30108487	45648980	CCTATCTACTAATAATAAACTCTACTATTCTCTTACCCRACAATAACATC	NA					cg	R	B	C	2	1	11	106265754	Mus musculus	mm10	CTATCTaCTAaTaATaAACTCTaCTaTTCTCTTaCCCrACAaTaaCATCr	GAGTGCTGTAACCTATCTGCTAGTGATGAACTCTGCTGTTCTCTTGCCCGACAGTGGCAT[CG]GATGCCCACCACACAGGAAACAGATGGCTTTCAGGTGAAACGGCCAGGAGATCTCAATGT	GAGTGCTGTAACCTATCTGCTAGTGATGAACTCTGCTGTTCTCTTGCCCGACAGTGGCAT[CG]GATGCCCACCACACAGGAAACAGATGGCTTTCAGGTGAAACGGCCAGGAGATCTCAATGT	GRCm10					NA	NA	NA	NA	NA	NA	NA	NA			FALSE	cg30108487	chr11	106265754	106265754	1	*	0.569919	0.722253	25.2695	0.152333	1	Mus_musculus
cg30108488_TC11	cg30108488	53609152	AAATACTATAACCTATCTACTAATAATAAACTCTACTATTCTCTTACCCA	63766295	AAATACTATAACCTATCTACTAATAATAAACTCTACTATTCTCTTACCCG	T	Red	R	cg	F	T	C	1	1	11	106265766	Mus musculus	mm10	aAaTaCTaTAACCTATCTaCTAaTaATaAACTCTaCTaTTCTCTTaCCCr	CCTGGCCGTTTCACCTGAAAGCCATCTGTTTCCTGTGTGGTGGGCATCCGATGCCACTGT[CG]GGCAAGAGAACAGCAGAGTTCATCACTAGCAGATAGGTTACAGCACTCTACCAGCACACT	CCTGGCCGTTTCACCTGAAAGCCATCTGTTTCCTGTGTGGTGGGCATCCGATGCCACTGT[CG]GGCAAGAGAACAGCAGAGTTCATCACTAGCAGATAGGTTACAGCACTCTACCAGCACACT	GRCm10					NA	NA	NA	NA	NA	NA	NA	NA			FALSE	cg30108488	chr11	106265766	106265766	1	*	0.501502	0.672479	30.0224	0.170977	1	Mus_musculus
cg30111837_BC21	cg30111837	66740298	CATACTTAAAACTCAATTACAACAAAATAAACRAAATCTAAATCACACTC	NA					cg	R	B	C	2	1	11	106545115	Mus musculus	mm10	ATaCTTAAAACTCAATTaCAACAaaATAAACraAATCTaaaTCACACTCr	GTCAGATACTTCATGCTTAAAACTCAATTGCAACAGGATAAACGGAATCTGGGTCACACT[CG]AGGTACTTGACGGTCAGGCTTCGCCTTTCCCTCCACCCACACTTCCTGTCCCTCTGTGTG	GTCAGATACTTCATGCTTAAAACTCAATTGCAACAGGATAAACGGAATCTGGGTCACACT[CG]AGGTACTTGACGGTCAGGCTTCGCCTTTCCCTCCACCCACACTTCCTGTCCCTCTGTGTG	GRCm10					NA	NA	NA	NA	NA	NA	NA	NA			FALSE	cg30111837	chr11	106545115	106545115	1	*	0.200238	0.332482	20.0031	0.132244	1	Mus_musculus
cg30112415_TC21	cg30112415	30777392	AACCATCAAACTTAAAATACCTCCAAAATTAAATCAACCCRTCTAATTCC	NA					cg	F	T	C	2	1	11	106585492	Mus musculus	mm10	aCCATCAaaCTTAaAaTACCTCCAaAATTAaATCAaCCCrTCTaaTTCCr	GCAGAGGAAATTAAGCACACGGAGCATTTCAAAACCAACCAGAAACATGAGCACACAGCA[CG]GAACCAGACGGGCTGATCTAATTCTGGAGGTACTCTAAGCCTGATGGCTGTATGGGGCTC	GCAGAGGAAATTAAGCACACGGAGCATTTCAAAACCAACCAGAAACATGAGCACACAGCA[CG]GAACCAGACGGGCTGATCTAATTCTGGAGGTACTCTAAGCCTGATGGCTGTATGGGGCTC	GRCm10					NA	NA	NA	NA	NA	NA	NA	NA			FALSE	cg30112415	chr11	106585492	106585492	1	*	0.572581	0.697519	14.4357	0.124938	1	Mus_musculus
cg30114610_BC21	cg30114610	99764245	TTTTAAACCAAATTACTATACTAACTAAAACAATCCATCCTCAAAATTCC	NA					cg	R	B	C	2	1	11	106750469	Mus musculus	mm10	TTTaAaCCAAATTaCTATaCTaaCTAAaACAATCCATCCTCAaaATTCCr	ACTATCACAGTTTTTGAGCCAAATTGCTATGCTGGCTAAGACAATCCATCCTCAGGATTC[CG]GGAGTATGTCACCAAGGTACATTAATCGGAGGTTTATAAAGAAAGGCAAACCCCAAAAGG	ACTATCACAGTTTTTGAGCCAAATTGCTATGCTGGCTAAGACAATCCATCCTCAGGATTC[CG]GGAGTATGTCACCAAGGTACATTAATCGGAGGTTTATAAAGAAAGGCAAACCCCAAAAGG	GRCm10					NA	NA	NA	NA	NA	NA	NA	NA			FALSE	cg30114610	chr11	106750469	106750469	1	*	0.0633807	0.184301	34.5505	0.12092	1	Mus_musculus
cg30116904_BC21	cg30116904	51624877	AACTCATAAAACAAAATATATTCTCRACTACTAAACTCAAATATAAATAC	NA					cg	R	B	C	2	1	11	106973042	Mus musculus	mm10	ACTCATaAAACAAaATATATTCTCraCTACTaAaCTCAAATaTAAaTACr	AGGTGTCTGAGGACTCATGAAACAAGATATATTCTCGGCTACTGAGCTCAAATGTAAGTA[CG]TCTTTTTCTTTCAATTCATAGTATCTCTATGGCTCAATATGCTTGTTGTTCAAGAATGTT	AGGTGTCTGAGGACTCATGAAACAAGATATATTCTCGGCTACTGAGCTCAAATGTAAGTA[CG]TCTTTTTCTTTCAATTCATAGTATCTCTATGGCTCAATATGCTTGTTGTTCAAGAATGTT	GRCm10					NA	NA	NA	NA	NA	NA	NA	NA			FALSE	cg30116904	chr11	106973042	106973042	1	*	0.607724	0.731912	15.7848	0.124188	1	Mus_musculus
cg30118812_TC21	cg30118812	61790405	ATAAATCCACATATCCTATAACTATTAAAAACACRATCAATAATTTATCC	NA					cg	F	T	C	2	1	11	107102433	Mus musculus	mm10	TAaATCCACATATCCTaTAaCTaTTAaaaACACraTCAaTAaTTTaTCCr	CAAGCTCTAAACCAATGTGCCATCTCTCCAGCTCCACATTCTCTCAGCTTCCTCAAGCAA[CG]GACAAACTACTGACCGTGTCCCTAACAGCTACAGGATATGTGGATCTATTCTGATCTCTG	CAAGCTCTAAACCAATGTGCCATCTCTCCAGCTCCACATTCTCTCAGCTTCCTCAAGCAA[CG]GACAAACTACTGACCGTGTCCCTAACAGCTACAGGATATGTGGATCTATTCTGATCTCTG	GRCm10					NA	NA	NA	NA	NA	NA	NA	NA			FALSE	cg30118812	chr11	107102433	107102433	1	*	0.414117	0.564303	19.5908	0.150187	1	Mus_musculus
cg30118813_BC21	cg30118813	58733889	ATCCTCAAAAATCAAAATAAATCCACATATCCTATAACTATTAAAAACAC	NA					cg	R	B	C	2	1	11	107102449	Mus musculus	mm10	TCCTCAaAaATCAaAATAaATCCACATATCCTaTAaCTaTTAaaaACACr	TGGAGGAGAAAGTCCTCAGAGATCAGAATAGATCCACATATCCTGTAGCTGTTAGGGACA[CG]GTCAGTAGTTTGTCCGTTGCTTGAGGAAGCTGAGAGAATGTGGAGCTGGAGAGATGGCAC	TGGAGGAGAAAGTCCTCAGAGATCAGAATAGATCCACATATCCTGTAGCTGTTAGGGACA[CG]GTCAGTAGTTTGTCCGTTGCTTGAGGAAGCTGAGAGAATGTGGAGCTGGAGAGATGGCAC	GRCm10					NA	NA	NA	NA	NA	NA	NA	NA			FALSE	cg30118813	chr11	107102449	107102449	1	*	0.383874	0.544561	23.4554	0.160687	1	Mus_musculus
cg30123509_TC21	cg30123509	13667536	ATTACACTATAAACCCTAAAATTATATTATTTACTAAAAAATTACTTCCC	NA					cg	F	T	C	2	1	11	107457455	Mus musculus	mm10	TTaCACTaTaaACCCTaAaATTaTaTTATTTACTaAAAAATTaCTTCCCr	TGGGATTTTAAAGGTGTGCACAAAGGGTGTGTCATTCAGCAAGGCTGAGTCACACCATAA[CG]GGAAGCAATTTTTCAGTAAATAACACAATCTCAGGGTCCACAGTGCAATAGGTAAAATGT	TGGGATTTTAAAGGTGTGCACAAAGGGTGTGTCATTCAGCAAGGCTGAGTCACACCATAA[CG]GGAAGCAATTTTTCAGTAAATAACACAATCTCAGGGTCCACAGTGCAATAGGTAAAATGT	GRCm10					NA	NA	NA	NA	NA	NA	NA	NA			FALSE	cg30123509	chr11	107457455	107457455	1	*	0.543492	0.694881	23.3069	0.151389	1	Mus_musculus
cg30124424_TC11	cg30124424	47717451	CTAAATAATTCTAAATTATATAAAATCTAACCATCCTAAAAACTAAACCA	39629147	CTAAATAATTCTAAATTATATAAAATCTAACCATCCTAAAAACTAAACCG	A	Red	R	cg	F	T	C	1	1	11	107527379	Mus musculus	mm10	CTaaaTAATTCTAaaTTaTaTAAAaTCTAACCATCCTAaaaaCTaaaCCr	CACACACACCACACCACACCACACCACACACACACACACACACACACACACACACACACA[CG]GCCCAGCCCCTAGGATGGTTAGACTTTACACAACCTAGAATTACCCAGAACGGAAGCCTC	CACACACACCACACCACACCACACCACACACACACACACACACACACACACACACACACA[CG]GCCCAGCCCCTAGGATGGTTAGACTTTACACAACCTAGAATTACCCAGAACGGAAGCCTC	GRCm10					NA	NA	NA	NA	NA	NA	NA	NA			FALSE	cg30124424	chr11	107527379	107527379	1	*	0.610073	0.728638	13.8428	0.118565	1	Mus_musculus
cg30125210_TC11	cg30125210	85767126	ATAACTTTCATCATAACATCCTCACATACATACATAATATATTCTAATCA	3609539	ATAACTTTCATCATAACATCCTCACATACGTACGTAATATATTCTAATCG	A	Red	R	cg	F	T	C	1	1	11	107584801	Mus musculus	mm10	ATaaCTTTCATCATaaCATCCTCACATACrTACrTaATaTATTCTaATCr	GGAACTTAGTCAGATGGAAAAGATCAGCTGGGAGAAGACAAGAGTGTAATGGGGTTAATA[CG]ATCAGAATACATCACGTACGTATGTGAGGATGCCATGATGAAAGCCATTACTGTGTGTAG	GGAACTTAGTCAGATGGAAAAGATCAGCTGGGAGAAGACAAGAGTGTAATGGGGTTAATA[CG]ATCAGAATACATCACGTACGTATGTGAGGATGCCATGATGAAAGCCATTACTGTGTGTAG	GRCm10					NA	NA	NA	NA	NA	NA	NA	NA			FALSE	cg30125210	chr11	107584801	107584801	1	*	0.829638	0.903558	13.5839	0.0739205	1	Mus_musculus
cg30134745_BC11	cg30134745	13604182	ATAATACTATATCATAATTTCTCAAAATAACCAATTTACATAATCCATCA	55764424	ATAATACTATATCATAATTTCTCAAAATAACCAATTTACATAATCCATCG	A	Red	R	cg	R	B	C	1	1	11	108381036	Mus musculus	mm10	aTaATaCTaTaTCATAaTTTCTCAAAaTAACCAaTTTACATAATCCATCr	CCCTTACGAAAGGTGATGCTGTGTCATAGTTTCTCAAAGTAACCAGTTTACATAATCCAT[CG]TGGCTTGAATTCTCTCCAATACTACTATATGGGGTCCACTGTGTCTTGAATGTCTCCTCT	CCCTTACGAAAGGTGATGCTGTGTCATAGTTTCTCAAAGTAACCAGTTTACATAATCCAT[CG]TGGCTTGAATTCTCTCCAATACTACTATATGGGGTCCACTGTGTCTTGAATGTCTCCTCT	GRCm10					NA	NA	NA	NA	NA	NA	NA	NA			FALSE	cg30134745	chr11	108381036	108381036	1	*	0.576211	0.699087	13.8672	0.122876	1	Mus_musculus
cg30143840_TC21	cg30143840	34702505	AACTTTACTATTAAAACTCCCTCTACTAAAAAACTCTATATCATCTTTCC	NA					cg	F	T	C	2	1	11	109317080	Mus musculus	mm10	ACTTTaCTaTTaAaaCTCCCTCTaCTaaAAaaCTCTaTaTCATCTTTCCr	GCCTGAGATCCTGTCATTAAGAAAGGGGACAGGAAGGGAAGGGTAGGAAGCAAGTAGCGA[CG]GAAAGATGACACAGAGCCTTCCAGCAGAGGGAGCCTCAACAGCAAAGTTGGAGATGCAGA	GCCTGAGATCCTGTCATTAAGAAAGGGGACAGGAAGGGAAGGGTAGGAAGCAAGTAGCGA[CG]GAAAGATGACACAGAGCCTTCCAGCAGAGGGAGCCTCAACAGCAAAGTTGGAGATGCAGA	GRCm10					NA	NA	NA	NA	NA	NA	NA	NA			FALSE	cg30143840	chr11	109317080	109317080	1	*	0.149606	0.410974	103.41	0.261368	1	Mus_musculus
cg30144051_BC11	cg30144051	62738826	TAACTATCTACCAAATCATCTCCCTATAAATCAACCCAACTTCTAAATCA	76724357	TAACTATCTACCAAATCATCTCCCTATAAATCAACCCGACTTCTAAATCG	T	Red	R	cg	R	B	C	1	1	11	109332881	Mus musculus	mm10	TaACTaTCTaCCAAaTCATCTCCCTaTaAaTCAACCCraCTTCTaAaTCr	CGCTCCAACTCATGACTGTCTGCCAAGTCATCTCCCTGTGAGTCAACCCGGCTTCTGAGT[CG]GCTTTCTAGGCTGTTATTCCAGCCCTGTAACGACGTGCAAAGAGGCCTGGGGCTGGGTAG	CGCTCCAACTCATGACTGTCTGCCAAGTCATCTCCCTGTGAGTCAACCCGGCTTCTGAGT[CG]GCTTTCTAGGCTGTTATTCCAGCCCTGTAACGACGTGCAAAGAGGCCTGGGGCTGGGTAG	GRCm10					NA	NA	NA	NA	NA	NA	NA	NA			FALSE	cg30144051	chr11	109332881	109332881	1	*	0.665389	0.795745	22.821	0.130356	1	Mus_musculus
cg30144303_BC21	cg30144303	51740334	TAAATAAATCTTTATAACTATAAAACAAACATAACTAACRTACTCCATCC	NA					cg	R	B	C	2	1	11	109356188	Mus musculus	mm10	aaATaaaTCTTTATaaCTaTaAaaCAAACATAaCTaACrTACTCCATCCr	CTCAGAGCCCCTGGATGGGTCTTTATGGCTGTGAGGCAAACATAGCTGACGTACTCCATC[CG]GCATTTTCTCAGTGAGGCAAAGGCCAGCTTGGCGGGCCGTGACATGTGACAATACCTGAA	CTCAGAGCCCCTGGATGGGTCTTTATGGCTGTGAGGCAAACATAGCTGACGTACTCCATC[CG]GCATTTTCTCAGTGAGGCAAAGGCCAGCTTGGCGGGCCGTGACATGTGACAATACCTGAA	GRCm10					NA	NA	NA	NA	NA	NA	NA	NA			FALSE	cg30144303	chr11	109356188	109356188	1	*	0.813977	0.903976	21.0771	0.089999	1	Mus_musculus
cg30144712_TC21	cg30144712	98666385	ATTAACRAAATATCRTTTTTTTTCAAACCTTCTTACCATTTTAACAAACC	NA					cg	F	T	C	2	1	11	109375679	Mus musculus	mm10	TTAaCrAaaTaTCrTTTTTTTTCAaACCTTCTTACCATTTTAACAaACCr	TTACCTAAGTCACTAACTAACTCATGTACCTCTCCTTGTGAGTGCTACTCAAAGACACCA[CG]GTCTGTTAAAATGGTAAGAAGGTCTGAAAAAAAACGACACCTCGCTAACTAAGCCAGGTG	TTACCTAAGTCACTAACTAACTCATGTACCTCTCCTTGTGAGTGCTACTCAAAGACACCA[CG]GTCTGTTAAAATGGTAAGAAGGTCTGAAAAAAAACGACACCTCGCTAACTAAGCCAGGTG	GRCm10					NA	NA	NA	NA	NA	NA	NA	NA			FALSE	cg30144712	chr11	109375679	109375679	1	*	0.435246	0.599106	24.9345	0.16386	1	Mus_musculus
cg30146371_BC21	cg30146371	69653249	TCATTCCTAAATACAACRTAATTAACACTTTACTCCRACRATTTAAATTC	NA					cg	R	B	C	2	1	11	109478049	Mus musculus	mm10	CATTCCTAaATaCAACrTaATTAACACTTTaCTCCrACrATTTaaaTTCr	CCACATGGGGTTCATTCCTAGATGCAACGTGATTAACACTTTGCTCCGACGATTTGGGTT[CG]TGTTTTAGGATGTTTGCAACAGGCCCAAGGCTATGTTCCCTTTCGTGTGGCTGGGTGTTT	CCACATGGGGTTCATTCCTAGATGCAACGTGATTAACACTTTGCTCCGACGATTTGGGTT[CG]TGTTTTAGGATGTTTGCAACAGGCCCAAGGCTATGTTCCCTTTCGTGTGGCTGGGTGTTT	GRCm10					NA	NA	NA	NA	NA	NA	NA	NA		chr11:109473121-109474103	FALSE	cg30146371	chr11	109478049	109478049	1	*	0.78852	0.885293	20.7336	0.0967721	1	Mus_musculus
cg30146473_BC21	cg30146473	93684185	ACACCAACTATCCACATAAAATCAAAAATAATTCTCCCAAACACTAAATC	NA					cg	R	B	C	2	1	11	109485508	Mus musculus	mm10	CACCAaCTaTCCACATaAaaTCAAAaaTaaTTCTCCCAaaCACTaaATCr	AGGGGCCTTGGGCACCAGCTGTCCACATGAGGTCAAAGGTGGTTCTCCCAGGCACTGGAT[CG]TTGGCGCACCCCATGTGTGCTAGCGCTTTAACCTAGGTAGTTAGTGTGCACGCAGCCATA	AGGGGCCTTGGGCACCAGCTGTCCACATGAGGTCAAAGGTGGTTCTCCCAGGCACTGGAT[CG]TTGGCGCACCCCATGTGTGCTAGCGCTTTAACCTAGGTAGTTAGTGTGCACGCAGCCATA	GRCm10					NA	NA	NA	NA	NA	NA	NA	NA			FALSE	cg30146473	chr11	109485508	109485508	1	*	0.482981	0.619141	15.6344	0.13616	1	Mus_musculus
cg30146493_BC21	cg30146493	31737499	AAAATTAACCTCTAATCTTAACACACATATACAATCACAAACAAACATAC	NA					cg	R	B	C	2	1	11	109486443	Mus musculus	mm10	AaaTTAACCTCTaaTCTTaaCACACATaTaCAaTCACAaACAAACATACr	GGAAGACATCTGAGGTTAACCTCTGGTCTTGGCACACATGTGCAGTCACAGACAAACATA[CG]TCACAAAAAACGTGCACACGGGAAAGGGAAAGAGGGCAGGCACAGGCAAGGAGCTCTCCT	GGAAGACATCTGAGGTTAACCTCTGGTCTTGGCACACATGTGCAGTCACAGACAAACATA[CG]TCACAAAAAACGTGCACACGGGAAAGGGAAAGAGGGCAGGCACAGGCAAGGAGCTCTCCT	GRCm10					NA	NA	NA	NA	NA	NA	NA	NA			FALSE	cg30146493	chr11	109486443	109486443	1	*	0.656101	0.824802	45.295	0.168701	1	Mus_musculus
cg30146651_TC21	cg30146651	75772385	CATAACTTCTTTAAAAAAATACTTCCTAATACACACACTAAAAAAATACC	NA					cg	F	T	C	2	1	11	109498263	Mus musculus	mm10	ATaACTTCTTTaaAaaAaTaCTTCCTaaTaCACACACTaaAAaAaTaCCr	GTGGCTCACTGAGAAGGTGGACAGCTCTGCTGCAGTGCGGGAGAACAGAAAACACACACA[CG]GCACTCTTCCAGTGTGTGCACCAGGAAGCACTCCTCCAAAGAAGTCATGTGCGTTTTCAG	GTGGCTCACTGAGAAGGTGGACAGCTCTGCTGCAGTGCGGGAGAACAGAAAACACACACA[CG]GCACTCTTCCAGTGTGTGCACCAGGAAGCACTCCTCCAAAGAAGTCATGTGCGTTTTCAG	GRCm10					NA	NA	NA	NA	NA	NA	NA	NA			FALSE	cg30146651	chr11	109498263	109498263	1	*	0.354241	0.483782	13.3668	0.129541	1	Mus_musculus
cg30148286_BC21	cg30148286	66701118	TTCAAACTCCTACCTTAACTTCTTTCAACCATTATTTATAACCTAAAAAC	NA					cg	R	B	C	2	1	11	109616048	Mus musculus	mm10	TCAaaCTCCTaCCTTaaCTTCTTTCAACCATTaTTTaTaaCCTaaAAaCr	ATGGTTCCTGCTTCAGGCTCCTGCCTTGGCTTCTTTCAACCATTGTTTGTGGCCTGGAAG[CG]GAAGCCAAAGCAACTTTTCTTTCCCAAGTTGCTTCCGGTCACAGTATTTATCATAGTAAT	ATGGTTCCTGCTTCAGGCTCCTGCCTTGGCTTCTTTCAACCATTGTTTGTGGCCTGGAAG[CG]GAAGCCAAAGCAACTTTTCTTTCCCAAGTTGCTTCCGGTCACAGTATTTATCATAGTAAT	GRCm10					NA	NA	NA	NA	NA	NA	NA	NA		chr11:109611083-109612118	FALSE	cg30148286	chr11	109616048	109616048	1	*	0.624082	0.756845	20.2859	0.132763	1	Mus_musculus
cg30148541_BC21	cg30148541	70668872	AACTACAAAATTAACTAATTCCCAAAAAACCTTTTCTTTCATTTTAAAAC	NA					cg	R	B	C	2	1	11	109636024	Mus musculus	mm10	ACTaCAAAATTaaCTaaTTCCCAAaAAACCTTTTCTTTCATTTTaAAACr	CTCATTAAATTGACTGCAAAATTGGCTGGTTCCCAAGAAACCTTTTCTTTCATTTTGAAA[CG]TCAGCCGTCTCTGACTCACCAGGAAATGGGCTTGGGACTTCATCTCTAAATGCAAAGCAT	CTCATTAAATTGACTGCAAAATTGGCTGGTTCCCAAGAAACCTTTTCTTTCATTTTGAAA[CG]TCAGCCGTCTCTGACTCACCAGGAAATGGGCTTGGGACTTCATCTCTAAATGCAAAGCAT	GRCm10					NA	NA	NA	NA	NA	NA	NA	NA			FALSE	cg30148541	chr11	109636024	109636024	1	*	0.107939	0.210599	17.7438	0.10266	1	Mus_musculus
cg30149486_BC21	cg30149486	46795183	ACTACCCTAACACACAATTTCAAAAATTACRCTTAAACAAATTTTACATC	NA					cg	R	B	C	2	1	11	109700943	Mus musculus	mm10	CTaCCCTaaCACACAATTTCAAaAaTTACrCTTaAaCAaATTTTaCATCr	AGTGACACATTGCTGCCCTGGCACACAATTTCAAGAGTTACGCTTGAGCAGATTTTGCAT[CG]TTGCTCCTGGAAGTGAGGTTGTGGCAAGATGCCAGCTGGAGAGTAGTGACCTCAGCAGAA	AGTGACACATTGCTGCCCTGGCACACAATTTCAAGAGTTACGCTTGAGCAGATTTTGCAT[CG]TTGCTCCTGGAAGTGAGGTTGTGGCAAGATGCCAGCTGGAGAGTAGTGACCTCAGCAGAA	GRCm10					NA	NA	NA	NA	NA	NA	NA	NA			FALSE	cg30149486	chr11	109700943	109700943	1	*	0.0949114	0.28402	66.6371	0.189109	1	Mus_musculus
cg30152916_TC11	cg30152916	28737525	AACTTACCTCTATTTCCCCACTCCAAAAAAATAAATTCTACTTCTCCCCA	10796565	AACTTACCTCTATTTCCCCACTCCAAAAAAATAAATTCTACTTCTCCCCG	T	Red	R	cg	F	T	C	1	1	11	110095945	Mus musculus	mm10	aaCTTACCTCTaTTTCCCCACTCCAAaAaAATaaaTTCTACTTCTCCCCr	CTGACTGGGAATGCTCAAAACAGGCAAACAGAATGAAAGCAATACAGATGTGATAGAGAC[CG]GGGAGAAGTAGAACCCATTCTCTTGGAGTGGGGAAACAGAGGTAAGCCAAGACTCAGGAT	CTGACTGGGAATGCTCAAAACAGGCAAACAGAATGAAAGCAATACAGATGTGATAGAGAC[CG]GGGAGAAGTAGAACCCATTCTCTTGGAGTGGGGAAACAGAGGTAAGCCAAGACTCAGGAT	GRCm10					NA	NA	NA	NA	NA	NA	NA	NA			FALSE	cg30152916	chr11	110095945	110095945	1	*	0.482582	0.612226	13.5455	0.129644	1	Mus_musculus
cg30152917_BC11	cg30152917	53632348	AAAAAAATTATAATTATAATTTTCTTAACCTACTAAACACTATATTCACA	31704581	AAAAAAATTATAATTATAATTTTCTTAACCTACTAAACACTATATTCACG	A	Red	R	cg	R	B	C	1	1	11	110096070	Mus musculus	mm10	AaaAAaATTaTaaTTaTAATTTTCTTaaCCTaCTaAaCACTaTATTCACr	GACTGCTTTTGGAGGAAGATTGTGGTTGTAATTTTCTTGGCCTGCTGAGCACTGTATTCA[CG]TGACCATTCTCGAACAAATCTCTTTTTTATTGACTTCCAGCCAGTTCCCACAGCAGAGAA	GACTGCTTTTGGAGGAAGATTGTGGTTGTAATTTTCTTGGCCTGCTGAGCACTGTATTCA[CG]TGACCATTCTCGAACAAATCTCTTTTTTATTGACTTCCAGCCAGTTCCCACAGCAGAGAA	GRCm10					NA	NA	NA	NA	NA	NA	NA	NA			FALSE	cg30152917	chr11	110096070	110096070	1	*	0.364762	0.553987	35.7743	0.189225	1	Mus_musculus
cg30154532_BC11	cg30154532	76806111	AAACCTATAACAACTATATTTATAATCCTTTACTTTCAATTTAACAAACA	75614547	AAACCTATAACGACTATATTTATAATCCTTTACTTTCAATTTAACAAACG	T	Red	R	cg	R	B	C	1	1	11	110268478	Mus musculus	mm10	AAACCTATaACrACTaTATTTaTAATCCTTTaCTTTCAaTTTaACAAACr	GTTGAGCCTACAAAACCTATGACGACTGTATTTGTAATCCTTTGCTTTCAGTTTGACAAA[CG]GCTGAGGCTGTCTGCTGGCTTGCTTCACATTTCTTGTCCTTCATGTCTTCTCTTGAGTCC	GTTGAGCCTACAAAACCTATGACGACTGTATTTGTAATCCTTTGCTTTCAGTTTGACAAA[CG]GCTGAGGCTGTCTGCTGGCTTGCTTCACATTTCTTGTCCTTCATGTCTTCTCTTGAGTCC	GRCm10					NA	NA	NA	NA	NA	NA	NA	NA			FALSE	cg30154532	chr11	110268478	110268478	1	*	0.0811518	0.182938	21.1889	0.101786	1	Mus_musculus
cg30156181_TC21	cg30156181	8726836	AAAAAACRCTACTATAAATTCACTCTATTTCAAACACTATACTACTCCAC	NA					cg	F	T	C	2	1	11	110410030	Mus musculus	mm10	aaaaaCrCTaCTaTaAaTTCACTCTaTTTCAaACACTaTaCTaCTCCACr	CAAAATGAGATATCACCTCACTGAGCAAGAGGGAGAGTCGATATAATAATTCACAGGCAT[CG]TGGAGCAGCACAGTGTCTGAAACAGAGTGAACTCACAGCAGCGCCCCCTTCTGGACGCCT	CAAAATGAGATATCACCTCACTGAGCAAGAGGGAGAGTCGATATAATAATTCACAGGCAT[CG]TGGAGCAGCACAGTGTCTGAAACAGAGTGAACTCACAGCAGCGCCCCCTTCTGGACGCCT	GRCm10					NA	NA	NA	NA	NA	NA	NA	NA			FALSE	cg30156181	chr11	110410030	110410030	1	*	0.296056	0.423635	13.9608	0.127579	1	Mus_musculus
cg30170848_TC21	cg30170848	88799207	ACAAACCAAACTAAAATATCACRTTAACAATATATCCAATCACACRTATC	NA					mu	F	T	C	2	1	11	112332391	Mus musculus	mm10	CAaaCCAAaCTaaAATaTCACrTTaaCAATATATCCAaTCACACrTaTCr	NNNNNNNNNNNNNNNNNNNNNNNNNNNNNNNNNNNNNNNNNNNNNNNNNNNNNNNNNNNN[NN]NNNNNNNNNNNNNNNNNNNNNNNNNNNNNNNNNNNNNNNNNNNNNNNNNNNNNNNNNNNN	TACGTGTTTCCTACATTCCAGCAAATAGGCTTGCAAAGGGTGCCAAGGAAAGTCAAGACA[CG]ACACGTGTGACTGGATATATTGCCAACGTGACATTCCAGCTTGGCCTGTCCTTGATAGAC	GRCm10					NA	NA	NA	NA	NA	NA	NA	NA			TRUE	cg30170848	chr11	112332391	112332391	1	*	0.5053	0.750143	78.8005	0.244842	1	Mus_musculus
cg30179660_TC11	cg30179660	5651432	CTACAATAATCATCCAAACACCCAACTATACCCTAACTACTAATAAAACA	97687436	CTACAATAATCATCCAAACGCCCGACTATACCCTAACTACTAATAAAACG	G	Grn	G	cg	F	T	C	1	1	11	113165203	Mus musculus	mm10	CTaCAaTaaTCATCCAaaCrCCCrACTaTaCCCTaaCTaCTaaTaaaaCr	AGAAACTAGCTCTGAGCTCTGCATTTGTGCTCAAGCAGAACGGGCAGGCGTCAGGCGCTG[CG]CCCCACCAGCAGCCAGGGCACAGTCGGGCGCCTGGATGACCACTGCAGCTCAGCCAGGGG	AGAAACTAGCTCTGAGCTCTGCATTTGTGCTCAAGCAGAACGGGCAGGCGTCAGGCGCTG[CG]CCCCACCAGCAGCCAGGGCACAGTCGGGCGCCTGGATGACCACTGCAGCTCAGCCAGGGG	GRCm10					NA	NA	NA	NA	NA	NA	NA	NA			FALSE	cg30179660	chr11	113165203	113165203	1	*	0.229464	0.0938951	-35.1771	-0.135569	1	Mus_musculus
cg30179672_BC21	cg30179672	58710393	ATCTCCRAACATCCTCCAAAACAAATTCCAAATCAACCCTAAAAAATATC	NA					cg	R	B	C	2	1	11	113165470	Mus musculus	mm10	TCTCCrAACATCCTCCAaaaCAaATTCCAaaTCAaCCCTaaAaaaTaTCr	GTTGGAACAGGGTCTCCGAACATCCTCCAGGGCAGATTCCAGGTCAGCCCTGGAGGGTGT[CG]CATGCCTTGACAGATGGTGTCCGGCTGTAGGCTCCTGCCCCACGTCCTGGAATGAAGGCT	GTTGGAACAGGGTCTCCGAACATCCTCCAGGGCAGATTCCAGGTCAGCCCTGGAGGGTGT[CG]CATGCCTTGACAGATGGTGTCCGGCTGTAGGCTCCTGCCCCACGTCCTGGAATGAAGGCT	GRCm10					NA	NA	NA	NA	NA	NA	NA	NA			FALSE	cg30179672	chr11	113165470	113165470	1	*	0.478466	0.255218	-58.623	-0.223248	1	Mus_musculus
cg30179789_TC11	cg30179789	98674826	CTATACCTATCCAAAATAAATATAATAATCTATTACAATAAATCCCAACA	58787419	CTATACCTATCCAAAATAAATATAATAATCTATTACAATAAATCCCAACG	A	Red	R	cg	F	T	C	1	1	11	113172918	Mus musculus	mm10	CTaTACCTaTCCAaAaTaAaTATAATaATCTaTTaCAaTaaATCCCAaCr	CTGGCAAAACAGCTCTGCACTCCTGTCCAAACTCTGCCGGCCCCACCCCGACCCACCACA[CG]CTGGGATCCACTGCAACAGATCATTATACTCACTCTGGACAGGTACAGCCTGCTGAGTTT	CTGGCAAAACAGCTCTGCACTCCTGTCCAAACTCTGCCGGCCCCACCCCGACCCACCACA[CG]CTGGGATCCACTGCAACAGATCATTATACTCACTCTGGACAGGTACAGCCTGCTGAGTTT	GRCm10					NA	NA	NA	NA	NA	NA	NA	NA			FALSE	cg30179789	chr11	113172918	113172918	1	*	0.206512	0.548704	341.583	0.342192	1	Mus_musculus
cg30184829_TC21	cg30184829	4771489	CTAACTTAATTTCTTCAATACCAACCTAATCATATAACACAAACTACCTC	NA					cg	F	T	C	2	1	11	113504744	Mus musculus	mm10	TaaCTTaATTTCTTCAaTaCCAaCCTaATCATaTaACACAaaCTACCTCr	CCCATGCCGACACCCCTTCTCATCAGCAGAACTCAAAGGGCTAGAAAACTTTCTTGGCAT[CG]AGGTAGCCTGTGTCACATGATCAGGCTGGCACTGAAGAAATCAAGCCAGCCGTTTATCTT	CCCATGCCGACACCCCTTCTCATCAGCAGAACTCAAAGGGCTAGAAAACTTTCTTGGCAT[CG]AGGTAGCCTGTGTCACATGATCAGGCTGGCACTGAAGAAATCAAGCCAGCCGTTTATCTT	GRCm10					NA	NA	NA	NA	NA	NA	NA	NA			FALSE	cg30184829	chr11	113504744	113504744	1	*	0.382593	0.516623	14.4118	0.13403	1	Mus_musculus
cg30185535_TC21	cg30185535	60659390	AATCACCCATAACAACCCCAAAACTAAATAAATTAACTCTCTAAAAAAAC	NA					cg	F	T	C	2	1	11	113546350	Mus musculus	mm10	ATCACCCATaACAaCCCCAaAaCTAAaTaAATTAaCTCTCTaaaAaaaCr	AATGCAGCGCTAATCTGTTTTTGCCTTATTTATGAAACTTAGCAGATATCCGGTTTTGTC[CG]CCCTCCCAGAGAGCTAATTCACTTAGCTCTGGGGCTGTCATGGGTGATTTCTTCCAAAGG	AATGCAGCGCTAATCTGTTTTTGCCTTATTTATGAAACTTAGCAGATATCCGGTTTTGTC[CG]CCCTCCCAGAGAGCTAATTCACTTAGCTCTGGGGCTGTCATGGGTGATTTCTTCCAAAGG	GRCm10					NA	NA	NA	NA	NA	NA	NA	NA			FALSE	cg30185535	chr11	113546350	113546350	1	*	0.273593	0.404312	15.6491	0.130719	1	Mus_musculus
cg30187468_TC21	cg30187468	57740301	ATAACTAATAACACTTACTACTATTTCAAACRTAATCATCTACCAACACC	NA					cg	F	T	C	2	1	11	113666426	Mus musculus	mm10	TaACTaATaaCACTTACTaCTaTTTCAaACrTAaTCATCTaCCAaCACCr	GCCAACAGAGGGTATCTGGTCCCTGGGCCTGGCGTTACAGATGGTTATCAGCTGCCATGA[CG]GTGCTGGCAGATGACTACGTCTGAAACAGCAGTAAGTGCCATCAGTCATTTCTCCAGATC	GCCAACAGAGGGTATCTGGTCCCTGGGCCTGGCGTTACAGATGGTTATCAGCTGCCATGA[CG]GTGCTGGCAGATGACTACGTCTGAAACAGCAGTAAGTGCCATCAGTCATTTCTCCAGATC	GRCm10					NA	NA	NA	NA	NA	NA	NA	NA			FALSE	cg30187468	chr11	113666426	113666426	1	*	0.397966	0.536702	15.789	0.138737	1	Mus_musculus
cg30187471_BC21	cg30187471	44657868	ACTACCAAAAACTAAAAAACTTACAAACCRAAATAACTCTACCAAAAAAC	NA					cg	R	B	C	2	1	11	113666726	Mus musculus	mm10	CTACCAAaaACTaAAAaaCTTaCAaaCCraAATaACTCTACCAaaAaACr	CACCTTCCCTGACTACCAAGGACTGAAAGGCTTGCAGGCCGGAATGACTCTACCAGGAGA[CG]CCTCTCATCAAGGTCTTCTTCCTCCCTTCAGTTCCACAAGAGGAAATGGGGCAGTGTTGC	CACCTTCCCTGACTACCAAGGACTGAAAGGCTTGCAGGCCGGAATGACTCTACCAGGAGA[CG]CCTCTCATCAAGGTCTTCTTCCTCCCTTCAGTTCCACAAGAGGAAATGGGGCAGTGTTGC	GRCm10					NA	NA	NA	NA	NA	NA	NA	NA			FALSE	cg30187471	chr11	113666726	113666726	1	*	0.0996453	0.265564	50.7169	0.165918	1	Mus_musculus
cg30188578_TC21	cg30188578	76802261	TCTTCCTATATCCTTCAAATAAACTCTAAATTCCTTATATACACAACACC	NA					cg	F	T	C	2	1	11	113734589	Mus musculus	mm10	CTTCCTaTaTCCTTCAAaTAaaCTCTaaaTTCCTTaTATACACAACACCr	TATCTTCCTTATGATTTTTTATAAGCAAGATAGCTCAGCTCTGCCTATCAACCTTTCACA[CG]GTGTTGTGTATACAAGGAACCCAGAGCCTACTTGAAGGACACAGGAAGACACGTTGCATA	TATCTTCCTTATGATTTTTTATAAGCAAGATAGCTCAGCTCTGCCTATCAACCTTTCACA[CG]GTGTTGTGTATACAAGGAACCCAGAGCCTACTTGAAGGACACAGGAAGACACGTTGCATA	GRCm10					NA	NA	NA	NA	NA	NA	NA	NA			FALSE	cg30188578	chr11	113734589	113734589	1	*	0.553708	0.708547	25.372	0.15484	1	Mus_musculus
cg30188647_TC21	cg30188647	9750848	AACTAAATCCCACTATCCTATAAATAACTAACTTCCAACTCAAAACTCCC	NA					cg	F	T	C	2	1	11	113739395	Mus musculus	mm10	ACTAaATCCCACTaTCCTaTaaaTaaCTaACTTCCAaCTCAAAaCTCCCr	AAGCAGGTGACTCGGAACAACCACGCCCACCCAACGGAGACTGGCCTTCCGCCAGTGTCA[CG]GGAGCTTTGAGCTGGAAGTCAGCCACCCACAGGACAGTGGGATCTAGTCAAGAGACACTC	AAGCAGGTGACTCGGAACAACCACGCCCACCCAACGGAGACTGGCCTTCCGCCAGTGTCA[CG]GGAGCTTTGAGCTGGAAGTCAGCCACCCACAGGACAGTGGGATCTAGTCAAGAGACACTC	GRCm10					NA	NA	NA	NA	NA	NA	NA	NA			FALSE	cg30188647	chr11	113739395	113739395	1	*	0.578201	0.727503	24.4554	0.149302	1	Mus_musculus
cg30191844_BC11	cg30191844	92611897	TAAAAACTAATTAATACACAAACCTAAATCATCAAACCTATACCACAACA	31675356	TAAAAACTAATTAATACGCAAACCTAAATCATCAAACCTATACCACAACG	A	Red	R	cg	R	B	C	1	1	11	113952227	Mus musculus	mm10	TaAAAACTAATTAATACrCAAaCCTaAaTCATCAaaCCTaTACCACAACr	CATCACAGCAACTGAAAACTAATTAATACGCAAGCCTGAGTCATCAGGCCTGTACCACAA[CG]TCTTTTAGCGACACCCGTCCCACAGAGCTAGCTTTACTCCAGTGTGTGGCTTCGTTGTCA	CATCACAGCAACTGAAAACTAATTAATACGCAAGCCTGAGTCATCAGGCCTGTACCACAA[CG]TCTTTTAGCGACACCCGTCCCACAGAGCTAGCTTTACTCCAGTGTGTGGCTTCGTTGTCA	GRCm10					NA	NA	NA	NA	NA	NA	NA	NA			FALSE	cg30191844	chr11	113952227	113952227	1	*	0.562592	0.685491	13.3844	0.122899	1	Mus_musculus
cg30196312_BC21	cg30196312	20777531	AAACTCAAATCTCACCAAAAATAAACTTAAAAATAAATCCTTCCTCCATC	NA					cg	R	B	C	2	1	11	114319545	Mus musculus	mm10	aACTCAAATCTCACCAAAAaTAaACTTaaAAATaAATCCTTCCTCCATCr	ACAGGTGGAAAAGACTCAAATCTCACCAAAAGTAGACTTGGAAATGAATCCTTCCTCCAT[CG]AGCCTTCAGAGGAAACCTCAGCCCTGCCTAATTCCTAACTGCCTCTGTGTGGGTCCCGAA	ACAGGTGGAAAAGACTCAAATCTCACCAAAAGTAGACTTGGAAATGAATCCTTCCTCCAT[CG]AGCCTTCAGAGGAAACCTCAGCCCTGCCTAATTCCTAACTGCCTCTGTGTGGGTCCCGAA	GRCm10					NA	NA	NA	NA	NA	NA	NA	NA			FALSE	cg30196312	chr11	114319545	114319545	1	*	0.225603	0.350141	15.8037	0.124538	1	Mus_musculus
cg30198237_BC21	cg30198237	68809526	AAAAAAAATATCAATCACTCTCAACTAAATAAACAACRTATACAAAATTC	NA					cg	R	B	C	2	1	11	114482177	Mus musculus	mm10	AaaaaAaTaTCAATCACTCTCAaCTaaaTAaaCAaCrTaTaCAaAaTTCr	AGAGGTGGACAGAGGGGAGTGTCAATCACTCTCAGCTGGGTAGGCAGCGTGTGCAGAGTT[CG]TGCATCTCCCTGGTTGGTCCCTGCCTTGTAGGTGTGGATTCTCCAGTGGCTTGGATCAAG	AGAGGTGGACAGAGGGGAGTGTCAATCACTCTCAGCTGGGTAGGCAGCGTGTGCAGAGTT[CG]TGCATCTCCCTGGTTGGTCCCTGCCTTGTAGGTGTGGATTCTCCAGTGGCTTGGATCAAG	GRCm10					NA	NA	NA	NA	NA	NA	NA	NA			FALSE	cg30198237	chr11	114482177	114482177	1	*	0.378179	0.520411	17.0072	0.142232	1	Mus_musculus
cg30200849_BC21	cg30200849	9779379	TACAAAATCACACAAATCATATTCTTAAATAACTAAAATTTTCAATCACC	NA					cg	R	B	C	2	1	11	114671648	Mus musculus	mm10	aCAaAATCACACAaaTCATaTTCTTAAaTaaCTaaAATTTTCAaTCACCr	ATGAGAACTGGTGCAGAATCACACAGGTCATGTTCTTAAGTGGCTGGAATTTTCAGTCAC[CG]CCACCTCAGACTTCCCTCTGCTCAGTGAGTCTTGGGGTTACTCAATTCATTTGCGCATGC	ATGAGAACTGGTGCAGAATCACACAGGTCATGTTCTTAAGTGGCTGGAATTTTCAGTCAC[CG]CCACCTCAGACTTCCCTCTGCTCAGTGAGTCTTGGGGTTACTCAATTCATTTGCGCATGC	GRCm10	chr11:114675372-114676005				NA	NA	NA	NA	NA	NA	NA	NA		chr11:114668546-114669120	FALSE	cg30200849	chr11	114671648	114671648	1	*	0.701026	0.804527	13.7712	0.103501	1	Mus_musculus
cg30201056_BC21	cg30201056	71741553	AAATTAAAAACRAACRCCACCACACCTAACTCAAAATTATATCTTTTTTC	NA					cg	R	B	C	2	1	11	114682038	Mus musculus	mm10	aATTAAAaaCrAaCrCCACCACACCTaaCTCAAAATTATATCTTTTTTCr	CCCGAGTGCTGGGATTAAAGGCGAGCGCCACCACACCTGGCTCAAAATTATATCTTTTTT[CG]TTTTGTTTTGTTTTGTTTTGTTTTTTGAGACAGGGTTTGAGACAGACAGCCCTGTTTGTC	CCCGAGTGCTGGGATTAAAGGCGAGCGCCACCACACCTGGCTCAAAATTATATCTTTTTT[CG]TTTTGTTTTGTTTTGTTTTGTTTTTTGAGACAGGGTTTGAGACAGACAGCCCTGTTTGTC	GRCm10					NA	NA	NA	NA	NA	NA	NA	NA			FALSE	cg30201056	chr11	114682038	114682038	1	*	0.747557	0.424981	-146.277	-0.322576	1	Mus_musculus
cg30201444_BC21	cg30201444	12712917	TCTCCCTCCATATCACTAATATCAAATCTAAATTCAAAACTTCCTCAATC	NA					cg	R	B	C	2	1	11	114706504	Mus musculus	mm10	CTCCCTCCATaTCACTaaTaTCAaATCTaaaTTCAaAACTTCCTCAaTCr	GGCACCCCATTTCTCCCTCCATGTCACTGGTGTCAGATCTGGGTTCAGAACTTCCTCAGT[CG]CTTCTCTTTCCTGTAGTCATACTGACCTCAGGAGTCACTTAGCCGGGCTGGGAGCCAATC	GGCACCCCATTTCTCCCTCCATGTCACTGGTGTCAGATCTGGGTTCAGAACTTCCTCAGT[CG]CTTCTCTTTCCTGTAGTCATACTGACCTCAGGAGTCACTTAGCCGGGCTGGGAGCCAATC	GRCm10					NA	NA	NA	NA	NA	NA	NA	NA			FALSE	cg30201444	chr11	114706504	114706504	1	*	0.344683	0.51739	28.6999	0.172707	1	Mus_musculus
cg30201881_TC11	cg30201881	13727271	TAAAAAAAACCAAACAAAAAAAATCACCACAAAATATATAACACTATACA	90628575	TAAAAAAAACCAAACGAAAAAAATCACCACAAAATATATAACACTATACG	T	Red	R	cg	F	T	C	1	1	11	114737134	Mus musculus	mm10	TaAAaaaAaCCAaACrAAAaaaaTCACCACAaAaTaTATaaCACTaTaCr	CTCCTGCCCTCCAACTCCTGGTTCCCACTGGCCTTTTTATCACCACCACCTCCTACGATC[CG]CACAGTGCCATACACTCTGTGGTGACCCCTTTCGTCTGGCTCCCTTCACTCACTCATGGG	CTCCTGCCCTCCAACTCCTGGTTCCCACTGGCCTTTTTATCACCACCACCTCCTACGATC[CG]CACAGTGCCATACACTCTGTGGTGACCCCTTTCGTCTGGCTCCCTTCACTCACTCATGGG	GRCm10					NA	NA	NA	NA	NA	NA	NA	NA			FALSE	cg30201881	chr11	114737134	114737134	1	*	0.771219	0.656191	-15.1758	-0.115028	1	Mus_musculus
cg30201883_BC21	cg30201883	59707973	CTCRAAACTAATATTAACTCCATAATAAACCTAAACCAACCTAAACTTCC	NA					cg	R	B	C	2	1	11	114737282	Mus musculus	mm10	TCraaACTAaTaTTAaCTCCATAaTaAaCCTaaaCCAaCCTaAACTTCCr	AGGATCAGGAACTCGGGACTAGTGTTAGCTCCATAGTGAGCCTGGGCCAGCCTGAACTTC[CG]GACAGCCTGTCTCAGAAAGAAAGAGAATTAGGGAGGGAGGAGAGGGAGGAGGGGAGGGAG	AGGATCAGGAACTCGGGACTAGTGTTAGCTCCATAGTGAGCCTGGGCCAGCCTGAACTTC[CG]GACAGCCTGTCTCAGAAAGAAAGAGAATTAGGGAGGGAGGAGAGGGAGGAGGGGAGGGAG	GRCm10					NA	NA	NA	NA	NA	NA	NA	NA			FALSE	cg30201883	chr11	114737282	114737282	1	*	0.576118	0.432896	-17.3253	-0.143222	1	Mus_musculus
cg30202272_BC11	cg30202272	92713261	TCCAAAACACACCTAACAACCTCAAATTTCCAAAAATAATACTAACTTCA	61777412	TCCAAAACGCGCCTAACAACCTCAAATTTCCAAAAATAATACTAACTTCG	G	Grn	G	cg	R	B	C	1	1	11	114764913	Mus musculus	mm10	TCCAaaaCrCrCCTAaCAaCCTCAAaTTTCCAaaAaTAATaCTaaCTTCr	TTACTGGGCGTCTCCAGGGCGCGCCTAGCAGCCTCAAGTTTCCAGGAGTAATGCTGGCTT[CG]CAGCGGTGGAGGCCAGTGCCTAGGGTGTGGGTAGCTGCACCCATTGTCCAGAGGAAGAGA	TTACTGGGCGTCTCCAGGGCGCGCCTAGCAGCCTCAAGTTTCCAGGAGTAATGCTGGCTT[CG]CAGCGGTGGAGGCCAGTGCCTAGGGTGTGGGTAGCTGCACCCATTGTCCAGAGGAAGAGA	GRCm10		chr11:114764951-114765486			NA	NA	NA	NA	NA	NA	NA	NA			FALSE	cg30202272	chr11	114764913	114764913	1	*	0.470578	0.328419	-17.7061	-0.142158	1	Mus_musculus
cg30204924_BC21	cg30204924	48725908	ACRATAAATCATCCAAAACTCAAATCACAAATAATTATAAACCATCACTC	NA					mu	R	B	C	2	1	11	114991628	Mus musculus	mm10	CrATaaATCATCCAaAaCTCAAaTCACAaaTaaTTaTaAaCCATCACTCr	NNNNNNNNNNNNNNNNNNNNNNNNNNNNNNNNNNNNNNNNNNNNNNNNNNNNNNNNNNNN[NN]NNNNNNNNNNNNNNNNNNNNNNNNNNNNNNNNNNNNNNNNNNNNNNNNNNNNNNNNNNNN	AACAGAATAGGGCGATGGATCATCCAGAGCTCAAGTCACAGGTGGTTGTGAGCCATCACT[CG]TGGGTTTGGAACCACACTTGGGTCCTCTGACAGAGCAGTATGCACTCTGTCACTGAGCTG	GRCm10					NA	NA	NA	NA	NA	NA	NA	NA			TRUE	cg30204924	chr11	114991628	114991628	1	*	0.566617	0.315896	-72.7407	-0.25072	1	Mus_musculus
cg30205189_BC21	cg30205189	69713916	CTCCATTACATTCATACACCACRATCTACTATCTATTCACTTATATCTAC	NA					cg	R	B	C	2	1	11	115047021	Mus musculus	mm10	TCCATTACATTCATaCACCACrATCTaCTATCTaTTCACTTaTATCTACr	TCACGATGATTCTCCATTACATTCATGCACCACGATCTGCTATCTGTTCACTTGTATCTA[CG]TGACTCTGTGCCATGGCTACTGTGAACACTGCCATAGTAAACACAAGGGGAGATGTCTCT	TCACGATGATTCTCCATTACATTCATGCACCACGATCTGCTATCTGTTCACTTGTATCTA[CG]TGACTCTGTGCCATGGCTACTGTGAACACTGCCATAGTAAACACAAGGGGAGATGTCTCT	GRCm10					NA	NA	NA	NA	NA	NA	NA	NA			FALSE	cg30205189	chr11	115047021	115047021	1	*	0.628432	0.257176	-198.434	-0.371256	1	Mus_musculus
cg30205929_TC21	cg30205929	80781237	CTATTCAATCATAACTATTACCACATATAAAACACCRACAATTCAAACCC	NA					cg	F	T	C	2	1	11	115104154	Mus musculus	mm10	TATTCAaTCATAACTaTTACCACATaTaaaACACCrACAaTTCAaaCCCr	GAGTCTCAATGTTTTTAAATCTGTAATGAGCTGAAAAGGAAATGAATTCCGTCATTCAGC[CG]GGCCTGAACTGTCGGTGTCCCACATGTGGTAACAGTTATGACTGAATAGGGCTTGGGTCG	GAGTCTCAATGTTTTTAAATCTGTAATGAGCTGAAAAGGAAATGAATTCCGTCATTCAGC[CG]GGCCTGAACTGTCGGTGTCCCACATGTGGTAACAGTTATGACTGAATAGGGCTTGGGTCG	GRCm10					NA	NA	NA	NA	NA	NA	NA	NA			FALSE	cg30205929	chr11	115104154	115104154	1	*	0.509525	0.680889	30.6025	0.171365	1	Mus_musculus
cg30210505_TC21	cg30210505	75683413	CTCCCTTCCTTTCTTTCTATTTACTTCTCTTTCTAACCTATCAAATCCAC	NA					cg	F	T	C	2	1	11	115368319	Mus musculus	mm10	TCCCTTCCTTTCTTTCTaTTTaCTTCTCTTTCTaACCTATCAAATCCACr	TCCTTCCACACAAGCAAGAGCTAAACCTTTTAAGGGTTAGAATAACTTCAAGGCTAGACA[CG]TGGATTTGATAGGTCAGAAAGAGAAGCAAACAGAAAGAAAGGAAGGGAGGAAGAAAGAAA	TCCTTCCACACAAGCAAGAGCTAAACCTTTTAAGGGTTAGAATAACTTCAAGGCTAGACA[CG]TGGATTTGATAGGTCAGAAAGAGAAGCAAACAGAAAGAAAGGAAGGGAGGAAGAAAGAAA	GRCm10					NA	NA	NA	NA	NA	NA	NA	NA	chr11:115367036-115367842		FALSE	cg30210505	chr11	115368319	115368319	1	*	0.606151	0.469816	-15.4747	-0.136335	1	Mus_musculus
cg30211206_TC21	cg30211206	5740410	AAAATACCTATTTCCCAAAAACCAAAATAAAATACTTCCCTTAATCTCCC	NA					cg	F	T	C	2	1	11	115408094	Mus musculus	mm10	aAATaCCTaTTTCCCAaAaACCAaAATaAaaTACTTCCCTTaaTCTCCCr	GGAAGCAGACCTGTATCCTGCAGCTGTCTGTGGGGTGTCAGTGGAGAGGGTCAGGGAGAA[CG]GGAGACCAAGGGAAGTACCTCATTCTGGTCTCTGGGAAACAGGCATTCTGCTCCGTGAAC	GGAAGCAGACCTGTATCCTGCAGCTGTCTGTGGGGTGTCAGTGGAGAGGGTCAGGGAGAA[CG]GGAGACCAAGGGAAGTACCTCATTCTGGTCTCTGGGAAACAGGCATTCTGCTCCGTGAAC	GRCm10					NA	NA	NA	NA	NA	NA	NA	NA		chr11:115403659-115404213	FALSE	cg30211206	chr11	115408094	115408094	1	*	0.444462	0.697524	78.1054	0.253062	1	Mus_musculus
cg30211784_TC21	cg30211784	44743842	TCAAAATAAATCTAATCAAAATCAACTAATCCTTAATTATCAATACCTCC	NA					cg	F	T	C	2	1	11	115436278	Mus musculus	mm10	CAaAATaAATCTaaTCAaaATCAACTaaTCCTTaaTTATCAaTACCTCCr	AACCATCTGCAGAGCCGGGAGGCACTCAGTGTGGGGATTTAAACAGGCAGTGATGCGATG[CG]GAGGTACTGATAACCAAGGACCAGTTGATCCTGACCAGATTCATTCTGAAAACAGCGGCT	AACCATCTGCAGAGCCGGGAGGCACTCAGTGTGGGGATTTAAACAGGCAGTGATGCGATG[CG]GAGGTACTGATAACCAAGGACCAGTTGATCCTGACCAGATTCATTCTGAAAACAGCGGCT	GRCm10					NA	NA	NA	NA	NA	NA	NA	NA			FALSE	cg30211784	chr11	115436278	115436278	1	*	0.548147	0.410884	-15.3212	-0.137263	1	Mus_musculus
cg30212157_BC21	cg30212157	30710185	AACTCTAACCAAAATACTAAATCATCCCAACTCAACRTATTTTAAAAATC	NA					cg	R	B	C	2	1	11	115460983	Mus musculus	mm10	aCTCTaACCAaaaTaCTaAATCATCCCAaCTCAaCrTaTTTTAAAAATCr	ACACAGCCGCAAGCTCTGACCAGGGTGCTGAATCATCCCAGCTCAGCGTGTTTTAAAAAT[CG]TATGGGGTGCTGGTGACTGTGCCCAGAGCCTCACATTGCATGGCACATGCTGCCCCCCTG	ACACAGCCGCAAGCTCTGACCAGGGTGCTGAATCATCCCAGCTCAGCGTGTTTTAAAAAT[CG]TATGGGGTGCTGGTGACTGTGCCCAGAGCCTCACATTGCATGGCACATGCTGCCCCCCTG	GRCm10					NA	NA	NA	NA	NA	NA	NA	NA			FALSE	cg30212157	chr11	115460983	115460983	1	*	0.381695	0.216809	-31.8239	-0.164887	1	Mus_musculus
cg30215942_TC11	cg30215942	60764895	ATAAATTCATTTATTTATTCTCTAACACTAAAAAACATCAACCAATTCCA	43604464	ATAAATTCATTTATTTATTCTCTAACACTAAAAAACATCAACCAATTCCG	A	Red	R	cg	F	T	C	1	1	11	115716595	Mus musculus	mm10	ATaaaTTCATTTATTTATTCTCTaaCACTaAaAaaCATCAaCCAaTTCCr	CTCAAGGGCTTCCCTAGGACTTCGCAACGCCTGCTGCTGGGAAATGCCAGGAAAGTGGTA[CG]GAACTGGCTGATGCCTCTCAGTGCCAGAGAATAAATAAATGAACCCATAAAAGCCCAATG	CTCAAGGGCTTCCCTAGGACTTCGCAACGCCTGCTGCTGGGAAATGCCAGGAAAGTGGTA[CG]GAACTGGCTGATGCCTCTCAGTGCCAGAGAATAAATAAATGAACCCATAAAAGCCCAATG	GRCm10					NA	NA	NA	NA	NA	NA	NA	NA			FALSE	cg30215942	chr11	115716595	115716595	1	*	0.608097	0.729606	14.8095	0.121508	1	Mus_musculus
cg30215958_BC21	cg30215958	66769273	ACTTCAAATTTAAATAAAACTTTAACACTATCTATAACATCTATAAATCC	NA					cg	R	B	C	2	1	11	115717683	Mus musculus	mm10	CTTCAAATTTaAaTaaAACTTTaaCACTaTCTaTAACATCTaTaaATCCr	TTTAATTTCCAACTTCAAATTTGAGTGGAACTTTGGCACTGTCTGTAACATCTGTGGATC[CG]CTGCCGTCTAAAAGGACAGTTTCCTGCTTTCAGATCTCAGGTTACCCAGGTCCTCTCTTC	TTTAATTTCCAACTTCAAATTTGAGTGGAACTTTGGCACTGTCTGTAACATCTGTGGATC[CG]CTGCCGTCTAAAAGGACAGTTTCCTGCTTTCAGATCTCAGGTTACCCAGGTCCTCTCTTC	GRCm10					NA	NA	NA	NA	NA	NA	NA	NA			FALSE	cg30215958	chr11	115717683	115717683	1	*	0.285991	0.426559	18.3735	0.140568	1	Mus_musculus
cg30216332_BC21	cg30216332	60756841	TACAAAATAAAAATCTCTATACTACACAAACCCACATCAAATAACAAAAC	NA					cg	R	B	C	2	1	11	115746907	Mus musculus	mm10	aCAaaaTaAaAATCTCTaTaCTaCACAAaCCCACATCAaATAACAAAACr	CAAGGGCAGTGTGCAGGGTGAGAATCTCTGTGCTGCACAAGCCCACATCAGATAACAAAA[CG]CACGCGGTGATCAAGTCTTTGTTATGACTATCATTCCTTACGGTATACAACTCAGGAAAG	CAAGGGCAGTGTGCAGGGTGAGAATCTCTGTGCTGCACAAGCCCACATCAGATAACAAAA[CG]CACGCGGTGATCAAGTCTTTGTTATGACTATCATTCCTTACGGTATACAACTCAGGAAAG	GRCm10					NA	NA	NA	NA	NA	NA	NA	NA			FALSE	cg30216332	chr11	115746907	115746907	1	*	0.293665	0.509181	51.4422	0.215516	1	Mus_musculus
cg30216336_TC11	cg30216336	6689189	AAAAATATCTAAAACTTTAACTATAACAACAAATATCAACCACTAAAACA	65741195	AAAAATATCTAAAACTTTAACTATAACAACAAATATCAACCACTAAAACG	G	Grn	G	cg	F	T	C	1	1	11	115747232	Mus musculus	mm10	aAAAaTaTCTaAAACTTTaACTaTaACAACAaaTATCAaCCACTaaaaCr	AATTCAGCTGAGTTAAAACAACGAGATCCCTGGCCAGAAACAGCAGGGTGAGGATCCAAG[CG]CCCCAGTGGCTGATACCTGTTGTCACAGTCAAAGTTTCAGACACTTTCTGGCTCTTTAAA	AATTCAGCTGAGTTAAAACAACGAGATCCCTGGCCAGAAACAGCAGGGTGAGGATCCAAG[CG]CCCCAGTGGCTGATACCTGTTGTCACAGTCAAAGTTTCAGACACTTTCTGGCTCTTTAAA	GRCm10					NA	NA	NA	NA	NA	NA	NA	NA			FALSE	cg30216336	chr11	115747232	115747232	1	*	0.143232	0.320788	47.7763	0.177556	1	Mus_musculus
cg30217296_BC11	cg30217296	54654558	AATAAAAAACAACCCTAATACCCCCATACCATATATAACAAAATTTAACA	75749224	AATAAAAAACGACCCTAATACCCCCATACCGTATATAACAAAATTTAACG	T	Red	R	cg	R	B	C	1	1	11	115802641	Mus musculus	mm10	aaTAaAaaaCraCCCTaATaCCCCCATaCCrTaTaTAACAaaATTTaACr	GAGGGCCCTGCAGGTAGAGGGCGGCCCTGATGCCCCCATGCCGTGTGTAACAGGATTTGA[CG]GCCATTGGGGTGACCAAGCCTGGACACAGGAAGAAGATCGCCTCGGAGATTGCCCAGCTT	GAGGGCCCTGCAGGTAGAGGGCGGCCCTGATGCCCCCATGCCGTGTGTAACAGGATTTGA[CG]GCCATTGGGGTGACCAAGCCTGGACACAGGAAGAAGATCGCCTCGGAGATTGCCCAGCTT	GRCm10		chr11:115803544-115803758			NA	NA	NA	NA	NA	NA	NA	NA			FALSE	cg30217296	chr11	115802641	115802641	1	*	0.696804	0.80584	15.784	0.109036	1	Mus_musculus
cg30219308_BC11	cg30219308	28723857	AACCAAAATCTCATATCTCTAACAAAAAATCACAACTTAACATAAACTCA	67793292	AACCAAAATCTCGTATCTCTAACGAAAAATCACAACTTAACATAAACTCG	T	Red	R	cg	R	B	C	1	1	11	115900435	Mus musculus	mm10	AaCCAaaaTCTCrTATCTCTaaCrAaaAaTCACAaCTTAaCATaAaCTCr	GGAAAGGAGGGCAGCCAGGGTCTCGTATCTCTGGCGAGGAGTCACAGCTTAGCATGAGCT[CG]GAGAGGAACGTCTTGGGGGATATATTAGGCCACTCTCCTATGGGAATTTAGTCACCTCCT	GGAAAGGAGGGCAGCCAGGGTCTCGTATCTCTGGCGAGGAGTCACAGCTTAGCATGAGCT[CG]GAGAGGAACGTCTTGGGGGATATATTAGGCCACTCTCCTATGGGAATTTAGTCACCTCCT	GRCm10					NA	NA	NA	NA	NA	NA	NA	NA			FALSE	cg30219308	chr11	115900435	115900435	1	*	0.366565	0.576828	46.5767	0.210263	1	Mus_musculus
cg30219341_BC21	cg30219341	27754954	AACCAAACTATAACTATTTAAAAACCCATAAACTAAACACAATCAATACC	NA					cg	R	B	C	2	1	11	115903459	Mus musculus	mm10	ACCAaaCTaTAaCTATTTaaAAaCCCATaaaCTaAaCACAaTCAATACCr	CTTTGTGCAAGAACCAGGCTGTAGCTATTTGGAAGCCCATGGGCTGAGCACAGTCAATAC[CG]CCTGCCTTTTGTGGGCCTGGGGCATCGGTTTTTATCAGTTCATCACCACCAGAGTGGGGC	CTTTGTGCAAGAACCAGGCTGTAGCTATTTGGAAGCCCATGGGCTGAGCACAGTCAATAC[CG]CCTGCCTTTTGTGGGCCTGGGGCATCGGTTTTTATCAGTTCATCACCACCAGAGTGGGGC	GRCm10					NA	NA	NA	NA	NA	NA	NA	NA			FALSE	cg30219341	chr11	115903459	115903459	1	*	0.488411	0.632914	18.5851	0.144503	1	Mus_musculus
cg30221204_BC21	cg30221204	30716187	AATAAAAATAAAACAACCTAAATCACATCACATAAAATTCTAACTTAACC	NA					cg	R	B	C	2	1	11	116018296	Mus musculus	mm10	aTaAaAATaaaACAACCTaaaTCACATCACATaAAaTTCTaaCTTaACCr	CATGGTGCTAGAGTGAGAATGGGACAACCTGGGTCACATCACATGAAGTTCTGGCTTGAC[CG]GAGGGACAGCGCCATCTTCTGACCCTTTATCAGACATTCCCACGACACTCACTGAGGCTG	CATGGTGCTAGAGTGAGAATGGGACAACCTGGGTCACATCACATGAAGTTCTGGCTTGAC[CG]GAGGGACAGCGCCATCTTCTGACCCTTTATCAGACATTCCCACGACACTCACTGAGGCTG	GRCm10					NA	NA	NA	NA	NA	NA	NA	NA			FALSE	cg30221204	chr11	116018296	116018296	1	*	0.247428	0.456838	51.2774	0.20941	1	Mus_musculus
cg30221384_BC11	cg30221384	8810198	TAACTAACTTACTAACTCCAAAACAATACTCTAAACTAACTTTAAAAACA	62802829	TAACTAACTTACTAACTCCGAAACAATACTCTAAACTAACTTTAAAAACG	T	Red	R	cg	R	B	C	1	1	11	116029936	Mus musculus	mm10	TaACTAaCTTaCTaaCTCCrAaaCAATaCTCTAaACTaACTTTAaAAACr	GAAAATATTGGCTGACTAGCTTGCTGGCTCCGAGGCAATGCTCTAGACTGACTTTAGAAA[CG]GTGCGCCAACTGTACTGGTAGGGAGGCAAGGCAATTACTGCACTGCATTTGGAACATTCT	GAAAATATTGGCTGACTAGCTTGCTGGCTCCGAGGCAATGCTCTAGACTGACTTTAGAAA[CG]GTGCGCCAACTGTACTGGTAGGGAGGCAAGGCAATTACTGCACTGCATTTGGAACATTCT	GRCm10		chr11:116030276-116030729			NA	NA	NA	NA	NA	NA	NA	NA			FALSE	cg30221384	chr11	116029936	116029936	1	*	0.41891	0.568573	19.4302	0.149663	1	Mus_musculus
cg30224352_TC21	cg30224352	7741963	ACTAATAATTAATCTTAATAATAACTACTATCAAATCTCTCCTATTTCTC	NA					cg	F	T	C	2	1	11	116195329	Mus musculus	mm10	CTaaTaaTTAaTCTTaaTAaTaACTaCTaTCAAaTCTCTCCTaTTTCTCr	CATGTAAATAAACAATAAAAATAAATAAAAAAAGATACTGGGCAAGAAAGAAGAATGGTT[CG]AGAAACAGGAGAGACTTGACAGCAGTCACTACCAAGACTAACCACCAGTCTGCTCCTTCA	CATGTAAATAAACAATAAAAATAAATAAAAAAAGATACTGGGCAAGAAAGAAGAATGGTT[CG]AGAAACAGGAGAGACTTGACAGCAGTCACTACCAAGACTAACCACCAGTCTGCTCCTTCA	GRCm10	chr11:116198479-116199140				NA	NA	NA	NA	NA	NA	NA	NA			FALSE	cg30224352	chr11	116195329	116195329	1	*	0.0767747	0.411839	341.583	0.335064	1	Mus_musculus
cg30224355_TC11	cg30224355	66727258	CAAAATCCTTCCTATAAACCATACCTCATAAAAAACATAAAATACTAACA	81745837	CAAAATCCTTCCTATAAACCATACCTCATAAAAAACATAAAATACTAACG	T	Red	R	cg	F	T	C	1	1	11	116195455	Mus musculus	mm10	CAAAaTCCTTCCTaTaaACCATaCCTCATaaaAAACATaAAATACTAaCr	AAACAGACTTCCCGTCACATCCCGGGAACACTTCCTGTTTCAAAGGGCACTGAAACTTAT[CG]CTAGTATTTCATGTTTCCCATGAGGCATGGTCCACAGGAAGGACTTTGTTCTAGGTCTCT	AAACAGACTTCCCGTCACATCCCGGGAACACTTCCTGTTTCAAAGGGCACTGAAACTTAT[CG]CTAGTATTTCATGTTTCCCATGAGGCATGGTCCACAGGAAGGACTTTGTTCTAGGTCTCT	GRCm10	chr11:116198479-116199140				NA	NA	NA	NA	NA	NA	NA	NA			FALSE	cg30224355	chr11	116195455	116195455	1	*	0.075884	0.312755	110.027	0.236871	1	Mus_musculus
cg30224356_BC21	cg30224356	43682247	AAAACTTTATTCTAAATCTCTATAACCTCACCTAAATCTAACTACTTATC	NA					cg	R	B	C	2	1	11	116195545	Mus musculus	mm10	aaACTTTaTTCTAaaTCTCTaTaACCTCACCTaAaTCTaaCTaCTTaTCr	GGTCCACAGGAAGGACTTTGTTCTAGGTCTCTGTGACCTCACCTGAGTCTGGCTGCTTGT[CG]TGCAGTTACAAAGGTTATAAAATATGCTGTATCATCCACTCTACCAAACAACAGCACTCC	GGTCCACAGGAAGGACTTTGTTCTAGGTCTCTGTGACCTCACCTGAGTCTGGCTGCTTGT[CG]TGCAGTTACAAAGGTTATAAAATATGCTGTATCATCCACTCTACCAAACAACAGCACTCC	GRCm10	chr11:116198479-116199140				NA	NA	NA	NA	NA	NA	NA	NA			FALSE	cg30224356	chr11	116195545	116195545	1	*	0.0980083	0.246363	41.177	0.148354	1	Mus_musculus
cg30224357_TC11	cg30224357	38767262	AAAAAATATTAAATTTCAACAACTTCTATTTATAAACCCAACTCAATCCA	97692455	AAAAAATATTAAATTTCAACAACTTCTATTTATAAACCCAACTCAATCCG	A	Red	R	cg	F	T	C	1	1	11	116195669	Mus musculus	mm10	AaAAaaTATTaAATTTCAACAaCTTCTaTTTaTaAACCCAaCTCAaTCCr	TTTGTTTCTAGAGCTTGTAATCTATGGGACTTGGGTAAGTCCGAGGGAAGTGTTAGCAAA[CG]GACTGAGCTGGGTTCACAAACAGAAGCTGTTGAAATTCAATACCTTCTCAGGGCAACATG	TTTGTTTCTAGAGCTTGTAATCTATGGGACTTGGGTAAGTCCGAGGGAAGTGTTAGCAAA[CG]GACTGAGCTGGGTTCACAAACAGAAGCTGTTGAAATTCAATACCTTCTCAGGGCAACATG	GRCm10	chr11:116198479-116199140				NA	NA	NA	NA	NA	NA	NA	NA			FALSE	cg30224357	chr11	116195669	116195669	1	*	0.218736	0.366525	24.533	0.147789	1	Mus_musculus
cg30227516_TC21	cg30227516	54743883	TACTTCAACAACAACAACAACAACTATCATCTAAACRCRAACAAAAAACC	NA					cg	F	T	C	2	1	11	116362189	Mus musculus	mm10	aCTTCAaCAaCAaCAaCAaCAaCTaTCATCTaAaCrCraaCAaaAaaCCr	GCCCTTCTGCTTGTGGGGCAACAGGTACTCCACAGGAGTCAGAGCAGCTCCTGACAGCCA[CG]GCCTCCTGCCCGCGCTCAGATGACAGCTGCTGCTGCTGCTGCTGAAGCACGGCTCCTAAG	GCCCTTCTGCTTGTGGGGCAACAGGTACTCCACAGGAGTCAGAGCAGCTCCTGACAGCCA[CG]GCCTCCTGCCCGCGCTCAGATGACAGCTGCTGCTGCTGCTGCTGAAGCACGGCTCCTAAG	GRCm10					NA	NA	NA	NA	NA	NA	NA	NA			FALSE	cg30227516	chr11	116362189	116362189	1	*	0.565897	0.695791	15.9094	0.129894	1	Mus_musculus
cg30227623_BC21	cg30227623	49658822	AACCTACACTTAAATTTCTATAAAAATCTACAAACTCAACCCCAACTCAC	NA					cg	R	B	C	2	1	11	116369218	Mus musculus	mm10	ACCTaCACTTAAaTTTCTaTaAaaaTCTaCAaaCTCAaCCCCAaCTCACr	GAACAAAGCCAAACCTGCACTTAAGTTTCTGTGAGGGTCTGCAGGCTCAGCCCCAGCTCA[CG]CTGTTCACGCTGCGCGCACGCGTGCGTGCGTGCGTGTGTGTGTGTGTGTGTGTGTGTGCA	GAACAAAGCCAAACCTGCACTTAAGTTTCTGTGAGGGTCTGCAGGCTCAGCCCCAGCTCA[CG]CTGTTCACGCTGCGCGCACGCGTGCGTGCGTGCGTGTGTGTGTGTGTGTGTGTGTGTGCA	GRCm10					NA	NA	NA	NA	NA	NA	NA	NA			TRUE	cg30227623	chr11	116369218	116369218	1	*	0.497624	0.739809	75.3682	0.242185	1	Mus_musculus
cg30227627_TC21	cg30227627	55762334	ACTAAAAATTAAACCCAAATCCTCTTCAAAAAAAACACRTATCCTTCACC	NA					cg	F	T	C	2	1	11	116369416	Mus musculus	mm10	CTaaAAATTaAACCCAaaTCCTCTTCAAaAaaAACACrTaTCCTTCACCr	ACCACCATGGGAACAGGCCAACATCATGAAAAGGAGGGGCCGTAGAGGGGCAGTGTTCAG[CG]GTGAAGGACACGTGTTCCTCTTGAAGAGGACCTGGGTTCAATTTCCAGCACCCACATGGT	ACCACCATGGGAACAGGCCAACATCATGAAAAGGAGGGGCCGTAGAGGGGCAGTGTTCAG[CG]GTGAAGGACACGTGTTCCTCTTGAAGAGGACCTGGGTTCAATTTCCAGCACCCACATGGT	GRCm10					NA	NA	NA	NA	NA	NA	NA	NA			FALSE	cg30227627	chr11	116369416	116369416	1	*	0.538319	0.742862	52.1295	0.204543	1	Mus_musculus
cg30228519_BC21	cg30228519	24707141	AACACTCTCAAATTCTCTTTCTCTCAATTATATTAAAACTACTTAAATCC	NA					cg	R	B	C	2	1	11	116430442	Mus musculus	mm10	aCACTCTCAAATTCTCTTTCTCTCAaTTATaTTaaAaCTaCTTaaaTCCr	ATTAGGAACCTGGCACTCTCAAATTCTCTTTCTCTCAGTTATGTTGGAGCTGCTTGGGTC[CG]GGGCGTAGAAATGAGGAAGAACCTTTAATGCTGGTGTGGCTTCTAATTCCAGCACCTGGA	ATTAGGAACCTGGCACTCTCAAATTCTCTTTCTCTCAGTTATGTTGGAGCTGCTTGGGTC[CG]GGGCGTAGAAATGAGGAAGAACCTTTAATGCTGGTGTGGCTTCTAATTCCAGCACCTGGA	GRCm10	chr11:116433881-116434818				NA	NA	NA	NA	NA	NA	NA	NA			FALSE	cg30228519	chr11	116430442	116430442	1	*	0.194023	0.317603	17.4059	0.12358	1	Mus_musculus
cg30229784_TC11	cg30229784	24704547	ATACCACCATACATAACCATCTTACCTAATTCTTAAAACTAAAAATCCCA	52623233	ATACCACCATACATAACCATCTTACCTAATTCTTAAAACTAAAAATCCCG	A	Red	R	cg	F	T	C	1	1	11	116494360	Mus musculus	mm10	ATACCACCATACATaaCCATCTTACCTaaTTCTTaAAaCTaaAAaTCCCr	AGAGAGAGAGAGAGAGAGAGAGAGACCCCTTCACCAGAACCAGCCATGCTGGTTCCCCCA[CG]GGACTTCCAGCTTCAAGAACCAGGTAAGATGGCCATGTATGGTGGTATACATCTTTAATC	AGAGAGAGAGAGAGAGAGAGAGAGACCCCTTCACCAGAACCAGCCATGCTGGTTCCCCCA[CG]GGACTTCCAGCTTCAAGAACCAGGTAAGATGGCCATGTATGGTGGTATACATCTTTAATC	GRCm10					NA	NA	NA	NA	NA	NA	NA	NA		chr11:116489763-116490485	FALSE	cg30229784	chr11	116494360	116494360	1	*	0.624819	0.744565	15.0574	0.119746	1	Mus_musculus
cg30229904_BC21	cg30229904	2732371	AACCAACAATAACTACAATACCTTCTCCRAATTATACTTCAACTACAAAC	NA					cg	R	B	C	2	1	11	116501379	Mus musculus	mm10	ACCAaCAaTaACTaCAATaCCTTCTCCraATTaTaCTTCAaCTaCAAACr	CCCAGGCTCAGAACCAGCAGTGACTGCAATGCCTTCTCCGGATTGTGCTTCAGCTGCAAA[CG]GCTGTGGTTTTGGCACAGCTTCCTCCGGGCATCTGTGGAGCATTAAAGGCACCTGGGGTT	CCCAGGCTCAGAACCAGCAGTGACTGCAATGCCTTCTCCGGATTGTGCTTCAGCTGCAAA[CG]GCTGTGGTTTTGGCACAGCTTCCTCCGGGCATCTGTGGAGCATTAAAGGCACCTGGGGTT	GRCm10					NA	NA	NA	NA	NA	NA	NA	NA		chr11:116498663-116498943	FALSE	cg30229904	chr11	116501379	116501379	1	*	0.114517	0.268332	40.5389	0.153815	1	Mus_musculus
cg30230086_BC21	cg30230086	75772854	CCAACRCAAATAATTTCAACRTACTACCTACTATAAAAACCAAATACAAC	NA					cg	R	B	C	2	1	11	116515785	Mus musculus	mm10	CAaCrCAaaTaaTTTCAACrTaCTaCCTACTaTAaaAaCCAaaTaCAaCr	GAAGGCGGAACCCAGCGCAGGTGGTTTCAACGTGCTGCCTACTGTAGGAGCCAGGTGCAG[CG]CCCTCAGCGGCCATCTGGGTGGACCGAGCCTGCCACCTCCTCTCCCGGGGAGCAGCTTGC	GAAGGCGGAACCCAGCGCAGGTGGTTTCAACGTGCTGCCTACTGTAGGAGCCAGGTGCAG[CG]CCCTCAGCGGCCATCTGGGTGGACCGAGCCTGCCACCTCCTCTCCCGGGGAGCAGCTTGC	GRCm10					NA	NA	NA	NA	NA	NA	NA	NA			FALSE	cg30230086	chr11	116515785	116515785	1	*	0.392866	0.686994	110.472	0.294128	1	Mus_musculus
cg30230192_TC11	cg30230192	5607156	CCAACTATCCAATACACCCCATAAAATCATTACTTAAATTACTAAACTCA	53754567	CCAACTATCCAATACACCCCGTAAAATCATTACTTAAATTACTAAACTCG	A	Red	R	cg	F	T	C	1	1	11	116523174	Mus musculus	mm10	CCAaCTaTCCAaTaCACCCCrTaAAATCATTACTTAAATTACTAaaCTCr	ACTTCCCCTTCCCTGGAGGCTCGGTTCCTGAAGGTCAAAGCCTTGAATTCTTTGCAGACA[CG]AGCCTAGTAATTTAAGTAATGATTTCACGGGGTGCACTGGACAGCTGGGGCTTTGGACAA	ACTTCCCCTTCCCTGGAGGCTCGGTTCCTGAAGGTCAAAGCCTTGAATTCTTTGCAGACA[CG]AGCCTAGTAATTTAAGTAATGATTTCACGGGGTGCACTGGACAGCTGGGGCTTTGGACAA	GRCm10					NA	NA	NA	NA	NA	NA	NA	NA			FALSE	cg30230192	chr11	116523174	116523174	1	*	0.478812	0.636397	23.3315	0.157584	1	Mus_musculus
cg30231449_TC21	cg30231449	77731599	ACTCTAACCCTATCCTACTAAAAACAAACRTCATCAATAATACTAAAAAC	NA					cg	F	T	C	2	1	11	116593520	Mus musculus	mm10	CTCTaaCCCTATCCTaCTaAaaaCAaaCrTCATCAaTaaTACTaaaaACr	CCCCCAGGCTTAGCCCATGCTCTCCCTATAGCTTGAGACGGCTACTAGTAATTCTTTCTA[CG]TCCCCAGTACCACTGATGACGCCTGCCCTCAGCAGGATAGGGCCAGAGCCTGACTGCCAA	CCCCCAGGCTTAGCCCATGCTCTCCCTATAGCTTGAGACGGCTACTAGTAATTCTTTCTA[CG]TCCCCAGTACCACTGATGACGCCTGCCCTCAGCAGGATAGGGCCAGAGCCTGACTGCCAA	GRCm10					NA	NA	NA	NA	NA	NA	NA	NA			FALSE	cg30231449	chr11	116593520	116593520	1	*	0.683902	0.29098	-229.556	-0.392922	1	Mus_musculus
cg30231958_TC21	cg30231958	9771981	ATTTATAACTCAAACTATCAAAAAAAATCTTATCACRTAACTCTTAACTC	NA					cg	F	T	C	2	1	11	116619762	Mus musculus	mm10	TTTATAACTCAAACTaTCAaaaAaAATCTTaTCACrTaaCTCTTaaCTCr	CCAGCAGTAGCTAACTAATGGCTTTTCCCCCTTGGCACCATGACCCACCCACTCAGCCTA[CG]AGCCAAGAGCCACGTGACAAGATTCTCCCTGACAGTTTGAGTTATAAATCAAGGCTCACT	CCAGCAGTAGCTAACTAATGGCTTTTCCCCCTTGGCACCATGACCCACCCACTCAGCCTA[CG]AGCCAAGAGCCACGTGACAAGATTCTCCCTGACAGTTTGAGTTATAAATCAAGGCTCACT	GRCm10	chr11:116623688-116624381				NA	NA	NA	NA	NA	NA	NA	NA			FALSE	cg30231958	chr11	116619762	116619762	1	*	0.580679	0.767417	45.6201	0.186738	1	Mus_musculus
cg30234114_TC21	cg30234114	78775879	ACCCTAAATAAAAACAAATCTCAAACACACAAATTTCTAATAATATTCCC	NA					cg	F	T	C	2	1	11	116750090	Mus musculus	mm10	CCCTaAATaAAAaCAAATCTCAaACACACAaATTTCTaaTaATaTTCCCr	AGGGACCCAAAGCACAGTTGCCCTTTAGGGTCAAGTTTCTTAGTTTCTCAGAAATTGTGA[CG]GGAACATCACCAGAAATCTGTGTGTCTGAGATTTGCTTTCATTCAGGGCCAATGGACAGC	AGGGACCCAAAGCACAGTTGCCCTTTAGGGTCAAGTTTCTTAGTTTCTCAGAAATTGTGA[CG]GGAACATCACCAGAAATCTGTGTGTCTGAGATTTGCTTTCATTCAGGGCCAATGGACAGC	GRCm10					NA	NA	NA	NA	NA	NA	NA	NA			FALSE	cg30234114	chr11	116750090	116750090	1	*	0.7215	0.423976	-117.288	-0.297523	1	Mus_musculus
cg30234132_TC11	cg30234132	13793461	ATATACAATCTTTCAAATTCATTATAAACTCAACATAATCTCCACACCCA	51696547	ATATACAATCTTTCAAATTCATTATAAACTCAACGTAATCTCCACACCCG	A	Red	R	cg	F	T	C	1	1	11	116751772	Mus musculus	mm10	ATaTaCAaTCTTTCAaATTCATTaTaAACTCAaCrTaaTCTCCACACCCr	GTTCAGATATCACCATGCTCTCTGAAGAGGACCCTGGCTGCCAGTCCTCTCTGCCTTGCA[CG]GGTGTGGAGACCACGCTGAGTTCACAATGAATCTGAAAGACTGCACATGACAGAAGCTTA	GTTCAGATATCACCATGCTCTCTGAAGAGGACCCTGGCTGCCAGTCCTCTCTGCCTTGCA[CG]GGTGTGGAGACCACGCTGAGTTCACAATGAATCTGAAAGACTGCACATGACAGAAGCTTA	GRCm10					NA	NA	NA	NA	NA	NA	NA	NA			FALSE	cg30234132	chr11	116751772	116751772	1	*	0.411595	0.187025	-68.0493	-0.22457	1	Mus_musculus
cg30234156_BC21	cg30234156	55716820	CATAACATTTCCTTATACTAAAAATATTATTTAACACCAAACTACATCTC	NA					cg	R	B	C	2	1	11	116754424	Mus musculus	mm10	ATaaCATTTCCTTaTACTaaaaaTATTaTTTAaCACCAaaCTaCATCTCr	TTCGAGGTTGACATGGCATTTCCTTGTACTGGGGGTATTGTTTAGCACCAGGCTGCATCT[CG]TGGCTAGGAGTCACTTTGGTTCCTTCAGTTGGCTTCCATGCCTACCAGAAAGTCCATTGG	TTCGAGGTTGACATGGCATTTCCTTGTACTGGGGGTATTGTTTAGCACCAGGCTGCATCT[CG]TGGCTAGGAGTCACTTTGGTTCCTTCAGTTGGCTTCCATGCCTACCAGAAAGTCCATTGG	GRCm10					NA	NA	NA	NA	NA	NA	NA	NA			FALSE	cg30234156	chr11	116754424	116754424	1	*	0.539192	0.370161	-26.8256	-0.169031	1	Mus_musculus
cg30234291_TC11	cg30234291	95668116	AAAATTACAAACATTCAATAACACAAAAAACTCACTCTAAAATCCTACCA	13744373	AAAATTACAAACATTCAATAACACAAAAAACTCACTCTAAAATCCTACCG	A	Red	R	cg	F	T	C	1	1	11	116765333	Mus musculus	mm10	AAaATTACAAaCATTCAaTaaCACAaAaaaCTCACTCTaAAATCCTaCCr	TCAACCTCACAGTGTGCTCACCTGACATTTTGGGTGAGTAGACTGAACACATTCAAGGTA[CG]GCAGGATTTCAGAGTGAGCCCTCTGTGCCACTGAATGCTTGTAATCTTATTGAGAGAGAG	TCAACCTCACAGTGTGCTCACCTGACATTTTGGGTGAGTAGACTGAACACATTCAAGGTA[CG]GCAGGATTTCAGAGTGAGCCCTCTGTGCCACTGAATGCTTGTAATCTTATTGAGAGAGAG	GRCm10					NA	NA	NA	NA	NA	NA	NA	NA			FALSE	cg30234291	chr11	116765333	116765333	1	*	0.823548	0.558021	-112.047	-0.265527	1	Mus_musculus
cg30234309_TC21	cg30234309	97619562	CTCATATAAACAAAACTTAAAATAAACCAATTTCCATCCACATACAAAAC	NA					mu	F	T	C	2	1	11	116766823	Mus musculus	mm10	TCATaTaAACAaAaCTTaaaATaAaCCAaTTTCCATCCACATACAAaaCr	NNNNNNNNNNNNNNNNNNNNNNNNNNNNNNNNNNNNNNNNNNNNNNNNNNNNNNNNNNNN[NN]NNNNNNNNNNNNNNNNNNNNNNNNNNNNNNNNNNNNNNNNNNNNNNNNNNNNNNNNNNNN	GAGAAACAAGATTGAGAATGGGCATGGCTATACAGCCCCTGGATAGGGGAGACTTATGAG[CG]CCTTGTATGTGGATGGAAACTGGCTCATCCCAAGCTCTGTTCACATGAGGGCAAGAGCAG	GRCm10					NA	NA	NA	NA	NA	NA	NA	NA			TRUE	cg30234309	chr11	116766823	116766823	1	*	0.552422	0.7071	25.2356	0.154678	1	Mus_musculus
cg30237834_BC21	cg30237834	26748902	AATACTTACCAACCACRTACRAATAAACAAATTCTAAACAAAATAACTCC	NA					cg	R	B	C	2	1	11	116985686	Mus musculus	mm10	aTaCTTaCCAACCACrTaCraaTaaaCAaaTTCTaaaCAaaaTaaCTCCr	CAGAAAGTGCTGGTGCTTGCCAACCACGTGCGGGTGGGCAGGTTCTGGGCAGGGTGGCTC[CG]GCCTCACAGGCAGCCCTGGCACAAGGCCACCTGACCCTTGCGGAAGTCACGGCAGGGGCA	CAGAAAGTGCTGGTGCTTGCCAACCACGTGCGGGTGGGCAGGTTCTGGGCAGGGTGGCTC[CG]GCCTCACAGGCAGCCCTGGCACAAGGCCACCTGACCCTTGCGGAAGTCACGGCAGGGGCA	GRCm10					NA	NA	NA	NA	NA	NA	NA	NA			FALSE	cg30237834	chr11	116985686	116985686	1	*	0.555712	0.714459	27.3292	0.158747	1	Mus_musculus
cg30238575_TC21	cg30238575	5604381	ACCCACACCTAACCCTAAACAAATTCAATTCRTAATTAATCATAAATACC	NA					cg	F	T	C	2	1	11	117040321	Mus musculus	mm10	CCCACACCTaACCCTaaACAaATTCAATTCrTaaTTaaTCATaAaTaCCr	CCAGGCATCACCCACACATTTATGCCCGGCACACATTGTGTTCTCTTCCCTGCAAGATCA[CG]GCACTCATGACCAACCACGAATTGAATCTGTCCAGGGTCAGGTGTGGGTTCAGCTGCCCC	CCAGGCATCACCCACACATTTATGCCCGGCACACATTGTGTTCTCTTCCCTGCAAGATCA[CG]GCACTCATGACCAACCACGAATTGAATCTGTCCAGGGTCAGGTGTGGGTTCAGCTGCCCC	GRCm10					NA	NA	NA	NA	NA	NA	NA	NA			FALSE	cg30238575	chr11	117040321	117040321	1	*	0.304861	0.458201	22.1976	0.153341	1	Mus_musculus
cg30239443_TC11	cg30239443	6779396	ATTAAAAATCCCCAAAATACAAAACATCCCAAAAATCTAATCAATCTCCA	90690948	ATTAAAAATCCCCAAAATACAAAACATCCCAAAAATCTAATCAATCTCCG	T	Red	R	cg	F	T	C	1	1	11	117094172	Mus musculus	mm10	ATTaaaaaTCCCCAaaATaCAAAaCATCCCAAAaATCTaaTCAATCTCCr	AATCTGTCTGACAAGCGGTCCACAGAACATATCCTCCTTTCTTCCCCTTTGCATGTGGCT[CG]GAGATTGACCAGATCTTTGGGATGCTTTGCATCCTGGGGACCCCCAATGAAGCCAGGTGA	AATCTGTCTGACAAGCGGTCCACAGAACATATCCTCCTTTCTTCCCCTTTGCATGTGGCT[CG]GAGATTGACCAGATCTTTGGGATGCTTTGCATCCTGGGGACCCCCAATGAAGCCAGGTGA	GRCm10					NA	NA	NA	NA	NA	NA	NA	NA			FALSE	cg30239443	chr11	117094172	117094172	1	*	0.447621	0.578351	13.469	0.13073	1	Mus_musculus
cg30239536_TC11	cg30239536	76771925	TCCACAATACCTACCTTATTATACAAAAAATACAAACTTTAACTAACACA	60704546	TCCACAATACCTACCTTATTATACAAAAAATACAAACTTTAACTAACACG	A	Red	R	cg	F	T	C	1	1	11	117101831	Mus musculus	mm10	TCCACAaTaCCTaCCTTATTATaCAaaaAaTaCAaaCTTTaACTaaCACr	TAGGATGGTTCTTGGAAGGTATTAGTTATTTCTAGCCTATCTGAAGTCCCCTGGGATTAA[CG]TGCCAGTCAAAGCCTGCACTCCCTGCATAATAAGGCAGGCACTGTGGAGCAAGCAGTGTG	TAGGATGGTTCTTGGAAGGTATTAGTTATTTCTAGCCTATCTGAAGTCCCCTGGGATTAA[CG]TGCCAGTCAAAGCCTGCACTCCCTGCATAATAAGGCAGGCACTGTGGAGCAAGCAGTGTG	GRCm10					NA	NA	NA	NA	NA	NA	NA	NA			FALSE	cg30239536	chr11	117101831	117101831	1	*	0.285631	0.40988	13.2896	0.124249	1	Mus_musculus
cg30239645_TC21	cg30239645	97793906	CTCTCCCAAAAATATATCCACRATCAACACAAATACAAACAAAAATATCC	NA					cg	F	T	C	2	1	11	117108993	Mus musculus	mm10	TCTCCCAAAAaTaTaTCCACrATCAACACAaATaCAAACAaAAATaTCCr	TCTGGACTTCAGAGAGGTCCTGGGTAATTGTTTCACACTCTGATGTCTTTACACATGGGA[CG]GACATTTCTGTTTGCATCTGTGTTGATCGTGGACACACTTTTGGGAGAGAGAGTTCCTGT	TCTGGACTTCAGAGAGGTCCTGGGTAATTGTTTCACACTCTGATGTCTTTACACATGGGA[CG]GACATTTCTGTTTGCATCTGTGTTGATCGTGGACACACTTTTGGGAGAGAGAGTTCCTGT	GRCm10					NA	NA	NA	NA	NA	NA	NA	NA			FALSE	cg30239645	chr11	117108993	117108993	1	*	0.51671	0.648838	15.0518	0.132128	1	Mus_musculus
[truncated: 8,084 more rows]
[truncated: 4 more columns]
