# Supplementary material for: Concurrent Zrsr2 mutation and Tet2 loss promote myelodysplastic neoplasm in mice
Source: Leukemia. 2022 Aug 27;36(10):2509–18. doi: 10.1038/s41375-022-01674-2 (PMC9522584; doi:10.1038/s41375-022-01674-2)
Supplement: Supplementary file 3 — Supplementary table 3 [file 41375_2022_1674_MOESM3_ESM.xlsx]

## Sheet: SE
GeneID	geneSymbol	chr	strand	exonStart_0base	exonEnd	upstreamES	upstreamEE	downstreamES	downstreamEE	PValue	FDR	IncLevel1	IncLevel2	IncLevelDifference	Comparison
ENSMUSG00000030921	Trim30a	7	-	104421434	104421457	104412214	104412315	104429120	104429351	0.0	0.0	0.964,0.696,0.869,0.918,0.886	0.035,0.503,0.331,0.06	0.634	Zrsr2 vs Ctrl
ENSMUSG00000031370	Zrsr2	X	-	163939305	163939415	163935442	163936965	163940118	163940174	0.0	0.0	0.131,0.128,0.083,0.056,0.12	1.0,1.0,1.0,0.974	-0.89	Zrsr2 vs Ctrl
ENSMUSG00000073096	Lrrc61	6	+	48556954	48557094	48554810	48554893	48568136	48568221	0.0	0.0	1.0,1.0,1.0,1.0,1.0	0.162,0.144,0.236,0.286	0.793	Zrsr2 vs Ctrl
ENSMUSG00000015937	H2afy	13	-	56088251	56088342	56084195	56084285	56096123	56096234	0.0	0.0	0.916,0.906,0.863,0.927,0.945	0.715,0.758,0.771,0.781	0.155	Zrsr2 vs Ctrl
ENSMUSG00000032278	Paqr5	9	-	61976071	61976199	61972625	61972831	61988992	61989138	0.444089	0.276401	0.656,0.593,0.717,0.797,0.654	1.0,1.0,0.787,1.0	-0.263	Zrsr2 vs Ctrl
ENSMUSG00000021669	Col4a3bp	13	+	96616993	96617071	96616456	96616549	96624694	96624790	1672	86.7209	0.128,0.281,0.159,0.12,0.167	0.027,0.0,0.014,0.0	0.161	Zrsr2 vs Ctrl
ENSMUSG00000046605	B3gntl1	11	-	121651608	121651673	121644526	121644592	121670869	121670969	846.101	376.152	0.836,0.838,0.815,0.984,1.0	0.561,0.612,0.533,0.523	0.337	Zrsr2 vs Ctrl
ENSMUSG00000034327	Kctd9	14	+	67734140	67734290	67733346	67733442	67737605	67737711	26440	1028.51	0.645,0.739,0.647,0.539,0.618	0.881,0.914,1.0,1.0	-0.311	Zrsr2 vs Ctrl
ENSMUSG00000007812	Zfp655	5	+	145235736	145235863	145233440	145233602	145237049	145238322	4648.28	1607.27	1.0,0.698,1.0,1.0,0.856	0.388,0.456,0.43,0.471	0.475	Zrsr2 vs Ctrl
ENSMUSG00000022779	Top3b	16	+	16875071	16875155	16870756	16870829	16877831	16878016	352414	10967.1	0.353,0.231,0.304,0.509,0.415	0.471,1.0,1.0,1.0	-0.505	Zrsr2 vs Ctrl
ENSMUSG00000028797	Tmem234	4	+	129601406	129601625	129600982	129601243	129601869	129601930	53352.8	15094	0.731,0.946,1.0,0.553,0.523	0.431,0.228,0.102,0.197	0.511	Zrsr2 vs Ctrl
ENSMUSG00000030924	Rexo5	7	+	119825535	119825638	119823755	119823894	119827302	119827379	74406.7	19296.1	0.596,0.646,0.599,0.855,0.869	1.0,1.0,1.0,1.0	-0.287	Zrsr2 vs Ctrl
ENSMUSG00000030016	Zfp638	6	+	83956693	83956762	83954710	83954761	83957508	83957592	8082.6	19348.5	1.0,0.534,1.0,1.0,1.0	0.696,0.594,0.506,0.394	0.359	Zrsr2 vs Ctrl
ENSMUSG00000000325	Arvcf	16	+	18405101	18405221	18404459	18404545	18405606	18406747	95297.5	21183.3	0.629,0.727,0.57,0.616,0.888	1.0,0.91,1.0,1.0	-0.292	Zrsr2 vs Ctrl
ENSMUSG00000032212	Sltm	9	+	70573510	70573925	70572148	70572176	70574575	70574625	1.67382e+06	34726.3	0.777,0.782,0.76,0.884,0.765	1.0,1.0,1.0,0.845	-0.168	Zrsr2 vs Ctrl
ENSMUSG00000032212	Sltm	9	+	70573456	70573925	70572148	70572176	70574575	70574625	3.04927e+06	59308.2	0.789,0.789,0.768,0.888,0.766	1.0,1.0,1.0,0.845	-0.161	Zrsr2 vs Ctrl
ENSMUSG00000040433	Zbtb38	9	-	96732247	96732313	96718209	96718309	96751301	96751383	536128	9814.29	1.0,1.0,1.0,1.0,1.0	0.629,0.369,0.526,0.0	0.619	Zrsr2 vs Ctrl
ENSMUSG00000026773	Pfkfb3	2	-	11481246	11481333	11480197	11480371	11481870	11481935	633942	109602	0.189,0.153,0.249,0.015,0.111	0.027,0.009,0.0,0.0	0.134	Zrsr2 vs Ctrl
ENSMUSG00000033386	Frrs1	3	+	116890904	116891003	116885106	116885289	116891839	116891987	1.43015e+06	234243	1.0,1.0,1.0,1.0,1.0	0.577,0.599,1.0,0.658	0.291	Zrsr2 vs Ctrl
ENSMUSG00000022779	Top3b	16	+	16875068	16875155	16870773	16870829	16877831	16878016	1.66887e+06	259676	0.359,0.289,0.251,0.427,0.391	0.341,1.0,1.0,1.0	-0.492	Zrsr2 vs Ctrl
ENSMUSG00000038346	Zfp384	6	+	125024413	125024552	125024032	125024270	125024745	125024767	3.71271e+06	550188	0.872,1.0,1.0,0.922,0.985	0.794,0.748,0.457,0.574	0.313	Zrsr2 vs Ctrl
ENSMUSG00000028459	Cd72	4	-	43453640	43453712	43453082	43453172	43454241	43454349	4.1578e+06	588140	1.0,1.0,0.7,0.869,0.749	0.758,0.709,0.658,0.623	0.177	Zrsr2 vs Ctrl
ENSMUSG00000021639	Gtf2h2	13	-	100486070	100486524	100482937	100483043	100488848	100488935	6.15713e+06	833086	0.98,1.0,1.0,1.0,1.0	0.774,0.66,0.634,0.839	0.269	Zrsr2 vs Ctrl
ENSMUSG00000027371	Fahd2a	2	-	127441873	127442124	127440385	127440602	127444416	127444508	1.08209e+08	1.40312e+06	0.943,0.649,1.0,1.0,1.0	0.78,0.799,0.495,0.537	0.266	Zrsr2 vs Ctrl
ENSMUSG00000026027	Stradb	1	+	58992203	58992375	58991012	58991136	58992650	58992755	1.13247e+08	1.4097e+06	0.922,1.0,0.991,0.805,1.0	0.812,0.794,0.792,0.682	0.174	Zrsr2 vs Ctrl
ENSMUSG00000021772	Nkiras1	14	+	18276695	18276730	18271263	18271323	18276825	18276968	1.70674e+07	2.04284e+06	0.0,0.0,0.104,0.0,0.503	0.548,0.531,0.802,1.0	-0.599	Zrsr2 vs Ctrl
ENSMUSG00000056698	Elmod3	6	-	72596435	72596466	72594739	72595020	72597623	72597645	2.16662e+08	2.49723e+06	0.719,0.559,0.979,0.777,0.606	1.0,1.0,1.0,1.0	-0.272	Zrsr2 vs Ctrl
ENSMUSG00000048497	Mmgt2	11	+	62660163	62660369	62648816	62648856	62664669	62664789	3.64467e+08	3.65878e+06	0.102,0.11,0.0,0.0,0.138	1.0,1.0,1.0,0.134	-0.714	Zrsr2 vs Ctrl
ENSMUSG00000068263	Efcc1	6	+	87750623	87750762	87749131	87749277	87751763	87751905	3.49661e+08	3.65878e+06	1.0,1.0,1.0,0.908,0.641	0.613,0.554,0.761,0.755	0.239	Zrsr2 vs Ctrl
ENSMUSG00000028797	Tmem234	4	+	129601869	129601961	129600982	129601243	129602194	129602261	3.33733e+08	3.65878e+06	0.117,0.053,0.131,0.287,0.27	0.355,0.339,0.401,0.507	-0.229	Zrsr2 vs Ctrl
ENSMUSG00000021905	Dph3	14	-	32084906	32084981	32083168	32083246	32085409	32085609	3.52895e+08	3.65878e+06	1.0,1.0,0.932,0.905,0.837	0.786,0.81,0.901,0.787	0.114	Zrsr2 vs Ctrl
ENSMUSG00000024170	Telo2	17	-	25102636	25102728	25101639	25101704	25103579	25103771	3.97678e+07	3.86742e+06	1.0,1.0,1.0,1.0,1.0	0.933,0.789,0.878,0.663	0.184	Zrsr2 vs Ctrl
ENSMUSG00000000154	Slc22a18	7	+	143479719	143479880	143476069	143476305	143480389	143480522	4.39364e+06	4.14334e+06	0.307,0.616,0.848,0.608,0.63	0.982,1.0,1.0,0.832	-0.352	Zrsr2 vs Ctrl
ENSMUSG00000031667	Aktip	8	-	91131922	91132003	91131040	91131152	91133899	91133997	5.6338e+07	5.15658e+06	0.114,0.195,0.092,0.105,0.226	0.0,0.0,0.0,0.029	0.139	Zrsr2 vs Ctrl
ENSMUSG00000068263	Efcc1	6	+	87750620	87750762	87749131	87749277	87751763	87751905	6.58382e+06	5.85396e+06	1.0,1.0,1.0,0.889,0.608	0.541,0.512,0.754,0.696	0.274	Zrsr2 vs Ctrl
ENSMUSG00000038766	Gabpb2	3	-	95216213	95216268	95206462	95206602	95217588	95217694	8.89265e+07	7.6872e+06	0.762,0.523,0.44,0.672,0.88	0.896,1.0,0.921,1.0	-0.299	Zrsr2 vs Ctrl
ENSMUSG00000063849	Ppcdc	9	-	57421125	57421221	57413960	57414726	57434902	57435085	1.20978e+09	0.000101752533523	0.88,0.947,0.799,0.712,0.783	0.966,0.982,1.0,1.0	-0.163	Zrsr2 vs Ctrl
ENSMUSG00000028890	Mtf1	4	+	124803284	124803346	124802548	124802643	124804659	124805115	1.50251e+08	0.000123047552017	0.0,0.026,0.0,0.146,0.062	0.489,0.356,0.414,0.138	-0.302	Zrsr2 vs Ctrl
ENSMUSG00000026643	Nmt2	2	+	3305396	3305439	3304811	3304947	3309466	3309611	1.65325e+08	0.000128623080813	0.721,1.0,0.771,0.935,0.931	0.384,0.7,0.509,0.496	0.349	Zrsr2 vs Ctrl
ENSMUSG00000059897	Zfp930	8	+	69226671	69226729	69226342	69226469	69227842	69228980	1.62026e+09	0.000128623080813	1.0,1.0,0.962,1.0,0.914	0.677,0.606,1.0,0.431	0.297	Zrsr2 vs Ctrl
ENSMUSG00000019861	Gopc	10	-	52357341	52357365	52354571	52354747	52358772	52358937	1.84822e+09	0.000140284162093	0.0,0.014,0.094,0.0,0.019	0.234,0.299,0.177,0.096	-0.176	Zrsr2 vs Ctrl
ENSMUSG00000002489	Tiam1	16	-	89908546	89908715	89897604	89898578	89955935	89956107	1.91071e+09	0.000141574764202	0.74,0.749,0.893,1.0,0.652	1.0,1.0,1.0,1.0	-0.193	Zrsr2 vs Ctrl
ENSMUSG00000028689	Ccdc163	4	+	116709242	116709273	116708942	116709094	116709437	116709619	2.64575e+08	0.00019147876877	0.516,0.713,0.629,0.378,0.901	1.0,0.901,1.0,1.0	-0.348	Zrsr2 vs Ctrl
ENSMUSG00000002602	Axl	7	-	25773098	25773125	25770632	25770765	25773342	25773493	3.51631e+08	0.000235480558498	0.679,0.551,0.846,1.0,0.693	1.0,1.0,1.0,1.0	-0.246	Zrsr2 vs Ctrl
ENSMUSG00000031993	Snx19	9	+	30462230	30462415	30440095	30440225	30463219	30463307	3.35802e+09	0.000235480558498	0.793,0.806,0.724,0.763,0.619	0.776,1.0,1.0,1.0	-0.203	Zrsr2 vs Ctrl
ENSMUSG00000020893	Per1	11	+	69104633	69104813	69104290	69104421	69105389	69105623	3.55642e+08	0.000235480558498	0.934,0.859,0.736,0.64,0.847	0.577,0.628,0.618,0.515	0.219	Zrsr2 vs Ctrl
ENSMUSG00000039367	Sec24c	14	+	20675730	20675859	20674428	20674737	20675957	20676157	3.51349e+09	0.000235480558498	1.0,0.211,0.0,0.086,0.027	0.349,1.0,1.0,1.0	-0.572	Zrsr2 vs Ctrl
ENSMUSG00000017843	Ppp2r5c	12	+	110578100	110578168	110574744	110574861	110580400	110580860	3.65954e+08	0.000237260360353	0.126,0.123,0.151,0.129,0.093	0.082,0.0,0.0,0.0	0.104	Zrsr2 vs Ctrl
ENSMUSG00000023764	Sfi1	11	-	3156771	3156864	3155398	3155496	3164556	3164713	4.20858e+08	0.00026728781785	0.711,0.787,0.674,0.893,0.741	1.0,0.876,1.0,1.0	-0.208	Zrsr2 vs Ctrl
ENSMUSG00000012114	Med15	16	-	17663376	17663496	17655677	17655805	17673068	17673398	5.1074e+08	0.000317884787698	0.81,0.798,0.903,0.954,0.909	0.962,1.0,1.0,1.0	-0.116	Zrsr2 vs Ctrl
ENSMUSG00000029048	Rer1	4	-	155083108	155083317	155082666	155082754	155086204	155086371	5.59241e+08	0.000336668214812	0.296,0.239,0.241,0.303,0.218	0.131,0.152,0.165,0.126	0.116	Zrsr2 vs Ctrl
ENSMUSG00000027104	Atf2	2	-	73870622	73870685	73863168	73863238	73873669	73873745	5.62556e+08	0.000336668214812	0.156,0.182,0.157,0.196,0.19	0.058,0.032,0.0,0.075	0.135	Zrsr2 vs Ctrl
ENSMUSG00000038695	Josd2	7	+	44468359	44468417	44468122	44468159	44468806	44469434	5.92679e+08	0.000348002938436	0.31,0.293,0.437,0.474,0.455	0.627,1.0,0.633,1.0	-0.421	Zrsr2 vs Ctrl
ENSMUSG00000021905	Dph3	14	-	32084906	32085107	32080568	32083246	32085409	32085609	6.04296e+08	0.000348253272131	1.0,1.0,0.835,0.76,0.583	0.477,0.503,0.749,0.52	0.273	Zrsr2 vs Ctrl
ENSMUSG00000050812	Ecpas	4	-	58905003	58905107	58885367	58885498	58911868	58911930	6.54267e+08	0.000370196084345	0.957,1.0,0.4,0.764,1.0	0.579,0.137,0.0,0.381	0.55	Zrsr2 vs Ctrl
ENSMUSG00000027763	Mbnl1	3	+	60528755	60529804	60501277	60501423	60595593	60595764	7.37763e+08	0.00040998544784	0.565,0.587,0.548,0.935,1.0	0.478,0.326,0.474,0.352	0.32	Zrsr2 vs Ctrl
ENSMUSG00000032582	Rbm6	9	-	107833433	107833507	107800698	107800773	107860348	107860459	8.16766e+08	0.000444114775139	1.0,0.896,1.0,1.0,0.895	0.811,0.604,0.903,0.635	0.22	Zrsr2 vs Ctrl
ENSMUSG00000029290	Zfp326	5	+	105888700	105888839	105886316	105886428	105891117	105891316	8.2772e+08	0.000444114775139	0.857,0.813,0.827,0.681,0.881	0.951,0.971,1.0,0.974	-0.162	Zrsr2 vs Ctrl
ENSMUSG00000040097	Flywch1	17	-	23770234	23770332	23762975	23763318	23771414	23771602	9.1966e+08	0.000485081724654	0.134,0.169,0.161,0.295,0.19	0.084,0.052,0.068,0.036	0.13	Zrsr2 vs Ctrl
ENSMUSG00000022779	Top3b	16	+	16875071	16875155	16870786	16871055	16877831	16878016	1.00514e+10	0.000521334741397	1.0,0.518,1.0,1.0,0.466	0.384,0.528,0.221,0.383	0.418	Zrsr2 vs Ctrl
ENSMUSG00000012114	Med15	16	-	17671544	17671673	17655677	17655805	17673068	17673398	1.0382e+10	0.000529651363028	0.829,0.852,0.894,0.96,0.901	0.962,1.0,1.0,1.0	-0.103	Zrsr2 vs Ctrl
ENSMUSG00000038695	Josd2	7	+	44468305	44468417	44468075	44468159	44468806	44468969	1.25305e+10	0.000628948548883	0.445,0.344,0.44,0.5,0.605	0.635,1.0,0.684,1.0	-0.363	Zrsr2 vs Ctrl
ENSMUSG00000061904	Slc25a3	10	-	91122107	91122331	91119526	91119706	91123557	91123706	1.46267e+09	0.000722513724799	1.0,1.0,1.0,0.885,1.0	0.659,0.762,1.0,0.485	0.25	Zrsr2 vs Ctrl
ENSMUSG00000037461	Ints7	1	+	191583178	191583325	191575741	191575951	191586523	191586661	1.53129e+10	0.000744588069338	0.807,1.0,0.85,0.978,0.888	0.805,0.651,0.676,0.699	0.197	Zrsr2 vs Ctrl
ENSMUSG00000035798	Zdhhc17	10	-	110962296	110962404	110961011	110961137	110967683	110967846	1.63062e+10	0.000768864191205	0.198,0.269,0.181,0.201,0.382	0.199,0.024,0.04,0.0	0.18	Zrsr2 vs Ctrl
ENSMUSG00000028184	Adgrl2	3	-	148820972	148821054	148817721	148817928	148822954	148823051	1.61769e+09	0.000768864191205	0.143,0.141,0.224,0.113,0.1	0.0,0.073,0.0,0.0	0.126	Zrsr2 vs Ctrl
ENSMUSG00000000673	Haao	17	-	83835190	83835234	83832326	83832395	83835474	83835564	2.0794e+10	0.000965835758314	1.0,0.958,1.0,1.0,1.0	0.797,0.849,0.462,0.82	0.26	Zrsr2 vs Ctrl
ENSMUSG00000028797	Tmem234	4	+	129601406	129601533	129600982	129601243	129601869	129601961	2.37517e+10	0.00108698772476	0.672,0.931,1.0,0.586,0.56	0.557,0.408,0.19,0.325	0.38	Zrsr2 vs Ctrl
ENSMUSG00000020647	Ncoa1	12	-	4249835	4249890	4249440	4249747	4253656	4253746	2.67477e+10	0.00120636054509	1.0,0.88,1.0,0.846,1.0	0.608,0.446,1.0,0.065	0.415	Zrsr2 vs Ctrl
ENSMUSG00000035236	Scai	2	-	39150313	39150414	39132954	39133086	39189988	39190033	3.22737e+09	0.00143479470905	0.269,0.309,0.466,0.215,0.0	0.054,0.033,0.0,0.0	0.23	Zrsr2 vs Ctrl
ENSMUSG00000038346	Zfp384	6	+	125024504	125024552	125024032	125024270	125024745	125025082	3.33121e+10	0.00146010382168	0.959,1.0,1.0,0.976,0.995	0.925,0.923,0.813,0.827	0.114	Zrsr2 vs Ctrl
ENSMUSG00000096981	Gm16845	9	+	22076019	22076083	22071001	22071164	22076249	22076351	3.38514e+10	0.00146313468982	1.0,1.0,1.0,0.189,1.0	0.83,0.0,1.0,0.0	0.38	Zrsr2 vs Ctrl
ENSMUSG00000031365	Zfp275	X	+	73351268	73351360	73344836	73344912	73351808	73351923	3.51858e+08	0.00149997572502	1.0,1.0,0.721,0.475,0.903	0.485,0.49,0.0,0.047	0.564	Zrsr2 vs Ctrl
ENSMUSG00000038535	Zfp280d	9	+	72351524	72351570	72338745	72338864	72360285	72360341	3.60247e+10	0.00151498522771	0.775,0.952,0.547,0.873,0.547	1.0,0.918,1.0,1.0	-0.241	Zrsr2 vs Ctrl
ENSMUSG00000031697	Orc6	8	+	85301108	85301238	85299631	85299992	85302795	85302959	3.80101e+09	0.00157716374868	1.0,0.935,0.978,1.0,0.945	0.887,0.866,0.859,0.825	0.112	Zrsr2 vs Ctrl
ENSMUSG00000040139	9430038I01Rik	7	-	137376954	137377117	137376136	137376351	137387370	137387433	4.74216e+08	0.00194178986393	0.076,0.077,0.241,0.089,0.094	0.0,0.011,0.0,0.0	0.113	Zrsr2 vs Ctrl
ENSMUSG00000031565	Fgfr1	8	+	25555507	25555774	25532249	25532428	25557730	25557820	4.92231e+10	0.00198937950059	0.598,0.387,0.24,0.596,0.68	1.0,1.0,1.0,0.539	-0.385	Zrsr2 vs Ctrl
ENSMUSG00000022779	Top3b	16	+	16875068	16875155	16870839	16871055	16877831	16878016	5.05149e+09	0.00201541664119	1.0,0.434,1.0,1.0,0.41	0.434,0.471,0.278,0.36	0.383	Zrsr2 vs Ctrl
ENSMUSG00000020462	Cfap36	11	-	29234357	29234472	29230585	29230673	29244058	29244160	5.15774e+09	0.0020317576895	0.982,1.0,0.976,0.956,0.973	0.941,0.872,0.885,0.761	0.113	Zrsr2 vs Ctrl
ENSMUSG00000064147	Rab44	17	+	29135185	29135332	29133637	29133812	29135814	29135905	8.71064e+09	0.00338843983829	0.515,0.278,1.0,1.0,0.18	0.319,0.0,0.0,0.16	0.475	Zrsr2 vs Ctrl
ENSMUSG00000101660	Gm18666	1	+	93914047	93914213	93911216	93911359	93916511	93916768	9.65073e+09	0.00370778705767	1.0,0.183,1.0,1.0,0.525	0.071,0.275,0.124,0.041	0.614	Zrsr2 vs Ctrl
ENSMUSG00000026103	Gls	1	-	52200617	52200651	52199854	52199887	52204345	52204516	1.17124e+11	0.00444499483455	1.0,1.0,1.0,0.075,0.352	0.0,0.0,1.0,0.0	0.435	Zrsr2 vs Ctrl
ENSMUSG00000022297	Fzd6	15	+	39034807	39035227	39030814	39031832	39036385	39038186	1.23137e+11	0.00461689474868	0.866,0.815,0.843,0.921,0.867	0.895,1.0,1.0,1.0	-0.111	Zrsr2 vs Ctrl
ENSMUSG00000031565	Fgfr1	8	+	25555468	25555774	25532249	25532428	25557730	25557814	1.37615e+11	0.00509829330584	0.529,0.298,0.155,0.517,0.588	1.0,1.0,1.0,0.452	-0.446	Zrsr2 vs Ctrl
ENSMUSG00000026466	Tor1aip1	1	-	156019967	156020023	156018217	156018259	156022299	156022380	1.48428e+11	0.00543419972069	1.0,1.0,0.589,0.0,0.105	0.0,0.0,0.0,0.0	0.539	Zrsr2 vs Ctrl
ENSMUSG00000054099	Slc25a40	5	+	8442446	8442571	8440720	8440788	8443611	8443785	1.51119e+11	0.00546838431805	0.935,0.861,0.927,1.0,0.731	0.235,0.86,0.0,0.428	0.51	Zrsr2 vs Ctrl
ENSMUSG00000026743	Mllt10	2	+	18101457	18101512	18071124	18071204	18109781	18109891	1.64893e+11	0.0058982397041	0.727,0.778,0.675,0.698,0.854	0.908,0.875,0.814,1.0	-0.153	Zrsr2 vs Ctrl
ENSMUSG00000038005	Hpf1	8	+	60900083	60900234	60890444	60890536	60905547	60905720	1.73077e+11	0.00605186272652	0.262,0.273,0.777,0.827,1.0	0.147,0.225,0.284,0.0	0.464	Zrsr2 vs Ctrl
ENSMUSG00000035642	Aamdc	7	-	97575587	97575691	97558130	97558226	97579365	97579398	1.71797e+11	0.00605186272652	1.0,0.856,0.843,0.698,0.795	1.0,1.0,1.0,1.0	-0.162	Zrsr2 vs Ctrl
ENSMUSG00000038766	Gabpb2	3	-	95208839	95208936	95206462	95206602	95217588	95217754	1.91676e+11	0.00662773168605	0.667,0.63,0.377,0.377,0.708	0.759,1.0,0.879,1.0	-0.358	Zrsr2 vs Ctrl
ENSMUSG00000037455	Slc18b1	10	+	23810788	23810945	23805892	23806040	23816292	23816429	2.10767e+11	0.00720777352501	0.735,0.935,0.627,1.0,0.691	1.0,1.0,1.0,1.0	-0.202	Zrsr2 vs Ctrl
ENSMUSG00000035696	Rnf38	4	-	44158902	44159052	44152359	44152553	44167626	44167951	2.18305e+11	0.00738441921291	0.142,0.157,0.214,0.301,0.288	0.067,0.133,0.022,0.062	0.149	Zrsr2 vs Ctrl
ENSMUSG00000028797	Tmem234	4	+	129602194	129602261	129600982	129601134	129607086	129607179	2.45919e+11	0.00822903026542	0.923,0.98,1.0,1.0,0.862	0.829,0.802,0.793,0.942	0.112	Zrsr2 vs Ctrl
ENSMUSG00000024845	Tmem134	19	+	4131030	4131075	4127571	4127639	4131228	4131282	2.5952e+11	0.00859176580588	0.749,1.0,1.0,0.772,0.982	0.722,0.587,0.664,0.797	0.208	Zrsr2 vs Ctrl
ENSMUSG00000047361	Gm973	1	+	59596938	59597076	59582395	59582475	59607732	59607805	2.72436e+11	0.00892442534576	0.2,0.609,0.215,0.124,0.193	0.013,0.071,0.238,0.0	0.188	Zrsr2 vs Ctrl
ENSMUSG00000033852	Gm28042	2	+	120031306	120031402	120030815	120030872	120031574	120031651	2.7603e+11	0.00894798795436	0.926,0.787,0.785,0.738,0.792	0.882,1.0,1.0,1.0	-0.165	Zrsr2 vs Ctrl
ENSMUSG00000037773	Pced1a	2	-	130422465	130422704	130422224	130422375	130422812	130422892	3.03668e+10	0.00964300326085	0.738,0.774,0.71,0.783,0.824	0.862,0.925,1.0,1.0	-0.181	Zrsr2 vs Ctrl
ENSMUSG00000039167	Adgrl4	3	+	151492276	151492426	151439097	151439387	151497826	151497976	3.02943e+11	0.00964300326085	0.588,0.642,0.673,0.743,0.766	0.771,0.835,0.799,0.905	-0.145	Zrsr2 vs Ctrl
ENSMUSG00000008090	Fgfrl1	5	+	108703285	108703558	108694894	108695118	108704666	108704747	3.20319e+11	0.0100690183267	0.789,0.758,0.8,1.0,1.0	0.946,1.0,1.0,1.0	-0.117	Zrsr2 vs Ctrl
ENSMUSG00000021916	Glt8d1	14	+	31004694	31004790	31001403	31001428	31006458	31006512	3.51034e+10	0.0109241763898	1.0,1.0,1.0,0.717,1.0	0.778,0.664,1.0,0.564	0.192	Zrsr2 vs Ctrl
ENSMUSG00000025786	Zdhhc3	9	-	123098922	123098974	123084213	123084310	123100262	123100592	3.58256e+10	0.0110385552257	1.0,0.664,0.527,1.0,0.638	0.488,0.0,0.0,0.278	0.574	Zrsr2 vs Ctrl
ENSMUSG00000021809	Nudt13	14	+	20300586	20300679	20294735	20294792	20303952	20304092	3.70465e+09	0.0113028170731	0.488,0.515,0.472,0.723,0.527	0.722,0.703,1.0,1.0	-0.311	Zrsr2 vs Ctrl
ENSMUSG00000040225	Prrc2c	1	-	162674098	162674151	162670724	162673656	162676690	162676817	3.99285e+11	0.0120638239043	0.438,0.316,0.37,0.473,0.47	0.268,0.269,0.296,0.201	0.155	Zrsr2 vs Ctrl
ENSMUSG00000031090	Nadsyn1	7	-	143803195	143803302	143799790	143799922	143804013	143804149	4.41278e+11	0.0130786426455	0.914,0.868,0.892,0.76,0.758	0.872,1.0,1.0,1.0	-0.13	Zrsr2 vs Ctrl
ENSMUSG00000057342	Sphk2	7	-	45716992	45717063	45713259	45713728	45717700	45718002	4.37768e+11	0.0130786426455	0.873,0.783,0.774,0.812,0.818	1.0,0.878,0.874,1.0	-0.126	Zrsr2 vs Ctrl
ENSMUSG00000021288	Klc1	12	+	111793648	111793699	111789324	111789486	111794336	111794895	4.70246e+10	0.0136766947933	1.0,1.0,0.843,0.882,0.808	1.0,1.0,0.598,1.0	0.007	Zrsr2 vs Ctrl
ENSMUSG00000029290	Zfp326	5	+	105888433	105888839	105886316	105886428	105891117	105891316	4.67022e+10	0.0136766947933	0.906,0.897,0.872,0.828,0.912	0.967,0.983,1.0,0.984	-0.101	Zrsr2 vs Ctrl
ENSMUSG00000028689	Ccdc163	4	+	116709239	116709273	116708703	116709094	116709437	116709619	4.79133e+10	0.0138061384673	0.83,0.922,0.882,0.697,0.983	1.0,0.968,1.0,1.0	-0.129	Zrsr2 vs Ctrl
ENSMUSG00000036473	Tbc1d24	17	-	24185203	24186201	24183693	24183848	24189943	24190053	4.85306e+11	0.0138557172178	1.0,0.748,0.699,0.864,0.849	1.0,1.0,1.0,1.0	-0.168	Zrsr2 vs Ctrl
ENSMUSG00000086938	4930481A15Rik	19	+	5415007	5415112	5406873	5407083	5415606	5415812	5.15388e+09	0.0145807853259	1.0,0.918,0.881,1.0,0.922	0.86,0.633,0.891,0.696	0.174	Zrsr2 vs Ctrl
ENSMUSG00000052512	Nav2	7	+	49551596	49552049	49547838	49548541	49556909	49556996	5.20489e+10	0.0145924574196	1.0,0.414,0.638,1.0,0.497	1.0,1.0,1.0,1.0	-0.29	Zrsr2 vs Ctrl
ENSMUSG00000055923	Aasdh	5	-	76877526	76877658	76875985	76876422	76878403	76878526	5.52337e+10	0.0153470648977	1.0,1.0,0.849,1.0,0.985	0.831,0.79,1.0,0.616	0.158	Zrsr2 vs Ctrl
ENSMUSG00000030498	Gas2	7	+	51863997	51864093	51862426	51862645	51864281	51864369	5.85057e+11	0.0158321413554	0.048,0.477,0.241,0.148,0.587	0.549,1.0,1.0,0.0	-0.337	Zrsr2 vs Ctrl
ENSMUSG00000007812	Zfp655	5	+	145235305	145235391	145233440	145233602	145237049	145237848	5.8172e+10	0.0158321413554	1.0,0.742,1.0,1.0,0.84	0.183,0.717,0.388,0.603	0.444	Zrsr2 vs Ctrl
ENSMUSG00000020458	Rtn4	11	+	29706409	29708770	29705534	29705591	29733632	29733840	5.80656e+10	0.0158321413554	1.0,1.0,0.921,0.738,1.0	0.495,0.394,1.0,0.51	0.332	Zrsr2 vs Ctrl
ENSMUSG00000095687	Rnaset2a	17	-	8141595	8141653	8137887	8137958	8142517	8142570	6.1538e+10	0.0165091492663	1.0,1.0,1.0,1.0,0.895	0.931,0.812,0.938,0.856	0.095	Zrsr2 vs Ctrl
ENSMUSG00000030695	Aldoa	7	-	126797973	126798126	126797643	126797776	126798822	126798912	6.34568e+10	0.0168784316504	1.0,1.0,1.0,1.0,1.0	1.0,0.772,0.685,0.737	0.202	Zrsr2 vs Ctrl
ENSMUSG00000038718	Pbx3	2	-	34176748	34176861	34175864	34175954	34178176	34178342	6.87769e+10	0.0181384526652	0.867,1.0,0.641,0.888,0.623	0.758,0.188,0.249,0.348	0.418	Zrsr2 vs Ctrl
ENSMUSG00000081769	Gm12216	11	-	53804981	53805108	53785488	53786349	53813575	53813616	7.11013e+10	0.018593892524	0.063,0.335,0.389,0.328,0.284	0.496,0.51,0.592,0.478	-0.239	Zrsr2 vs Ctrl
ENSMUSG00000036061	Smug1	15	-	103158156	103158227	103157616	103157918	103163271	103163437	7.23079e+10	0.0187518520732	0.413,1.0,0.311,0.253,1.0	0.135,0.331,0.0,0.0	0.479	Zrsr2 vs Ctrl
ENSMUSG00000038412	Higd1a	9	-	121856720	121856872	121856449	121856585	121857511	121857613	7.31608e+09	0.0188162237843	0.874,0.0,0.409,1.0,0.331	1.0,1.0,1.0,1.0	-0.477	Zrsr2 vs Ctrl
ENSMUSG00000086938	4930481A15Rik	19	+	5415007	5415099	5406814	5407083	5415606	5415812	7.38343e+10	0.0188337986482	1.0,0.848,0.759,1.0,0.812	0.75,0.534,0.743,0.605	0.226	Zrsr2 vs Ctrl
ENSMUSG00000003282	Plag1	4	-	3912419	3912511	3908905	3909002	3915620	3915725	7.66652e+10	0.0193969102635	0.591,0.171,0.0,0.171,0.0	0.0,1.0,1.0,1.0	-0.563	Zrsr2 vs Ctrl
ENSMUSG00000025373	Rnf41	10	+	128435312	128435584	128428590	128428703	128436467	128436603	7.76898e+10	0.019497638531	0.933,0.969,0.991,0.939,0.982	0.83,0.917,0.758,0.844	0.126	Zrsr2 vs Ctrl
ENSMUSG00000033943	Mga	2	+	119941728	119941845	119938638	119938786	119946171	119946460	7.96691e+10	0.0198344201562	0.849,0.651,1.0,0.457,0.823	0.937,1.0,1.0,1.0	-0.228	Zrsr2 vs Ctrl
ENSMUSG00000000605	Clcn4	7	-	7296056	7296878	7294995	7295183	7298691	7298798	8.86404e+10	0.021892759541	1.0,0.927,0.706,0.712,0.719	1.0,1.0,1.0,1.0	-0.187	Zrsr2 vs Ctrl
ENSMUSG00000042605	Atxn2	5	+	121781332	121781542	121779417	121779596	121783856	121784039	9.40321e+10	0.0230415665937	1.0,1.0,1.0,1.0,0.988	0.928,0.819,1.0,0.823	0.105	Zrsr2 vs Ctrl
ENSMUSG00000032586	Traip	9	+	107963328	107963417	107962830	107962920	107968593	107968749	0.00010311713626021124	0.0250703537533	0.917,0.967,0.917,0.85,0.873	0.68,0.836,0.674,0.75	0.17	Zrsr2 vs Ctrl
ENSMUSG00000030509	Asb7	7	-	66678156	66678245	66659649	66660255	66679079	66679341	0.00010727260247356263	0.0258784758835	0.508,0.463,0.36,0.448,0.551	0.849,0.577,0.667,0.854	-0.271	Zrsr2 vs Ctrl
ENSMUSG00000028833	Ncdn	4	-	126752970	126753040	126751940	126752081	126753324	126753427	0.00011434986639402567	0.027373598786	0.525,0.341,0.376,0.742,0.377	0.735,0.951,0.576,0.823	-0.299	Zrsr2 vs Ctrl
ENSMUSG00000054400	Cklf	8	+	104262167	104262281	104261473	104261569	104263270	104263444	0.00011910821599248056	0.0282950204709	0.147,0.267,0.03,0.128,0.028	0.017,0.0,0.298,0.17	-0.001	Zrsr2 vs Ctrl
ENSMUSG00000002602	Axl	7	-	25773342	25773493	25773098	25773125	25774514	25774725	0.00012118963981366804	0.0285713756894	1.0,1.0,0.756,0.732,0.856	0.851,0.39,0.019,0.518	0.424	Zrsr2 vs Ctrl
ENSMUSG00000051984	Sec31b	19	-	44528665	44528896	44526997	44527072	44534240	44534383	0.00012267656497777502	0.0286239934891	1.0,0.303,1.0,0.144,0.266	0.44,1.0,1.0,1.0	-0.317	Zrsr2 vs Ctrl
ENSMUSG00000038535	Zfp280d	9	+	72339011	72339048	72338745	72338864	72360285	72360341	0.000123252414124142	0.0286239934891	0.823,0.964,0.659,0.932,0.762	1.0,0.94,1.0,1.0	-0.157	Zrsr2 vs Ctrl
ENSMUSG00000073609	D2hgdh	1	+	93832595	93832789	93829756	93829896	93835286	93835455	0.00012939971827452545	0.0296097002405	0.947,0.727,0.777,0.772,0.787	0.84,1.0,0.802,1.0	-0.109	Zrsr2 vs Ctrl
ENSMUSG00000023452	Pisd	5	-	32740623	32740789	32739183	32739373	32742209	32742335	0.0001288128808772937	0.0296097002405	0.951,0.967,1.0,1.0,1.0	0.744,0.924,1.0,0.837	0.107	Zrsr2 vs Ctrl
ENSMUSG00000032712	Resf1	6	+	149324731	149324800	149317634	149317708	149325404	149325489	0.00013565359338618688	0.0308141593152	0.301,1.0,1.0,0.0,0.339	0.0,0.0,0.0,0.0	0.528	Zrsr2 vs Ctrl
ENSMUSG00000069094	Pde7a	3	-	19230255	19230352	19229687	19229768	19230956	19231101	0.00013852400573477475	0.0312381670903	0.956,0.87,0.795,0.728,0.85	0.919,0.967,0.951,1.0	-0.119	Zrsr2 vs Ctrl
ENSMUSG00000032278	Paqr5	9	-	61976071	61976199	61968780	61968907	61988992	61989138	0.00014631882546589647	0.0327585744496	1.0,0.741,1.0,1.0,0.829	0.769,0.79,0.729,0.494	0.219	Zrsr2 vs Ctrl
ENSMUSG00000079553	Kifc1	17	-	33885848	33885902	33885167	33885218	33886575	33886675	0.00014783080712177377	0.0328606765545	1.0,1.0,1.0,1.0,1.0	0.893,0.825,1.0,0.833	0.112	Zrsr2 vs Ctrl
ENSMUSG00000049659	Aftph	11	-	20696750	20698373	20692464	20692588	20703710	20703833	0.00015546760450457775	0.0343131337034	1.0,1.0,0.896,1.0,1.0	0.743,0.779,1.0,0.806	0.147	Zrsr2 vs Ctrl
ENSMUSG00000056153	Socs6	18	-	88886991	88887065	88868494	88870918	88887208	88887333	0.0001601175541304789	0.0350905512996	0.362,0.049,0.144,0.149,0.253	0.135,0.0,0.0,0.02	0.153	Zrsr2 vs Ctrl
ENSMUSG00000020131	Pcsk4	10	-	80323482	80323600	80322989	80323175	80323672	80323776	0.00016182385178542535	0.0352164913816	1.0,0.06,0.412,0.242,1.0	1.0,1.0,0.841,1.0	-0.417	Zrsr2 vs Ctrl
ENSMUSG00000031139	Mcf2	X	-	60119088	60119136	60115102	60115146	60120939	60121111	0.0001935170901610217	0.0418211933737	1.0,0.0,1.0,0.382,1.0	0.0,0.0,0.0,0.405	0.575	Zrsr2 vs Ctrl
ENSMUSG00000033075	Senp1	15	-	98076911	98077042	98076549	98076709	98082242	98082327	0.000198031238298646	0.0425016009369	0.232,0.304,0.324,0.165,0.123	0.113,0.098,0.039,0.067	0.15	Zrsr2 vs Ctrl
ENSMUSG00000087165	2010001A14Rik	11	-	57796311	57796397	57795518	57795794	57801233	57801414	0.00020970217381421907	0.0446981619801	0.765,0.833,0.855,0.576,0.665	0.646,0.409,0.472,0.32	0.277	Zrsr2 vs Ctrl
ENSMUSG00000032582	Rbm6	9	-	107847267	107847337	107800732	107800773	107860348	107860459	0.00021218458170768617	0.0449196202908	1.0,0.17,1.0,1.0,0.254	0.097,0.123,0.0,0.0	0.63	Zrsr2 vs Ctrl
ENSMUSG00000031304	Il2rg	X	-	101266180	101266343	101265375	101265442	101267310	101267495	0.00021368692335643757	0.0449320071274	1.0,1.0,1.0,1.0,1.0	0.911,0.89,1.0,0.785	0.103	Zrsr2 vs Ctrl
ENSMUSG00000028634	Hivep3	4	+	119814677	119814790	119762219	119762348	119872036	119872272	0.0002157727321333569	0.0450660900939	1.0,0.926,0.883,0.626,0.722	1.0,1.0,1.0,0.932	-0.152	Zrsr2 vs Ctrl
ENSMUSG00000030583	Sipa1l3	7	-	29488259	29488324	29434748	29434825	29518464	29518612	0.00022514657880501332	0.0467104102161	0.188,0.269,0.251,0.074,0.0	0.0,0.043,0.112,0.0	0.118	Zrsr2 vs Ctrl
ENSMUSG00000029283	Cdc7	5	+	106974600	106974696	106973776	106974020	106975484	106975660	0.0002322224061696021	0.0476711410045	0.727,0.752,0.707,0.692,0.732	0.636,0.448,0.587,0.478	0.185	Zrsr2 vs Ctrl
ENSMUSG00000010721	Lmbr1	5	-	29323801	29323905	29292822	29292949	29346766	29346906	0.00023437289761185642	0.0476711410045	0.925,0.583,0.72,0.667,1.0	1.0,1.0,1.0,1.0	-0.221	Zrsr2 vs Ctrl
ENSMUSG00000029127	Zbtb49	5	-	38213307	38214383	38210617	38210664	38216446	38216613	0.00023301491479754688	0.0476711410045	0.817,0.73,1.0,0.77,0.816	0.888,1.0,0.911,1.0	-0.123	Zrsr2 vs Ctrl
GeneID	geneSymbol	chr	strand	exonStart_0base	exonEnd	upstreamES	upstreamEE	downstreamES	downstreamEE	PValue	FDR	IncLevel1	IncLevel2	IncLevelDifference	Comparison
ENSMUSG00000070003	Ssbp4	8	-	70599839	70599899	70599687	70599757	70600395	70600485	0.0	0.0	1.0,1.0,1.0,0.947,1.0	0.748,0.775,0.708,0.707	0.255	Tet2 vs Ctrl
ENSMUSG00000030921	Trim30a	7	-	104421434	104421457	104412214	104412315	104429120	104429351	0.0	0.0	1.0,0.712,0.772,0.854,1.0	0.035,0.503,0.331,0.06	0.635	Tet2 vs Ctrl
ENSMUSG00000026463	Atp2b4	1	-	133784867	133785005	133753699	133753749	133800636	133801036	0.0	0.0	0.475,0.669,0.342,0.392,0.523	0.227,0.0,0.026,0.061	0.402	Tet2 vs Ctrl
ENSMUSG00000005150	Wdr83	8	-	85079788	85080225	85079580	85079707	85080512	85080703	0.0	0.0	0.73,0.515,0.676,0.617,0.702	0.884,1.0,1.0,1.0	-0.323	Tet2 vs Ctrl
ENSMUSG00000101660	Gm18666	1	+	93914047	93914213	93911216	93911359	93916511	93916768	0.0	0.0	1.0,1.0,1.0,1.0,1.0	0.071,0.275,0.124,0.041	0.872	Tet2 vs Ctrl
ENSMUSG00000028459	Cd72	4	-	43453640	43453712	43453082	43453172	43454241	43454349	15.5431	0.66294	0.898,0.917,0.898,0.909,0.885	0.758,0.709,0.658,0.623	0.214	Tet2 vs Ctrl
ENSMUSG00000031697	Orc6	8	+	85301108	85301238	85299631	85299992	85302795	85302959	49.5159	18.1023	0.962,1.0,1.0,1.0,1.0	0.887,0.866,0.859,0.825	0.133	Tet2 vs Ctrl
ENSMUSG00000022565	Plec	15	-	76178518	76181899	76170973	76178385	76182909	76183008	20.9277	66.9451	1.0,1.0,1.0,1.0,1.0	0.771,0.882,0.847,0.865	0.159	Tet2 vs Ctrl
ENSMUSG00000011658	Fuz	7	+	44898502	44898700	44897519	44897624	44898775	44898871	2903.23	82.5518	1.0,1.0,0.969,0.905,0.998	0.869,0.799,0.8,0.867	0.141	Tet2 vs Ctrl
ENSMUSG00000029267	Mtf2	5	+	108069161	108069363	108065715	108065965	108073306	108073454	17457.1	446.746	0.816,1.0,1.0,0.884,0.88	0.631,0.654,0.465,0.611	0.326	Tet2 vs Ctrl
ENSMUSG00000005069	Pex5	6	-	124404132	124404222	124403811	124403907	124404629	124404720	245777	5717.88	0.159,0.0,0.0,0.073,0.123	0.258,0.341,0.265,0.174	-0.189	Tet2 vs Ctrl
ENSMUSG00000022779	Top3b	16	+	16875068	16875155	16870773	16870829	16877831	16878016	32384.1	6906.18	0.08,0.197,0.403,0.42,0.172	0.341,1.0,1.0,1.0	-0.581	Tet2 vs Ctrl
ENSMUSG00000011658	Fuz	7	+	44898515	44898700	44897519	44897624	44898775	44898871	379684	7474.23	1.0,1.0,0.92,0.841,0.994	0.801,0.647,0.706,0.817	0.208	Tet2 vs Ctrl
ENSMUSG00000022779	Top3b	16	+	16875071	16875155	16870786	16871055	16877831	16878016	1.62226e+06	29653.8	0.754,0.544,1.0,1.0,1.0	0.384,0.528,0.221,0.383	0.481	Tet2 vs Ctrl
ENSMUSG00000007812	Zfp655	5	+	145235736	145235863	145233440	145233602	145237049	145238322	17630.3	30078.5	1.0,1.0,0.598,1.0,0.783	0.388,0.456,0.43,0.471	0.44	Tet2 vs Ctrl
ENSMUSG00000022779	Top3b	16	+	16875071	16875155	16870756	16870829	16877831	16878016	3.03435e+06	48532.6	0.081,0.152,0.556,0.575,0.345	0.471,1.0,1.0,1.0	-0.526	Tet2 vs Ctrl
ENSMUSG00000026670	Uap1	1	-	170147995	170148046	170143396	170143463	170149270	170149459	360715	51283.7	0.153,0.155,0.079,0.27,0.23	0.003,0.056,0.037,0.041	0.143	Tet2 vs Ctrl
ENSMUSG00000025871	4833439L19Rik	13	-	54564184	54564272	54561692	54561871	54565181	54565356	3.5218e+06	51283.7	1.0,0.797,1.0,1.0,0.825	0.574,0.542,0.507,0.688	0.347	Tet2 vs Ctrl
ENSMUSG00000033364	Usp37	1	-	74459914	74459980	74456078	74456220	74461565	74461730	4.56861e+06	58457.6	1.0,0.405,0.872,1.0,1.0	0.497,0.446,0.409,0.106	0.491	Tet2 vs Ctrl
ENSMUSG00000039219	Arid4b	13	+	14169918	14170179	14164766	14164942	14181219	14181304	447298	58457.6	0.439,1.0,0.66,0.543,0.392	1.0,1.0,1.0,1.0	-0.393	Tet2 vs Ctrl
ENSMUSG00000025316	Banp	8	+	122020518	122020644	122007752	122007791	122024002	122024146	529625	64541.1	0.975,1.0,1.0,1.0,1.0	0.799,0.904,0.754,0.852	0.168	Tet2 vs Ctrl
ENSMUSG00000074151	Nlrc5	8	+	94481975	94482065	94481779	94481863	94482566	94482626	558398	64954.3	0.659,1.0,0.92,1.0,1.0	0.639,0.615,0.486,0.691	0.308	Tet2 vs Ctrl
ENSMUSG00000015522	Arnt	3	+	95466792	95466837	95460376	95460421	95470176	95470390	8028.93	89334.1	1.0,1.0,0.75,0.783,1.0	0.361,0.648,0.628,0.514	0.369	Tet2 vs Ctrl
ENSMUSG00000032423	Syncrip	9	-	88480605	88480765	88479793	88479912	88482055	88482196	1.04838e+07	111788	0.79,0.707,0.778,0.879,0.75	0.932,0.942,0.929,0.912	-0.148	Tet2 vs Ctrl
ENSMUSG00000028032	Papss1	3	+	131567501	131567678	131564895	131564983	131579310	131579425	1.27624e+07	130641	0.268,0.38,0.141,0.351,0.199	0.106,0.148,0.0,0.024	0.198	Tet2 vs Ctrl
ENSMUSG00000081769	Gm12216	11	-	53804981	53805108	53785488	53786349	53813575	53813616	2.36381e+07	232663	0.311,0.206,0.072,0.139,0.327	0.496,0.51,0.592,0.478	-0.308	Tet2 vs Ctrl
ENSMUSG00000005069	Pex5	6	-	124404132	124404243	124403811	124403907	124404629	124404720	3.00272e+07	284602	0.224,0.211,0.189,0.246,0.298	0.452,0.487,0.498,0.365	-0.217	Tet2 vs Ctrl
ENSMUSG00000019861	Gopc	10	-	52357341	52357365	52354571	52354747	52358772	52358937	522706	477734	0.077,0.0,0.034,0.0,0.0	0.234,0.299,0.177,0.096	-0.179	Tet2 vs Ctrl
ENSMUSG00000028898	Trnau1ap	4	-	132325351	132325489	132325207	132325260	132329352	132329389	5.74229e+07	506728	1.0,1.0,1.0,0.92,1.0	0.88,0.652,0.838,0.813	0.188	Tet2 vs Ctrl
ENSMUSG00000026927	Sdccag3	2	-	26385497	26385609	26385082	26385145	26385989	26386063	7.67631e+06	654815	0.967,1.0,0.986,0.948,1.0	0.849,0.833,0.942,0.774	0.131	Tet2 vs Ctrl
ENSMUSG00000015214	Mtmr1	X	+	71393295	71393445	71392515	71392599	71394276	71394465	8.29644e+06	675290	0.989,1.0,1.0,1.0,1.0	0.801,0.9,0.704,0.765	0.205	Tet2 vs Ctrl
ENSMUSG00000030990	Pgap2	7	+	102235661	102235759	102226270	102226445	102236093	102236346	8.44409e+06	675290	0.0,0.0,0.046,0.0,0.428	0.072,0.073,0.058,0.115	0.015	Tet2 vs Ctrl
ENSMUSG00000022779	Top3b	16	+	16875068	16875155	16870839	16871055	16877831	16878016	1.06024e+07	822198	0.791,0.395,1.0,1.0,1.0	0.434,0.471,0.278,0.36	0.451	Tet2 vs Ctrl
ENSMUSG00000037533	Rapgef6	11	+	54694269	54694572	54691237	54691740	54696079	54696979	1.51298e+07	1.13878e+06	0.582,1.0,1.0,1.0,1.0	0.703,0.68,0.745,0.699	0.21	Tet2 vs Ctrl
ENSMUSG00000020462	Cfap36	11	-	29234357	29234472	29230585	29230673	29244058	29244160	1.89336e+07	1.38437e+06	1.0,1.0,1.0,1.0,1.0	0.941,0.872,0.885,0.761	0.135	Tet2 vs Ctrl
ENSMUSG00000031667	Aktip	8	-	91131922	91132003	91131040	91131152	91133899	91133997	1.94796e+08	1.38473e+06	0.0,0.344,0.393,0.158,0.178	0.0,0.0,0.0,0.029	0.207	Tet2 vs Ctrl
ENSMUSG00000037860	Aim2	1	+	173454223	173454313	173452827	173452948	173455333	173455615	2.15271e+08	148892	0.881,1.0,1.0,0.932,1.0	0.714,0.824,0.593,0.661	0.265	Tet2 vs Ctrl
ENSMUSG00000024013	Fgd2	17	+	29363710	29363942	29360913	29361157	29364910	29364991	2.34789e+07	1.58118e+06	1.0,1.0,0.867,0.691,1.0	0.765,0.741,0.718,0.705	0.179	Tet2 vs Ctrl
ENSMUSG00000039219	Arid4b	13	+	14169918	14170071	14164766	14164942	14181219	14181304	2.46987e+08	1.62068e+06	0.263,1.0,0.703,0.26,0.467	1.0,1.0,1.0,1.0	-0.461	Tet2 vs Ctrl
ENSMUSG00000034867	Ankrd27	7	+	35622304	35622349	35620542	35620662	35625646	35625766	3.22608e+07	2.06396e+06	0.961,1.0,1.0,0.914,0.933	0.83,0.821,0.714,0.833	0.162	Tet2 vs Ctrl
ENSMUSG00000058704	Memo1	17	-	74217026	74217103	74202260	74202365	74225431	74225574	4.04994e+07	2.52785e+06	0.822,0.82,0.873,1.0,0.681	1.0,1.0,1.0,1.0	-0.161	Tet2 vs Ctrl
ENSMUSG00000030451	Herc2	7	+	56202100	56202208	56197055	56197209	56203775	56203907	6.37002e+07	3.88131e+06	0.757,1.0,1.0,1.0,1.0	0.801,0.582,0.635,0.749	0.26	Tet2 vs Ctrl
ENSMUSG00000020137	Thap2	10	-	115376351	115376547	115368403	115372946	115384204	115384435	7.15934e+07	4.26081e+06	0.973,1.0,1.0,0.938,1.0	0.815,0.71,1.0,0.751	0.163	Tet2 vs Ctrl
ENSMUSG00000040242	Fgfr1op2	6	+	146592633	146592747	146589893	146590036	146595175	146595289	1.09488e+09	6.36797e+06	0.251,0.251,0.314,0.273,0.158	0.134,0.127,0.096,0.096	0.136	Tet2 vs Ctrl
ENSMUSG00000025871	4833439L19Rik	13	-	54564509	54564621	54561707	54561871	54565181	54565325	1.37663e+09	7.82873e+06	1.0,0.919,1.0,1.0,0.689	0.674,0.751,0.763,0.779	0.18	Tet2 vs Ctrl
ENSMUSG00000056724	Nbeal2	9	-	110641410	110641491	110639779	110639863	110641770	110641877	1.43377e+09	7.97643e+06	0.256,0.356,0.066,0.238,0.0	0.471,0.443,0.493,0.583	-0.314	Tet2 vs Ctrl
ENSMUSG00000060450	Rnf14	18	+	38301655	38301807	38300428	38300590	38307864	38308395	2.2103e+09	0.000120348343053	0.716,0.767,0.531,0.598,0.783	0.391,0.395,0.305,0.491	0.284	Tet2 vs Ctrl
ENSMUSG00000040434	Large2	2	-	92369267	92369372	92367753	92367866	92369489	92369661	2.36399e+09	0.000126035218233	1.0,0.782,0.37,0.74,0.668	0.964,1.0,1.0,1.0	-0.279	Tet2 vs Ctrl
ENSMUSG00000046111	Cep295	9	-	15325506	15325746	15324148	15324291	15326074	15326177	2.56297e+08	0.000133855255941	0.894,1.0,0.695,1.0,1.0	0.777,0.604,0.573,0.557	0.29	Tet2 vs Ctrl
ENSMUSG00000018548	Trim37	11	+	87137589	87137630	87129715	87129817	87140484	87140601	2.8658e+09	0.000143801162201	1.0,1.0,0.659,1.0,1.0	0.933,0.938,1.0,0.874	-0.004	Tet2 vs Ctrl
ENSMUSG00000050471	Fam118b	9	-	35227163	35227391	35223613	35223742	35235230	35235483	2.836e+08	0.000143801162201	1.0,1.0,1.0,1.0,1.0	0.743,0.825,1.0,0.793	0.16	Tet2 vs Ctrl
ENSMUSG00000028613	Lrp8	4	+	107846238	107846619	107843215	107843344	107847443	107847566	4.25223e+08	0.000209266977572	1.0,1.0,0.692,0.41,1.0	0.281,0.166,0.027,0.584	0.556	Tet2 vs Ctrl
ENSMUSG00000044477	Zfand3	17	+	30060809	30060850	30005086	30005308	30135322	30135505	5.28101e+08	0.000254993035675	1.0,1.0,1.0,0.611,0.589	0.737,0.574,0.787,0.769	0.123	Tet2 vs Ctrl
ENSMUSG00000028859	Csf3r	4	+	126026080	126026179	126024725	126024795	126027188	126027316	6.05428e+07	0.000281700169852	0.991,1.0,0.881,0.974,1.0	0.867,0.815,0.84,0.508	0.212	Tet2 vs Ctrl
ENSMUSG00000038346	Zfp384	6	+	125024413	125024552	125024032	125024270	125024745	125024767	5.95803e+08	0.000281700169852	1.0,1.0,1.0,0.74,1.0	0.794,0.748,0.457,0.574	0.305	Tet2 vs Ctrl
ENSMUSG00000036555	Iqce	5	-	140669021	140669120	140666028	140666208	140670466	140670567	6.31929e+07	0.000288780194944	1.0,0.46,0.307,0.621,0.632	0.204,0.245,0.0,0.197	0.443	Tet2 vs Ctrl
ENSMUSG00000078812	Eif5a	11	-	69920340	69920434	69919150	69919336	69921023	69921085	8.76349e+08	0.000393449854231	0.726,1.0,0.868,0.808,1.0	0.742,0.542,0.69,0.766	0.195	Tet2 vs Ctrl
ENSMUSG00000021916	Glt8d1	14	+	31004694	31004790	31001403	31001428	31006458	31006512	9.80207e+08	0.000432490917839	0.917,1.0,1.0,1.0,1.0	0.778,0.664,1.0,0.564	0.232	Tet2 vs Ctrl
ENSMUSG00000025871	4833439L19Rik	13	-	54564514	54564621	54561692	54561871	54565181	54565303	1.09485e+10	0.000474885026157	1.0,0.921,1.0,1.0,0.693	0.688,0.768,0.79,0.799	0.162	Tet2 vs Ctrl
ENSMUSG00000037108	Zcwpw1	5	+	137816892	137816976	137812001	137812100	137817457	137817524	1.15058e+10	0.000490743330943	1.0,1.0,1.0,1.0,1.0	0.548,0.795,1.0,0.644	0.253	Tet2 vs Ctrl
ENSMUSG00000030605	Mfge8	7	-	79143277	79143388	79142868	79143050	79145246	79145378	1.29873e+10	0.000544850889608	0.195,0.063,0.022,0.219,0.149	0.212,0.259,0.267,0.28	-0.125	Tet2 vs Ctrl
ENSMUSG00000030846	Tial1	7	-	128446730	128447107	128446194	128446270	128448120	128448208	1.44268e+09	0.000595479306083	0.214,0.271,0.277,0.196,0.187	0.148,0.104,0.117,0.096	0.113	Tet2 vs Ctrl
ENSMUSG00000026203	Dnajb2	1	+	75239107	75239333	75237454	75237564	75239507	75239630	1.48661e+10	0.000603868797488	0.801,1.0,1.0,1.0,0.803	0.656,0.486,0.628,0.644	0.317	Tet2 vs Ctrl
ENSMUSG00000003680	Taf6l	19	-	8782543	8782694	8782355	8782406	8783303	8783390	1.66763e+10	0.000666819030104	1.0,0.911,0.794,0.826,0.758	1.0,1.0,0.893,1.0	-0.115	Tet2 vs Ctrl
ENSMUSG00000021843	Ktn1	14	+	47725928	47726000	47724877	47724970	47726225	47726309	1.79643e+10	0.000707266849234	0.706,0.627,0.773,0.764,0.808	0.576,0.532,0.606,0.509	0.18	Tet2 vs Ctrl
ENSMUSG00000032582	Rbm6	9	-	107833433	107833507	107800698	107800773	107860348	107860459	2.29451e+10	0.00088967782391	1.0,0.664,1.0,1.0,1.0	0.811,0.604,0.903,0.635	0.195	Tet2 vs Ctrl
ENSMUSG00000023008	Fmnl3	15	-	99318917	99319017	99317224	99318372	99319130	99319254	2.62757e+10	0.00100361223225	0.919,0.655,0.855,0.794,1.0	0.645,0.582,0.766,0.676	0.177	Tet2 vs Ctrl
ENSMUSG00000033423	Eri3	4	+	117552967	117553043	117550364	117550730	117582599	117582716	2.71805e+10	0.00101001469998	0.907,1.0,0.706,0.849,0.864	1.0,1.0,1.0,1.0	-0.135	Tet2 vs Ctrl
ENSMUSG00000032965	Ift57	16	+	49701853	49702016	49699232	49699549	49703149	49703268	2.72326e+10	0.00101001469998	0.956,1.0,1.0,0.841,1.0	0.842,0.853,0.888,0.836	0.105	Tet2 vs Ctrl
ENSMUSG00000057147	Dph6	2	-	114523043	114523138	114519711	114519799	114535524	114535586	2.88702e+10	0.00105545288475	1.0,0.944,1.0,0.808,1.0	0.861,0.791,0.717,0.587	0.211	Tet2 vs Ctrl
ENSMUSG00000025453	Nnt	13	-	119374628	119374774	119372395	119372591	119381675	119381863	3.40758e+10	0.00122821579766	0.738,0.814,0.802,0.782,0.698	0.875,0.942,0.973,0.917	-0.16	Tet2 vs Ctrl
ENSMUSG00000041707	Tmem273	14	+	32806779	32806911	32805123	32805177	32808348	32808379	3.77897e+10	0.00134316264107	0.554,0.573,0.543,0.625,0.487	0.753,0.818,0.718,0.757	-0.205	Tet2 vs Ctrl
ENSMUSG00000016481	Cr1l	1	-	195106817	195106922	195097381	195098841	195111079	195111155	4.36512e+09	0.00153024425313	0.751,0.761,0.811,0.777,0.77	0.588,0.602,0.607,0.68	0.155	Tet2 vs Ctrl
ENSMUSG00000057551	Zfp317	9	+	19645224	19645307	19643608	19643704	19646701	19648375	5.7412e+09	0.00198544712367	1.0,1.0,1.0,1.0,0.423	0.898,0.79,1.0,0.796	0.014	Tet2 vs Ctrl
ENSMUSG00000032217	Rnf111	9	-	70502939	70503002	70475775	70476668	70503458	70503725	5.91274e+08	0.00201750635196	0.691,0.25,1.0,1.0,1.0	0.513,0.506,0.26,0.265	0.402	Tet2 vs Ctrl
ENSMUSG00000030629	Zfand6	7	-	84652881	84653042	84634238	84634409	84679309	84679351	8.15161e+09	0.00274484122908	0.095,0.22,0.2,0.156,0.09	0.065,0.046,0.053,0.017	0.107	Tet2 vs Ctrl
ENSMUSG00000037211	Spry1	3	+	37640519	37640808	37639957	37640105	37642554	37644598	9.12535e+08	0.00303281616527	0.962,0.659,1.0,0.728,0.807	0.613,0.694,0.326,0.538	0.288	Tet2 vs Ctrl
ENSMUSG00000014504	Srp19	18	+	34331749	34334364	34331144	34331259	34334456	34334568	9.78826e+09	0.00321142676846	1.0,1.0,1.0,0.804,1.0	0.622,0.697,0.324,1.0	0.3	Tet2 vs Ctrl
ENSMUSG00000056917	Sipa1	19	-	5662587	5662841	5661595	5661626	5663603	5663707	1.02419e+11	0.00328394655019	0.15,0.033,0.151,0.352,0.511	0.522,0.552,0.391,0.512	-0.255	Tet2 vs Ctrl
ENSMUSG00000020798	Spns3	11	-	72529533	72529723	72505055	72505121	72536527	72536680	1.03287e+11	0.00328394655019	1.0,0.945,0.724,1.0,0.888	0.732,0.767,0.693,0.847	0.152	Tet2 vs Ctrl
ENSMUSG00000036109	Mbnl3	X	-	51164417	51164664	51139203	51139368	51205773	51205990	1.03943e+10	0.00328394655019	1.0,1.0,0.22,1.0,1.0	0.766,0.355,0.201,0.585	0.367	Tet2 vs Ctrl
ENSMUSG00000024845	Tmem134	19	+	4131030	4131075	4127571	4127639	4131228	4131282	1.08705e+11	0.00339253094405	0.75,1.0,1.0,1.0,0.765	0.722,0.587,0.664,0.797	0.21	Tet2 vs Ctrl
ENSMUSG00000015937	H2afy	13	-	56088251	56088342	56084195	56084285	56096123	56096234	1.17252e+11	0.00357212898478	0.879,0.815,0.925,0.92,0.797	0.715,0.758,0.771,0.781	0.111	Tet2 vs Ctrl
ENSMUSG00000025402	Nab2	10	-	127662730	127662922	127660917	127661779	127663131	127663264	1.1634e+11	0.00357212898478	0.527,0.618,0.605,0.562,0.318	0.651,0.799,0.824,0.825	-0.249	Tet2 vs Ctrl
ENSMUSG00000058291	Zfp68	5	-	138616469	138616565	138612038	138612165	138617054	138617167	1.32054e+10	0.00397575393534	0.534,1.0,0.828,0.576,1.0	0.605,0.555,0.373,0.432	0.296	Tet2 vs Ctrl
ENSMUSG00000027763	Mbnl1	3	+	60500980	60501094	60473076	60473173	60595593	60595749	1.37743e+11	0.00409880482845	0.105,0.118,0.203,0.148,0.0	0.343,0.342,0.381,0.204	-0.203	Tet2 vs Ctrl
ENSMUSG00000027845	Dclre1b	3	-	103808071	103808098	103807393	103807576	103808899	103809192	1.51957e+11	0.00446981531793	1.0,1.0,1.0,1.0,1.0	0.693,0.377,1.0,0.404	0.382	Tet2 vs Ctrl
ENSMUSG00000021905	Dph3	14	-	32084906	32084981	32083168	32083246	32085409	32085609	1.63726e+11	0.00476126711699	0.95,1.0,0.837,0.855,0.97	0.786,0.81,0.901,0.787	0.101	Tet2 vs Ctrl
ENSMUSG00000022214	Dcaf11	14	+	55560440	55560627	55560024	55560121	55561074	55561442	1.87909e+10	0.00540313334684	0.408,1.0,0.363,0.39,0.533	0.65,1.0,1.0,1.0	-0.374	Tet2 vs Ctrl
ENSMUSG00000028034	Fubp1	3	+	152214824	152214887	152213976	152214067	152215591	152215630	2.02134e+11	0.00574755929462	0.219,0.593,0.541,0.386,0.286	0.178,0.18,0.085,0.139	0.259	Tet2 vs Ctrl
ENSMUSG00000031993	Snx19	9	+	30462230	30462415	30440095	30440225	30463219	30463307	2.10575e+10	0.00585741391657	0.642,0.304,0.583,1.0,0.595	0.776,1.0,1.0,1.0	-0.319	Tet2 vs Ctrl
ENSMUSG00000052751	Repin1	6	+	48594861	48594976	48593899	48594052	48596292	48599081	2.08358e+10	0.00585741391657	0.918,1.0,1.0,0.938,0.584	0.714,0.817,0.555,0.612	0.213	Tet2 vs Ctrl
ENSMUSG00000004319	Clcn3	8	-	60975731	60975907	60938639	60941414	60982775	60983286	2.14363e+10	0.00589867679226	1.0,1.0,1.0,0.604,0.532	0.679,0.199,0.445,0.375	0.403	Tet2 vs Ctrl
ENSMUSG00000021277	Traf3	12	+	111166998	111167107	111166485	111166602	111219810	111219921	2.43168e+11	0.00662010851313	0.091,0.0,0.0,0.0,1.0	0.419,0.414,0.536,1.0	-0.374	Tet2 vs Ctrl
ENSMUSG00000059588	Calcrl	2	-	84407518	84407586	84376964	84377045	84425069	84425411	2.59494e+11	0.00699020960868	0.987,0.758,0.663,0.829,1.0	0.384,0.512,0.725,0.67	0.275	Tet2 vs Ctrl
ENSMUSG00000026222	Sp100	1	+	85681085	85681139	85679058	85679109	85691974	85692049	2.82602e+10	0.00753340743778	0.852,0.886,0.896,0.867,0.859	0.722,0.695,0.738,0.801	0.133	Tet2 vs Ctrl
ENSMUSG00000029221	Slc30a9	5	+	67324673	67324733	67315677	67315845	67326852	67326952	3.12589e+10	0.00816272981516	0.846,1.0,1.0,1.0,1.0	0.849,0.77,1.0,0.877	0.095	Tet2 vs Ctrl
ENSMUSG00000025893	Kbtbd3	9	+	4313701	4313806	4309834	4309934	4316826	4317071	3.09769e+10	0.00816272981516	0.562,0.0,0.0,0.0,0.0	0.558,0.413,1.0,0.227	-0.437	Tet2 vs Ctrl
ENSMUSG00000033809	Alg3	16	-	20608485	20608646	20607763	20607884	20608741	20608889	3.32826e+09	0.00860338785232	0.874,1.0,1.0,1.0,1.0	0.878,0.794,1.0,0.824	0.101	Tet2 vs Ctrl
ENSMUSG00000017760	Ctsa	2	+	164833807	164833850	164832925	164833196	164834029	164834208	3.6506e+09	0.00934225896523	0.947,0.724,0.955,0.943,0.935	0.765,0.82,0.754,0.757	0.127	Tet2 vs Ctrl
ENSMUSG00000040097	Flywch1	17	-	23770234	23770332	23762975	23763318	23771414	23771602	4.00351e+09	0.0101439389628	0.299,0.058,0.373,0.173,0.519	0.084,0.052,0.068,0.036	0.224	Tet2 vs Ctrl
ENSMUSG00000052917	Senp7	16	+	56111605	56111803	56097339	56097431	56123778	56123970	4.56449e+11	0.0112836634383	0.637,0.821,0.586,1.0,1.0	1.0,1.0,1.0,1.0	-0.191	Tet2 vs Ctrl
ENSMUSG00000001247	Lsr	7	-	30962810	30962867	30962097	30962244	30965968	30966088	4.5856e+11	0.0112836634383	0.247,1.0,0.526,0.479,1.0	0.0,1.0,0.0,0.0	0.4	Tet2 vs Ctrl
ENSMUSG00000022770	Dlg1	16	+	31847635	31847669	31846836	31846933	31853842	31853884	4.52519e+09	0.0112836634383	0.099,0.337,0.406,0.274,0.154	0.131,0.036,0.0,0.087	0.191	Tet2 vs Ctrl
ENSMUSG00000053819	Camk2d	3	+	126841484	126841573	126840136	126840365	126842757	126846295	4.8945e+10	0.0118165323432	0.216,0.633,0.064,0.236,0.0	0.435,0.603,0.455,0.526	-0.275	Tet2 vs Ctrl
ENSMUSG00000041977	Arhgef11	3	+	87718228	87718258	87717420	87717520	87722356	87722483	4.86166e+11	0.0118165323432	1.0,1.0,0.819,1.0,1.0	0.436,0.836,0.714,0.364	0.376	Tet2 vs Ctrl
ENSMUSG00000052751	Repin1	6	+	48594790	48594976	48593882	48594052	48596292	48599081	5.0419e+10	0.012058632836	0.942,1.0,1.0,0.945,0.749	0.832,0.808,0.713,0.721	0.159	Tet2 vs Ctrl
ENSMUSG00000032370	Lactb	9	-	66967678	66967844	66955392	66956200	66970581	66970936	5.29649e+10	0.0125502361302	0.907,1.0,0.808,0.797,0.813	1.0,1.0,1.0,0.956	-0.124	Tet2 vs Ctrl
ENSMUSG00000037426	Depdc5	5	+	32886978	32887048	32878627	32878677	32893374	32893453	5.87031e+10	0.0137823012807	1.0,1.0,1.0,1.0,1.0	0.85,0.86,1.0,0.704	0.147	Tet2 vs Ctrl
ENSMUSG00000036402	Gng12	6	+	66943824	66943877	66914452	66914510	67015724	67015843	6.02054e+10	0.0140065078894	0.323,0.132,0.349,0.356,0.0	0.375,0.541,0.389,0.515	-0.223	Tet2 vs Ctrl
ENSMUSG00000022641	Bbx	16	-	50210444	50210534	50209084	50209144	50220444	50220593	6.33963e+10	0.0145675704748	0.727,0.389,1.0,1.0,1.0	0.757,0.333,0.086,0.219	0.474	Tet2 vs Ctrl
ENSMUSG00000039678	Tbc1d13	2	+	30136672	30136713	30134796	30134870	30136867	30136983	6.37555e+10	0.0145675704748	1.0,0.529,1.0,0.603,0.647	1.0,1.0,1.0,1.0	-0.244	Tet2 vs Ctrl
ENSMUSG00000033009	Ogfod1	8	+	94038964	94039110	94037197	94037442	94047271	94047318	6.56537e+10	0.014665333467	0.918,1.0,1.0,1.0,1.0	0.861,0.784,1.0,0.572	0.179	Tet2 vs Ctrl
ENSMUSG00000036180	Gatad2a	8	-	69912163	69912238	69911676	69911869	69912922	69913224	6.49252e+10	0.014665333467	0.598,0.723,0.686,0.445,0.692	0.75,0.909,0.801,0.811	-0.189	Tet2 vs Ctrl
ENSMUSG00000087174	5530601H04Rik	X	-	105043129	105043304	105038816	105039812	105044001	105044111	6.59026e+10	0.014665333467	0.0,0.061,0.05,0.0,0.2	0.203,0.208,0.056,0.161	-0.095	Tet2 vs Ctrl
ENSMUSG00000026222	Sp100	1	+	85704942	85705058	85701404	85701443	85707226	85707298	6.83313e+10	0.0150747117658	0.954,0.893,0.785,0.796,0.751	1.0,0.95,1.0,0.929	-0.134	Tet2 vs Ctrl
ENSMUSG00000017760	Ctsa	2	+	164833772	164833850	164832908	164833196	164834029	164834062	6.98895e+10	0.0152866785489	0.941,0.695,0.958,0.938,0.928	0.762,0.809,0.713,0.747	0.134	Tet2 vs Ctrl
ENSMUSG00000020124	Usp15	10	-	123153040	123153127	123146793	123146938	123163592	123163654	7.14782e+10	0.0153980495914	0.744,0.939,1.0,0.616,0.76	0.582,0.682,0.404,0.543	0.259	Tet2 vs Ctrl
ENSMUSG00000031712	Il15	8	-	82402289	82402404	82379488	82379615	82402738	82402873	7.1602e+10	0.0153980495914	0.161,0.0,0.0,0.055,0.0	0.077,0.138,0.287,0.347	-0.169	Tet2 vs Ctrl
ENSMUSG00000042323	Pbrm1	14	+	31110414	31110579	31107108	31107310	31113848	31114004	7.45495e+10	0.0158983090773	0.0,0.148,0.212,0.167,0.0	0.25,0.167,0.222,0.242	-0.115	Tet2 vs Ctrl
ENSMUSG00000031556	Tm2d2	8	+	25018065	25018674	25017258	25017592	25020438	25020554	7.90879e+10	0.0167215024238	1.0,0.705,0.662,0.734,0.844	0.829,1.0,1.0,0.984	-0.164	Tet2 vs Ctrl
ENSMUSG00000054115	Skp2	15	-	9127885	9127997	9123869	9124004	9139431	9139703	7.97164e+10	0.0167215024238	1.0,1.0,1.0,1.0,1.0	0.741,0.798,1.0,0.524	0.234	Tet2 vs Ctrl
ENSMUSG00000029267	Mtf2	5	+	108069161	108069363	108065715	108065965	108080824	108081023	8.49834e+10	0.0176813900862	0.606,0.715,0.506,1.0,0.522	0.45,0.351,0.267,0.425	0.297	Tet2 vs Ctrl
ENSMUSG00000024795	Kif20b	19	+	34972396	34972498	34969919	34970117	34972858	34973009	8.64462e+09	0.0178406781031	0.203,1.0,0.771,0.415,1.0	0.272,0.197,0.229,0.311	0.426	Tet2 vs Ctrl
ENSMUSG00000037062	Sh3glb1	3	-	144691457	144691532	144683677	144685139	144691899	144692128	8.99538e+10	0.0183864166557	0.862,0.908,0.83,0.964,0.829	0.968,0.969,1.0,0.976	-0.1	Tet2 vs Ctrl
ENSMUSG00000029221	Slc30a9	5	+	67324676	67324733	67315725	67315845	67326852	67326952	9.05275e+09	0.0183864166557	0.695,1.0,1.0,1.0,1.0	0.569,0.557,1.0,0.74	0.223	Tet2 vs Ctrl
ENSMUSG00000017718	Afmid	11	+	117834766	117834852	117832527	117832576	117834945	117835018	9.30947e+10	0.0184991641722	0.688,0.721,0.584,1.0,1.0	1.0,1.0,1.0,1.0	-0.201	Tet2 vs Ctrl
ENSMUSG00000026648	Dclre1c	2	+	3452847	3453198	3450278	3450373	3457543	3457584	9.36131e+10	0.0184991641722	0.456,1.0,0.602,0.63,0.809	0.832,1.0,0.877,1.0	-0.228	Tet2 vs Ctrl
ENSMUSG00000042605	Atxn2	5	+	121781332	121781542	121779417	121779596	121783856	121784039	9.39741e+10	0.0184991641722	1.0,1.0,1.0,1.0,1.0	0.928,0.819,1.0,0.823	0.108	Tet2 vs Ctrl
ENSMUSG00000036873	2410004B18Rik	3	+	145938542	145938669	145938189	145938328	145938897	145939096	9.27389e+09	0.0184991641722	0.509,0.652,0.694,1.0,0.462	0.348,0.323,0.251,0.494	0.309	Tet2 vs Ctrl
ENSMUSG00000018654	Ikzf1	11	+	11758194	11758317	11754006	11754174	11761218	11761353	0.00010058355947684117	0.0195002565952	0.919,0.888,0.803,0.927,1.0	1.0,1.0,0.967,1.0	-0.084	Tet2 vs Ctrl
ENSMUSG00000011958	Bnip2	9	+	70004305	70004341	70003568	70003667	70007063	70008317	9.99942e+10	0.0195002565952	0.706,0.882,0.746,0.767,0.852	0.501,0.642,0.625,0.68	0.179	Tet2 vs Ctrl
ENSMUSG00000018501	Ncor1	11	-	62403435	62403462	62401200	62401267	62403798	62403851	0.00010253579734842422	0.0197292751124	0.645,0.825,0.678,0.561,1.0	0.458,0.486,0.512,0.398	0.278	Tet2 vs Ctrl
ENSMUSG00000032579	Hemk1	9	-	107330772	107330822	107329323	107329432	107336178	107336272	0.00010356549595413878	0.0197786910967	0.351,1.0,1.0,0.342,0.0	0.628,1.0,1.0,1.0	-0.368	Tet2 vs Ctrl
ENSMUSG00000026027	Stradb	1	+	58992203	58992375	58991012	58991136	58992650	58992755	0.00010581923712904562	0.0200594081287	1.0,1.0,0.282,1.0,1.0	0.812,0.794,0.792,0.682	0.086	Tet2 vs Ctrl
ENSMUSG00000021288	Klc1	12	+	111795547	111795678	111789324	111789486	111806007	111806074	0.0001224158963372135	0.0230348911997	0.558,0.949,0.914,0.757,1.0	0.666,0.756,0.594,0.689	0.159	Tet2 vs Ctrl
ENSMUSG00000038535	Zfp280d	9	+	72351524	72351570	72339011	72339048	72360285	72360341	0.00012442577851390357	0.023242190496	0.875,1.0,1.0,0.853,0.902	0.694,0.749,0.905,0.676	0.17	Tet2 vs Ctrl
ENSMUSG00000059142	Zfp945	17	-	22861731	22861852	22861505	22861561	22865246	22865336	0.00013407974056589556	0.0246851413009	0.314,0.322,1.0,0.383,0.812	0.254,0.107,0.29,0.228	0.346	Tet2 vs Ctrl
ENSMUSG00000020752	Recql5	11	-	115896098	115896135	115895923	115895982	115896775	115896875	0.00013319955379909043	0.0246851413009	0.938,1.0,1.0,1.0,1.0	0.731,1.0,0.762,0.762	0.174	Tet2 vs Ctrl
ENSMUSG00000031652	N4bp1	8	-	86851624	86851721	86848446	86848554	86853158	86853289	0.00013596978189367448	0.0248543049174	0.875,0.812,0.57,0.838,0.857	0.963,0.954,0.962,0.914	-0.158	Tet2 vs Ctrl
ENSMUSG00000024403	Atp6v1g2	17	+	35235487	35235558	35235087	35235258	35237116	35237217	0.00013909031653036585	0.0252443992222	1.0,0.956,1.0,0.327,1.0	0.677,0.738,0.67,0.447	0.224	Tet2 vs Ctrl
ENSMUSG00000048271	Rbm33	5	+	28342394	28342514	28338995	28339308	28352471	28352643	0.00014506977937600585	0.0259614036644	0.672,0.875,0.653,0.677,1.0	0.516,0.481,0.643,0.463	0.25	Tet2 vs Ctrl
ENSMUSG00000031712	Il15	8	-	82402289	82402404	82379488	82379615	82402968	82403209	0.00014409497605183397	0.0259614036644	0.122,0.0,0.0,0.134,0.0	0.18,0.72,0.209,0.309	-0.303	Tet2 vs Ctrl
ENSMUSG00000022564	Grina	15	+	76247639	76247737	76246769	76246900	76247850	76248177	0.00014636991976557656	0.0260121709495	0.256,0.231,0.251,0.23,0.348	0.235,0.149,0.082,0.085	0.125	Tet2 vs Ctrl
ENSMUSG00000079553	Kifc1	17	-	33885848	33885902	33885167	33885218	33886575	33886675	0.00014783039243959628	0.0260905349857	1.0,1.0,1.0,1.0,1.0	0.893,0.825,1.0,0.833	0.112	Tet2 vs Ctrl
ENSMUSG00000017686	Rhot1	11	+	80255861	80255957	80254659	80254862	80265741	80266767	0.0001588323386226831	0.0278402628609	0.49,0.498,0.422,0.611,0.527	0.358,0.273,0.236,0.389	0.196	Tet2 vs Ctrl
ENSMUSG00000020289	Nprl3	11	-	32236787	32236917	32234731	32234921	32237299	32237406	0.00017192951168853998	0.0299309396845	1.0,1.0,1.0,1.0,1.0	0.898,0.883,1.0,0.825	0.099	Tet2 vs Ctrl
ENSMUSG00000032555	Topbp1	9	+	103335811	103335958	103334055	103334179	103336063	103336166	0.00017740591859172206	0.0306756409641	0.893,0.905,0.977,0.983,1.0	0.771,0.911,0.821,0.87	0.108	Tet2 vs Ctrl
ENSMUSG00000032212	Sltm	9	+	70573456	70573925	70572148	70572176	70574575	70574625	0.0001807509911559979	0.0310442860045	0.85,0.699,0.792,0.702,1.0	1.0,1.0,1.0,0.845	-0.153	Tet2 vs Ctrl
ENSMUSG00000020798	Spns3	11	-	72505055	72505121	72499637	72499736	72536527	72536680	0.0001963535029801955	0.033277367515	1.0,0.897,0.874,1.0,1.0	0.788,0.78,0.859,0.88	0.127	Tet2 vs Ctrl
ENSMUSG00000056763	Cspp1	1	+	10104211	10104364	10095865	10096013	10108368	10108481	0.0001958805308588385	0.033277367515	1.0,0.425,1.0,1.0,1.0	0.81,0.872,1.0,1.0	-0.035	Tet2 vs Ctrl
ENSMUSG00000036864	Proser3	7	-	30550757	30550834	30549606	30549703	30552207	30552296	0.00019973883775359358	0.0336283986642	0.667,0.924,1.0,0.502,1.0	0.596,0.643,0.248,0.489	0.325	Tet2 vs Ctrl
ENSMUSG00000038346	Zfp384	6	+	125024504	125024552	125024032	125024270	125024745	125025082	0.00020393326993328742	0.0341101719664	1.0,1.0,1.0,0.927,1.0	0.925,0.923,0.813,0.827	0.113	Tet2 vs Ctrl
ENSMUSG00000029817	Tra2a	6	-	49252802	49253108	49252381	49252515	49263837	49264011	0.00020848851594357232	0.034645646828	0.375,0.542,0.46,0.397,0.275	0.283,0.159,0.265,0.247	0.171	Tet2 vs Ctrl
ENSMUSG00000025915	Sgk3	1	+	9827012	9827119	9798142	9798246	9865130	9865348	0.00021567112709985903	0.0356079987975	0.891,0.295,1.0,0.849,1.0	0.353,0.657,0.31,0.605	0.326	Tet2 vs Ctrl
ENSMUSG00000030768	Disp1	1	-	183173495	183173623	183135354	183135876	183202951	183203039	0.00022058975379335433	0.0361866178803	0.781,0.708,1.0,0.866,0.381	1.0,1.0,1.0,1.0	-0.253	Tet2 vs Ctrl
ENSMUSG00000025357	Dgka	10	-	128734087	128734137	128733564	128733639	128735830	128735908	0.00022339979681140765	0.0364141668803	1.0,1.0,1.0,0.945,1.0	0.848,0.788,1.0,0.924	0.099	Tet2 vs Ctrl
ENSMUSG00000064289	Tank	2	+	61593996	61594201	61593096	61593208	61613650	61613798	0.00022545289888253883	0.0365162350336	0.097,0.425,0.465,0.261,0.0	0.1,0.07,0.0,0.016	0.203	Tet2 vs Ctrl
ENSMUSG00000040370	Etfrf1	6	+	145214521	145214784	145211174	145211252	145215183	145215271	0.0002277112559472272	0.0366500550374	0.003,0.093,0.083,0.266,0.133	0.437,0.167,0.259,0.396	-0.199	Tet2 vs Ctrl
ENSMUSG00000000085	Scmh1	4	+	120456284	120456509	120453751	120453775	120462012	120462155	0.00023638865412989318	0.037808887799	0.099,0.35,0.175,0.332,0.536	0.408,0.0,0.054,0.016	0.179	Tet2 vs Ctrl
ENSMUSG00000042215	Bag2	1	-	33748216	33748326	33745483	33747016	33757578	33757795	0.0002428178056522734	0.0385959656177	0.743,0.651,0.787,0.495,0.817	0.901,0.824,0.853,0.947	-0.183	Tet2 vs Ctrl
ENSMUSG00000040945	Rcc2	4	+	140701143	140701204	140700540	140700749	140701510	140701650	0.00025019671701642654	0.0395233591677	0.461,0.0,0.396,0.0,1.0	0.695,0.868,1.0,1.0	-0.519	Tet2 vs Ctrl
ENSMUSG00000032212	Sltm	9	+	70573510	70573925	70572148	70572176	70574575	70574625	0.00025500472550898934	0.0397916215274	0.848,0.671,0.801,0.7,1.0	1.0,1.0,1.0,0.845	-0.157	Tet2 vs Ctrl
ENSMUSG00000071337	Tia1	6	+	86419693	86419812	86418877	86418932	86420323	86420411	0.0002537179122383826	0.0397916215274	0.109,0.0,0.536,0.72,1.0	0.0,0.0,0.0,0.076	0.454	Tet2 vs Ctrl
ENSMUSG00000030505	Prmt3	7	+	49780308	49780343	49778543	49778713	49781120	49781170	0.00025939960737941803	0.0402320930451	1.0,1.0,1.0,1.0,1.0	0.968,0.789,0.951,0.736	0.139	Tet2 vs Ctrl
ENSMUSG00000057132	Rpgrip1	14	+	52152065	52152318	52150357	52150493	52156152	52156345	0.0002656490861805416	0.0409531672557	1.0,0.866,1.0,1.0,1.0	0.81,0.632,1.0,0.853	0.149	Tet2 vs Ctrl
ENSMUSG00000024483	Ankhd1	18	+	36624508	36625267	36614714	36614817	36632066	36632212	0.00027567641714465463	0.0422445221027	0.437,0.396,0.463,0.678,0.208	0.712,0.793,1.0,0.65	-0.352	Tet2 vs Ctrl
ENSMUSG00000052760	A630001G21Rik	1	-	85726458	85726615	85723097	85723387	85736471	85736629	0.00027862868094052917	0.0424427772259	1.0,1.0,1.0,1.0,1.0	1.0,0.752,0.513,0.835	0.225	Tet2 vs Ctrl
ENSMUSG00000021709	Erbin	13	-	103827906	103828023	103823313	103823406	103833497	103835028	0.00028529765122353723	0.042947365838	0.651,0.846,0.733,0.761,1.0	0.566,0.695,0.487,0.465	0.245	Tet2 vs Ctrl
ENSMUSG00000031393	Mecp2	X	-	74079908	74080032	74036981	74037332	74085509	74085612	0.0002841738610153133	0.042947365838	1.0,1.0,0.464,0.433,1.0	0.257,0.259,0.872,0.106	0.406	Tet2 vs Ctrl
ENSMUSG00000037808	Fam76b	9	+	13836658	13836716	13836102	13836183	13836836	13836972	0.0003004445879658535	0.0449630260271	0.0,0.757,0.0,0.0,0.0	0.028,0.167,0.089,0.061	0.065	Tet2 vs Ctrl
ENSMUSG00000046605	B3gntl1	11	-	121651608	121651673	121644526	121644592	121670869	121670969	0.0003064140126963766	0.0455897732495	0.629,0.796,0.781,0.827,1.0	0.561,0.612,0.533,0.523	0.249	Tet2 vs Ctrl
ENSMUSG00000039176	Polg	7	-	79459512	79459585	79459173	79459300	79459688	79459871	0.00032676803509090746	0.04833711437	1.0,1.0,0.429,0.392,0.727	1.0,1.0,1.0,1.0	-0.29	Tet2 vs Ctrl
ENSMUSG00000037461	Ints7	1	+	191583178	191583325	191575741	191575951	191586523	191586661	0.00034407729960950206	0.0494116353628	0.807,1.0,0.811,0.798,1.0	0.805,0.651,0.676,0.699	0.175	Tet2 vs Ctrl
ENSMUSG00000040731	Eif4h	5	-	134624440	134624500	134621948	134622086	134625365	134625462	0.00033951515061836357	0.0494116353628	0.463,0.6,0.614,0.593,0.578	0.44,0.464,0.347,0.437	0.148	Tet2 vs Ctrl
ENSMUSG00000030720	Cln3	7	-	126581399	126581456	126580792	126580864	126581645	126581742	0.0003403395967133127	0.0494116353628	0.09,0.209,0.1,0.111,0.213	0.087,0.071,0.0,0.0	0.105	Tet2 vs Ctrl
ENSMUSG00000028048	Gba	3	+	89203191	89203360	89202935	89203086	89203471	89203541	0.0003456169250882768	0.0494116353628	0.055,0.171,0.441,0.127,0.083	0.066,0.009,0.012,0.015	0.15	Tet2 vs Ctrl
ENSMUSG00000022855	Senp2	16	+	22011493	22011619	22009511	22009742	22014123	22014257	0.000344000174315906	0.0494116353628	1.0,1.0,1.0,0.935,1.0	0.783,0.888,0.874,0.913	0.123	Tet2 vs Ctrl
ENSMUSG00000030515	Tarsl2	7	+	65688878	65688951	65686437	65686542	65689967	65690082	0.00034189837576648063	0.0494116353628	0.684,1.0,0.767,0.619,1.0	0.926,1.0,1.0,1.0	-0.167	Tet2 vs Ctrl
GeneID	geneSymbol	chr	strand	exonStart_0base	exonEnd	upstreamES	upstreamEE	downstreamES	downstreamEE	PValue	FDR	IncLevel1	IncLevel2	IncLevelDifference	Comparison
ENSMUSG00000033809	Alg3	16	-	20608986	20609086	20608741	20608889	20610579	20610758	0.0	0.0	0.645,0.551,0.865,0.897,0.562,0.627	1.0,1.0,1.0,1.0	-0.309	Z2Tet2 vs Ctrl
ENSMUSG00000031370	Zrsr2	X	-	163939305	163939415	163935442	163936965	163940118	163940174	0.0	0.0	0.009,0.003,0.022,0.076,0.075,0.018	1.0,1.0,1.0,0.974	-0.96	Z2Tet2 vs Ctrl
ENSMUSG00000040242	Fgfr1op2	6	+	146592633	146592747	146589893	146590036	146595175	146595289	0.0	0.0	0.279,0.216,0.278,0.318,0.346,0.346	0.134,0.127,0.096,0.096	0.184	Z2Tet2 vs Ctrl
ENSMUSG00000015937	H2afy	13	-	56088251	56088342	56084195	56084285	56096123	56096234	0.0	0.0	0.941,0.955,0.962,0.951,0.917,0.873	0.715,0.758,0.771,0.781	0.177	Z2Tet2 vs Ctrl
ENSMUSG00000028032	Papss1	3	+	131567501	131567678	131564895	131564983	131579310	131579425	0.0	0.0	0.445,0.455,0.361,0.489,0.386,0.493	0.106,0.148,0.0,0.024	0.369	Z2Tet2 vs Ctrl
ENSMUSG00000032425	Zfp949	9	+	88552661	88552861	88548099	88548508	88554375	88554539	0.0	0.0	0.273,0.455,0.378,0.218,0.545,0.917	1.0,1.0,1.0,1.0	-0.536	Z2Tet2 vs Ctrl
ENSMUSG00000032425	Zfp949	9	+	88552715	88552861	88548019	88548508	88554375	88554544	0.0	0.0	0.452,0.537,0.404,0.401,0.612,0.945	1.0,1.0,1.0,1.0	-0.442	Z2Tet2 vs Ctrl
ENSMUSG00000034949	Zfr2	10	+	81233614	81233761	81233175	81233242	81237356	81237577	0.0	0.0	0.0,0.0,0.627,0.0,0.018,0.201	1.0,1.0,1.0,1.0	-0.859	Z2Tet2 vs Ctrl
ENSMUSG00000034949	Zfr2	10	+	81233610	81233761	81233154	81233242	81237356	81237553	0.0	0.0	0.0,0.587,0.749,0.362,0.181,0.199	1.0,1.0,1.0,1.0	-0.654	Z2Tet2 vs Ctrl
ENSMUSG00000020893	Per1	11	+	69104633	69104813	69104290	69104421	69105389	69106458	0.0	0.0	0.908,0.986,1.0,0.978,0.975,0.829	0.577,0.628,0.618,0.515	0.361	Z2Tet2 vs Ctrl
ENSMUSG00000024042	Sik1	17	-	31854893	31855064	31854207	31854324	31855671	31855792	0.0	0.0	0.965,1.0,1.0,0.971,0.93,1.0	0.639,0.721,0.725,0.726	0.275	Z2Tet2 vs Ctrl
ENSMUSG00000038005	Hpf1	8	+	60900083	60900234	60890444	60890536	60905547	60905720	0.0	0.0	1.0,1.0,0.749,0.888,0.704,0.626	0.147,0.225,0.284,0.0	0.664	Z2Tet2 vs Ctrl
ENSMUSG00000030921	Trim30a	7	-	104421434	104421457	104412214	104412315	104429120	104429351	1.11022	0.0264515	0.786,0.871,0.904,0.794,0.741,0.856	0.035,0.503,0.331,0.06	0.593	Z2Tet2 vs Ctrl
ENSMUSG00000027763	Mbnl1	3	+	60528755	60529804	60501277	60501423	60595593	60595764	0.222045	0.0491242	0.817,0.804,0.705,0.684,0.665,0.841	0.478,0.326,0.474,0.352	0.345	Z2Tet2 vs Ctrl
ENSMUSG00000024617	Camk2a	18	+	60969010	60969043	60963922	60963963	60969993	60970042	3.33067	0.0687739	0.114,0.098,0.093,0.225,0.187,0.179	0.0,0.0,0.0,0.013	0.146	Z2Tet2 vs Ctrl
ENSMUSG00000036555	Iqce	5	-	140692793	140692928	140691599	140691670	140693414	140693543	11.1022	0.214918	0.811,0.731,0.783,0.89,0.781,0.714	1.0,1.0,1.0,1.0	-0.215	Z2Tet2 vs Ctrl
ENSMUSG00000031993	Snx19	9	+	30462230	30462415	30440095	30440225	30463219	30463307	8.54872	0.155753	0.457,0.546,0.666,0.743,0.497,0.477	0.776,1.0,1.0,1.0	-0.38	Z2Tet2 vs Ctrl
ENSMUSG00000073096	Lrrc61	6	+	48556954	48557094	48554810	48554893	48568136	48568221	147.66	2.54081	0.762,0.635,0.856,1.0,1.0,1.0	0.162,0.144,0.236,0.286	0.669	Z2Tet2 vs Ctrl
ENSMUSG00000037455	Slc18b1	10	+	23805037	23805145	23804187	23804261	23805892	23805959	1246.78	20.3245	0.349,0.327,0.162,0.151,0.104,0.263	0.0,0.0,0.0,0.0	0.226	Z2Tet2 vs Ctrl
ENSMUSG00000064147	Rab44	17	+	29135185	29135332	29133637	29133812	29135814	29135905	53.868	83.4227	0.607,0.548,0.78,0.922,0.75,0.618	0.319,0.0,0.0,0.16	0.584	Z2Tet2 vs Ctrl
ENSMUSG00000036061	Smug1	15	-	103158156	103158227	103157616	103157918	103163271	103163437	604.961	89.2259	1.0,0.549,0.833,0.549,1.0,0.875	0.135,0.331,0.0,0.0	0.684	Z2Tet2 vs Ctrl
ENSMUSG00000028890	Mtf1	4	+	124803284	124803346	124802548	124802643	124804659	124805115	15227.8	214.387	0.0,0.075,0.0,0.0,0.011,0.0	0.489,0.356,0.414,0.138	-0.335	Z2Tet2 vs Ctrl
ENSMUSG00000022779	Top3b	16	+	16875071	16875155	16870756	16870829	16877831	16878016	2490.01	335.317	0.465,0.265,0.322,0.447,0.045,0.384	0.471,1.0,1.0,1.0	-0.546	Z2Tet2 vs Ctrl
ENSMUSG00000081769	Gm12216	11	-	53804981	53805108	53785488	53786349	53813575	53813616	5143.44	627.469	0.324,0.258,0.205,0.198,0.213,0.141	0.496,0.51,0.592,0.478	-0.296	Z2Tet2 vs Ctrl
ENSMUSG00000026927	Sdccag3	2	-	26385497	26385609	26385082	26385145	26385989	26386063	526.723	627.469	0.936,0.978,1.0,1.0,1.0,1.0	0.849,0.833,0.942,0.774	0.136	Z2Tet2 vs Ctrl
ENSMUSG00000036822	Topors	4	-	40268303	40268501	40259600	40263081	40269673	40269850	4870.1	627.469	1.0,1.0,1.0,1.0,1.0,0.968	0.872,0.865,0.814,0.863	0.141	Z2Tet2 vs Ctrl
ENSMUSG00000011158	Brf1	12	-	112983026	112983058	112979684	112979757	112986458	112986519	190212	2182.02	0.108,0.102,0.17,0.147,0.149,0.175	0.378,0.417,0.37,0.325	-0.231	Z2Tet2 vs Ctrl
ENSMUSG00000034327	Kctd9	14	+	67734140	67734290	67733346	67733442	67737605	67737711	1.41639e+06	15127.6	0.521,0.721,0.84,0.56,0.583,0.494	0.881,0.914,1.0,1.0	-0.329	Z2Tet2 vs Ctrl
ENSMUSG00000032440	Tgfbr2	9	-	116158270	116158345	116131544	116131713	116174943	116175265	1.40755e+06	15127.6	0.839,0.798,0.658,0.768,0.758,0.749	0.499,0.523,0.521,0.524	0.245	Z2Tet2 vs Ctrl
ENSMUSG00000022148	Fyb	15	+	6644761	6644899	6643693	6643763	6646636	6646662	1.49421e+06	15426.7	0.72,0.61,0.63,0.541,0.517,0.744	0.412,0.333,0.346,0.233	0.296	Z2Tet2 vs Ctrl
ENSMUSG00000037211	Spry1	3	+	37640519	37640808	37639957	37640105	37642554	37644598	2.00269e+06	20009.5	1.0,1.0,0.851,1.0,0.881,0.856	0.613,0.694,0.326,0.538	0.389	Z2Tet2 vs Ctrl
ENSMUSG00000026659	Dusp12	1	-	170880572	170880691	170880129	170880226	170880914	170881028	268219	25961.1	0.799,0.908,0.953,0.906,0.675,0.803	1.0,1.0,1.0,1.0	-0.159	Z2Tet2 vs Ctrl
ENSMUSG00000026222	Sp100	1	+	85707226	85707298	85701404	85701443	85708992	85709406	297448	27917.8	0.393,0.147,0.066,0.36,0.276,0.616	0.0,0.0,0.0,0.067	0.293	Z2Tet2 vs Ctrl
ENSMUSG00000029267	Mtf2	5	+	108069161	108069363	108065715	108065965	108073306	108073454	3.15742e+06	28763.1	0.919,0.842,0.857,0.849,0.831,0.92	0.631,0.654,0.465,0.611	0.279	Z2Tet2 vs Ctrl
ENSMUSG00000037447	Arid5a	1	+	36317609	36317662	36316208	36316327	36318083	36318181	3.53052e+06	31243.1	0.91,0.978,0.985,0.943,1.0,0.837	0.729,0.731,0.858,0.764	0.172	Z2Tet2 vs Ctrl
ENSMUSG00000066839	Ecsit	9	-	22084022	22084208	22078147	22078265	22085348	22085427	80886.9	69591.9	0.813,0.866,0.713,0.939,0.696,0.787	1.0,0.947,1.0,1.0	-0.184	Z2Tet2 vs Ctrl
ENSMUSG00000038368	Focad	4	+	88196758	88197016	88185879	88186082	88229322	88229427	926433	77552.4	0.933,0.815,0.735,0.806,0.92,0.661	1.0,1.0,1.0,1.0	-0.188	Z2Tet2 vs Ctrl
ENSMUSG00000061904	Slc25a3	10	-	91122206	91122331	91119526	91119706	91123557	91123706	1.06425e+07	86744.6	1.0,1.0,1.0,1.0,1.0,1.0	0.26,0.386,1.0,0.0	0.589	Z2Tet2 vs Ctrl
ENSMUSG00000031860	Pbx4	8	+	69864311	69864550	69859079	69859153	69864823	69865014	1.12945e+07	89698.3	0.504,1.0,0.567,1.0,0.528,0.602	0.277,0.217,0.311,0.161	0.459	Z2Tet2 vs Ctrl
ENSMUSG00000022779	Top3b	16	+	16875068	16875155	16870773	16870829	16877831	16878016	2.29923e+07	178035	0.462,0.362,0.237,0.525,0.088,0.358	0.341,1.0,1.0,1.0	-0.497	Z2Tet2 vs Ctrl
ENSMUSG00000029004	Kmt2e	5	+	23446525	23446598	23434448	23434783	23450151	23450336	3.64991e+07	265746	0.188,0.153,0.202,0.226,0.215,0.171	0.095,0.003,0.179,0.021	0.118	Z2Tet2 vs Ctrl
ENSMUSG00000027104	Atf2	2	-	73870622	73870685	73863168	73863238	73873669	73873745	354356	265746	0.17,0.195,0.194,0.188,0.121,0.218	0.058,0.032,0.0,0.075	0.14	Z2Tet2 vs Ctrl
ENSMUSG00000055720	Ubl7	9	+	57911716	57911825	57911050	57911171	57912637	57912850	3.68937e+07	265746	0.749,0.827,1.0,0.652,1.0,0.634	0.452,0.57,0.575,0.536	0.277	Z2Tet2 vs Ctrl
ENSMUSG00000048271	Rbm33	5	+	28342394	28342514	28338995	28339308	28352471	28352643	3.85035e+07	271038	0.748,0.752,0.76,0.708,0.904,0.79	0.516,0.481,0.643,0.463	0.251	Z2Tet2 vs Ctrl
ENSMUSG00000036291	Ap5m1	14	+	49078694	49078922	49073969	49074194	49080235	49080375	4.00687e+07	275788	0.641,0.728,0.777,0.702,0.762,0.715	1.0,0.831,1.0,1.0	-0.237	Z2Tet2 vs Ctrl
ENSMUSG00000056962	Jmjd6	11	-	116839837	116839926	116838989	116839128	116840409	116840545	693560	466992	0.19,0.195,0.266,0.203,0.333,0.276	0.064,0.137,0.138,0.062	0.144	Z2Tet2 vs Ctrl
ENSMUSG00000024817	Uhrf2	19	+	30056234	30056494	30039063	30039297	30071242	30071461	753705	496692	0.777,0.888,0.917,0.778,0.846,0.752	0.913,0.983,1.0,1.0	-0.148	Z2Tet2 vs Ctrl
ENSMUSG00000032411	Tfdp2	9	+	96290579	96290627	96287600	96287722	96294964	96295127	1.05376e+08	679963	1.0,0.876,0.773,1.0,0.721,0.833	0.633,0.661,0.586,0.625	0.241	Z2Tet2 vs Ctrl
ENSMUSG00000090100	Ttbk2	2	-	120825241	120825315	120822472	120822608	120850055	120850418	1.08904e+08	688383	1.0,1.0,0.813,1.0,0.0,1.0	0.0,0.0,0.0,0.376	0.708	Z2Tet2 vs Ctrl
ENSMUSG00000008435	Rdh13	7	-	4444977	4445122	4444202	4444321	4445446	4445642	1.37814e+08	83696.3	0.128,0.275,0.112,0.275,0.188,0.361	0.06,0.0,0.0,0.095	0.184	Z2Tet2 vs Ctrl
ENSMUSG00000036376	Abt1	13	-	23422482	23422682	23418360	23422335	23423585	23423866	1.36236e+08	83696.3	0.954,1.0,1.0,0.951,1.0,0.971	0.838,0.888,0.844,0.923	0.106	Z2Tet2 vs Ctrl
ENSMUSG00000034252	Senp6	9	+	80089848	80089906	80067492	80067572	80092266	80092412	1.73999e+08	1.0364e+06	1.0,0.771,0.658,0.852,0.721,1.0	0.527,0.587,0.542,0.558	0.28	Z2Tet2 vs Ctrl
ENSMUSG00000029629	Phf14	6	+	11933252	11934019	11926726	11926837	11941429	11941574	2.74316e+07	1.60309e+06	0.802,0.783,0.915,0.779,0.763,0.712	0.918,0.962,0.84,0.953	-0.126	Z2Tet2 vs Ctrl
ENSMUSG00000030768	Disp1	1	-	183173495	183173623	183135354	183135876	183202951	183203039	3.72878e+08	2.13873e+06	1.0,0.807,0.898,0.774,0.513,0.76	1.0,1.0,1.0,1.0	-0.208	Z2Tet2 vs Ctrl
ENSMUSG00000024170	Telo2	17	-	25102636	25102728	25101639	25101704	25103579	25103771	3.95849e+07	2.22921e+06	0.985,1.0,1.0,1.0,1.0,0.976	0.933,0.789,0.878,0.663	0.178	Z2Tet2 vs Ctrl
ENSMUSG00000021870	Slmap	14	-	26459409	26459460	26442574	26442634	26460041	26460210	4.67526e+08	2.58584e+06	0.346,0.339,0.373,0.317,0.303,0.443	0.102,0.124,0.03,0.199	0.24	Z2Tet2 vs Ctrl
ENSMUSG00000040731	Eif4h	5	-	134624440	134624500	134621948	134622086	134625365	134625462	5.10261e+06	2.77269e+06	0.636,0.586,0.536,0.669,0.579,0.737	0.44,0.464,0.347,0.437	0.202	Z2Tet2 vs Ctrl
ENSMUSG00000026657	Frmd4a	2	+	4607998	4608070	4605969	4606066	4610966	4614043	6.58232e+07	3.51507e+06	0.082,0.021,0.048,0.029,0.077,0.0	0.193,0.18,0.106,0.304	-0.153	Z2Tet2 vs Ctrl
ENSMUSG00000038495	Otud7b	3	+	96130230	96130343	96104526	96104819	96136473	96136624	6.86436e+06	3.52651e+06	0.31,0.221,0.275,0.256,0.411,0.293	0.026,0.0,0.363,0.068	0.18	Z2Tet2 vs Ctrl
ENSMUSG00000007812	Zfp655	5	+	145235736	145235863	145233440	145233602	145237049	145238322	6.79042e+07	3.52651e+06	1.0,1.0,0.557,1.0,1.0,0.654	0.388,0.456,0.43,0.471	0.432	Z2Tet2 vs Ctrl
ENSMUSG00000032067	Pts	9	-	50528145	50528232	50526869	50526949	50528556	50528640	6.94531e+07	3.52651e+06	0.275,0.288,0.169,0.231,0.258,0.234	0.134,0.114,0.087,0.137	0.125	Z2Tet2 vs Ctrl
ENSMUSG00000040940	Arhgef1	7	+	24918519	24919351	24917894	24918000	24919630	24919776	7.88769e+07	3.94041e+06	0.858,0.979,0.888,0.911,0.799,0.918	0.784,0.768,0.784,0.681	0.138	Z2Tet2 vs Ctrl
ENSMUSG00000061904	Slc25a3	10	-	91122107	91122331	91119526	91119706	91123557	91123706	8.16266e+07	401305	1.0,1.0,1.0,1.0,1.0,1.0	0.659,0.762,1.0,0.485	0.273	Z2Tet2 vs Ctrl
ENSMUSG00000030061	Uba3	6	-	97205305	97205347	97203473	97203594	97205532	97205647	9.05155e+07	4.36857e+06	0.831,0.792,0.746,0.833,1.0,0.727	0.908,1.0,1.0,1.0	-0.155	Z2Tet2 vs Ctrl
ENSMUSG00000001419	Mef2d	3	+	88168037	88168344	88167514	88167734	88168631	88172086	9.16789e+07	4.36857e+06	0.957,0.972,0.953,0.996,0.964,0.977	0.889,0.859,0.929,0.845	0.089	Z2Tet2 vs Ctrl
ENSMUSG00000035236	Scai	2	-	39150313	39150414	39132954	39133086	39189988	39190033	9.75384e+07	4.50904e+06	0.0,0.447,0.166,0.401,0.284,0.434	0.054,0.033,0.0,0.0	0.267	Z2Tet2 vs Ctrl
ENSMUSG00000039176	Polg	7	-	79459512	79459585	79459173	79459300	79459688	79459871	9.6496e+07	4.50904e+06	0.849,0.631,0.896,0.899,0.921,0.632	1.0,1.0,1.0,1.0	-0.195	Z2Tet2 vs Ctrl
ENSMUSG00000005069	Pex5	6	-	124404132	124404243	124403811	124403907	124404629	124404720	1.09486e+09	4.98694e+06	0.286,0.209,0.316,0.24,0.283,0.172	0.452,0.487,0.498,0.365	-0.2	Z2Tet2 vs Ctrl
ENSMUSG00000090290	Tarbp1	8	-	126470018	126470088	126467033	126467182	126471301	126471399	1.38957e+09	6.23754e+06	0.544,1.0,1.0,1.0,1.0,1.0	1.0,0.799,0.932,1.0	-0.009	Z2Tet2 vs Ctrl
ENSMUSG00000007817	Zmiz1	14	+	25661266	25661521	25658106	25658273	25662939	25666743	1.45258e+09	6.42725e+06	0.586,0.609,0.597,0.651,0.652,0.585	0.741,0.822,0.878,0.778	-0.191	Z2Tet2 vs Ctrl
ENSMUSG00000021669	Col4a3bp	13	+	96616993	96617071	96616456	96616549	96624694	96624790	1.62589e+09	7.09277e+06	0.0,0.078,0.191,0.172,0.087,0.177	0.027,0.0,0.014,0.0	0.107	Z2Tet2 vs Ctrl
ENSMUSG00000042213	Zfand4	6	+	116328206	116328324	116315067	116315642	116329348	116330302	2.05187e+09	8.82675e+06	0.965,1.0,1.0,1.0,1.0,0.955	0.823,0.776,1.0,0.801	0.137	Z2Tet2 vs Ctrl
ENSMUSG00000028034	Fubp1	3	+	152214824	152214887	152213976	152214067	152215591	152215630	2.54023e+08	0.000107778752528	0.453,0.457,0.176,0.452,0.29,0.509	0.178,0.18,0.085,0.139	0.244	Z2Tet2 vs Ctrl
ENSMUSG00000039065	Fam173b	15	+	31608095	31608233	31605910	31606188	31616870	31618609	2.67342e+09	0.000111896954908	0.912,0.876,0.882,0.793,0.529,0.682	1.0,1.0,1.0,1.0	-0.221	Z2Tet2 vs Ctrl
ENSMUSG00000027763	Mbnl1	3	+	60528755	60528978	60501219	60501423	60595593	60598100	2.96523e+09	0.000122456192927	0.584,0.673,0.548,0.521,0.524,0.727	0.377,0.187,0.442,0.252	0.282	Z2Tet2 vs Ctrl
ENSMUSG00000020107	Anapc16	10	-	60002417	60002467	59996447	59996614	60002955	60002995	3.12853e+08	0.000127499749487	0.24,0.263,0.203,0.17,0.223,0.155	0.131,0.123,0.025,0.0	0.139	Z2Tet2 vs Ctrl
ENSMUSG00000029106	Add1	5	+	34598168	34598447	34573764	34573913	34601323	34601538	3.36669e+09	0.000135424002259	0.207,0.168,0.107,0.213,0.107,0.298	0.095,0.053,0.029,0.055	0.125	Z2Tet2 vs Ctrl
ENSMUSG00000028525	Pde4b	4	+	102599642	102599742	102597693	102597858	102601532	102601687	3.4272e+09	0.000136090486727	1.0,1.0,0.982,0.996,0.971,0.98	0.94,0.911,0.898,0.868	0.084	Z2Tet2 vs Ctrl
ENSMUSG00000034333	Zbed4	15	+	88754759	88754933	88751659	88751802	88779408	88784516	3.5941e+09	0.000140911272545	0.375,0.615,0.979,0.194,0.668,0.364	1.0,1.0,0.596,1.0	-0.367	Z2Tet2 vs Ctrl
ENSMUSG00000031565	Fgfr1	8	+	25555468	25555774	25532249	25532428	25557730	25557814	3.86384e+08	0.000147983264624	0.09,0.362,0.406,0.504,0.424,0.258	1.0,1.0,1.0,0.452	-0.522	Z2Tet2 vs Ctrl
ENSMUSG00000031565	Fgfr1	8	+	25555507	25555774	25532249	25532428	25557730	25557814	3.91781e+07	0.000147983264624	0.163,0.55,0.566,0.587,0.509,0.405	1.0,1.0,1.0,0.539	-0.421	Z2Tet2 vs Ctrl
ENSMUSG00000040940	Arhgef1	7	+	24919183	24919351	24917894	24918000	24919630	24919776	3.88707e+08	0.000147983264624	0.935,0.991,0.943,0.959,0.912,0.966	0.856,0.87,0.891,0.833	0.089	Z2Tet2 vs Ctrl
ENSMUSG00000039065	Fam173b	15	+	31609565	31609616	31605910	31606188	31616870	31618609	4.7377e+09	0.00017679626541	0.87,0.856,0.853,0.807,0.406,0.411	1.0,1.0,1.0,1.0	-0.3	Z2Tet2 vs Ctrl
ENSMUSG00000035696	Rnf38	4	-	44158902	44159052	44152359	44152553	44167626	44167951	5.47197e+07	0.000201765715601	0.123,0.223,0.141,0.343,0.264,0.259	0.067,0.133,0.022,0.062	0.155	Z2Tet2 vs Ctrl
ENSMUSG00000021639	Gtf2h2	13	-	100486473	100486524	100482937	100483043	100488848	100488935	5.63015e+08	0.00020515611	1.0,1.0,1.0,1.0,1.0,0.779	0.743,0.489,0.665,0.845	0.278	Z2Tet2 vs Ctrl
ENSMUSG00000038963	Slco4a1	2	+	180472660	180472833	180472404	180472570	180473102	180473167	5.86344e+06	0.000211172314183	0.862,1.0,1.0,0.968,1.0,0.924	0.652,0.87,0.887,0.586	0.21	Z2Tet2 vs Ctrl
ENSMUSG00000034035	Ccdc17	4	+	116599556	116599667	116599288	116599490	116599886	116600266	6.2687e+08	0.000220637020859	0.811,0.0,1.0,0.589,0.469,0.672	1.0,0.904,1.0,1.0	-0.386	Z2Tet2 vs Ctrl
ENSMUSG00000034035	Ccdc17	4	+	116598173	116598287	116597842	116597961	116598499	116598627	6.25668e+08	0.000220637020859	0.43,0.43,1.0,1.0,0.381,0.43	1.0,1.0,0.773,1.0	-0.331	Z2Tet2 vs Ctrl
ENSMUSG00000010608	Rbm25	12	+	83642401	83642519	83632252	83632417	83642628	83642698	7.69051e+08	0.000267638423948	0.356,0.462,0.304,0.431,0.211,0.549	0.246,0.096,0.104,0.187	0.227	Z2Tet2 vs Ctrl
ENSMUSG00000029290	Zfp326	5	+	105888700	105888839	105886316	105886428	105891117	105891316	7.98523e+08	0.00027480739984	0.585,0.891,0.929,0.831,0.772,0.685	0.951,0.971,1.0,0.974	-0.192	Z2Tet2 vs Ctrl
ENSMUSG00000026409	Pfkfb2	1	-	130697905	130698085	130691014	130691148	130698678	130698743	8.32327e+07	0.00028329315113	0.524,0.757,0.525,0.389,0.542,0.581	1.0,0.731,0.891,1.0	-0.352	Z2Tet2 vs Ctrl
ENSMUSG00000010608	Rbm25	12	+	83642401	83642519	83639127	83639191	83642628	83642698	1.05943e+10	0.000352835922514	1.0,0.756,0.689,0.888,0.84,0.841	0.651,0.591,0.434,0.486	0.295	Z2Tet2 vs Ctrl
ENSMUSG00000043411	Usp48	4	+	137636933	137636987	137634897	137635008	137637759	137637890	1.05656e+10	0.000352835922514	0.315,0.306,0.209,0.285,0.299,0.441	0.12,0.118,0.247,0.088	0.166	Z2Tet2 vs Ctrl
ENSMUSG00000020131	Pcsk4	10	-	80323482	80323600	80322989	80323175	80323672	80323776	1.13616e+10	0.000374364254486	0.456,1.0,0.501,0.774,0.62,0.715	1.0,1.0,0.841,1.0	-0.283	Z2Tet2 vs Ctrl
ENSMUSG00000034601	2700049A03Rik	12	+	71216041	71216196	71194291	71194466	71242943	71243303	1.20467e+10	0.00039276182208	0.613,0.326,0.361,0.406,0.415,0.48	0.185,0.184,0.31,0.12	0.234	Z2Tet2 vs Ctrl
ENSMUSG00000023048	Prr13	15	+	102459463	102459581	102459174	102459255	102460107	102460146	1.26871e+10	0.000409331328829	0.177,0.161,0.233,0.129,0.208,0.09	0.246,0.346,0.313,0.271	-0.128	Z2Tet2 vs Ctrl
ENSMUSG00000037447	Arid5a	1	+	36317203	36317662	36316211	36316327	36318083	36318181	1.59079e+09	0.000507952599118	0.883,0.963,0.976,0.898,1.0,0.741	0.577,0.65,0.841,0.724	0.212	Z2Tet2 vs Ctrl
ENSMUSG00000025277	Abhd6	14	+	8028236	8028389	8002901	8002963	8039747	8039904	1.75549e+10	0.0005548253861	0.612,0.74,0.808,0.794,1.0,0.884	1.0,1.0,1.0,1.0	-0.194	Z2Tet2 vs Ctrl
ENSMUSG00000035798	Zdhhc17	10	-	110962296	110962404	110961011	110961137	110967683	110967846	1.84975e+10	0.000578711444133	0.052,0.325,0.21,0.2,0.189,0.357	0.199,0.024,0.04,0.0	0.156	Z2Tet2 vs Ctrl
ENSMUSG00000050812	Ecpas	4	-	58905003	58905107	58885367	58885498	58912475	58912704	2.04091e+10	0.000632131450197	0.574,0.496,0.322,0.44,0.317,0.475	0.276,0.082,0.181,0.123	0.272	Z2Tet2 vs Ctrl
ENSMUSG00000070808	Bicra	7	-	15986912	15987089	15979350	15979986	15987478	15989440	2.16325e+10	0.000663388788085	1.0,1.0,1.0,0.955,0.904,1.0	0.689,0.737,1.0,0.409	0.268	Z2Tet2 vs Ctrl
ENSMUSG00000025137	Pcyt2	11	-	120613029	120613083	120612462	120612601	120613378	120613423	2.21497e+09	0.000672590291175	0.854,0.943,0.815,0.83,0.897,0.937	0.629,0.774,0.786,0.664	0.166	Z2Tet2 vs Ctrl
ENSMUSG00000063488	Zkscan7	9	+	122892684	122892778	122892317	122892391	122894691	122898618	2.46956e+09	0.000728474417734	1.0,0.697,0.637,0.098,0.38,0.243	0.197,0.021,0.0,0.0	0.455	Z2Tet2 vs Ctrl
ENSMUSG00000020647	Ncoa1	12	-	4249835	4249890	4249440	4249747	4253656	4253746	2.44802e+10	0.000728474417734	1.0,1.0,0.848,1.0,1.0,1.0	0.608,0.446,1.0,0.065	0.445	Z2Tet2 vs Ctrl
ENSMUSG00000025137	Pcyt2	11	-	120612845	120613083	120612204	120612601	120613378	120613423	2.43671e+10	0.000728474417734	0.758,0.877,0.684,0.76,0.803,0.866	0.449,0.671,0.572,0.521	0.238	Z2Tet2 vs Ctrl
ENSMUSG00000005069	Pex5	6	-	124404132	124404222	124403811	124403907	124404629	124404720	2.61027e+10	0.000762716414478	0.09,0.128,0.108,0.097,0.149,0.077	0.258,0.341,0.265,0.174	-0.151	Z2Tet2 vs Ctrl
ENSMUSG00000034164	Emid1	11	-	5110689	5110774	5106265	5106969	5116879	5116924	2.77957e+10	0.000804593323085	0.825,0.89,0.905,0.929,0.931,0.867	0.721,0.779,0.628,0.744	0.173	Z2Tet2 vs Ctrl
ENSMUSG00000021809	Nudt13	14	+	20297514	20297631	20294747	20294792	20300586	20300679	3.09423e+09	0.000887383928649	1.0,0.318,0.306,0.516,0.242,0.0	0.0,0.017,0.0,0.0	0.393	Z2Tet2 vs Ctrl
ENSMUSG00000032411	Tfdp2	9	+	96232681	96232748	96223093	96223198	96273838	96273942	3.405e+10	0.000967550438308	0.818,0.938,0.902,0.718,0.859,0.818	1.0,1.0,1.0,1.0	-0.158	Z2Tet2 vs Ctrl
ENSMUSG00000000154	Slc22a18	7	+	143479719	143479880	143476069	143476305	143480389	143480522	3.53318e+10	0.00099484792542	0.664,0.851,0.7,0.647,0.787,0.838	0.982,1.0,1.0,0.832	-0.206	Z2Tet2 vs Ctrl
ENSMUSG00000097365	C030034L19Rik	3	+	9404817	9404929	9403063	9403239	9410930	9411065	3.7777e+09	0.00105411442145	0.675,0.533,0.609,0.529,0.553,0.53	1.0,0.513,1.0,1.0	-0.307	Z2Tet2 vs Ctrl
ENSMUSG00000000244	Tspan32	7	+	143017200	143017284	143015580	143015667	143017578	143017673	4.30867e+09	0.00119153929158	0.574,0.642,0.527,0.616,0.564,0.603	0.436,0.492,0.376,0.426	0.155	Z2Tet2 vs Ctrl
ENSMUSG00000017421	Zfp207	11	+	80393083	80393176	80391834	80391992	80394285	80394531	4.45381e+08	0.0012207781433	0.226,0.216,0.203,0.273,0.287,0.362	0.12,0.165,0.108,0.133	0.13	Z2Tet2 vs Ctrl
ENSMUSG00000030846	Tial1	7	-	128446730	128447107	128446194	128446270	128448120	128448208	4.86162e+09	0.00132086848401	0.181,0.309,0.177,0.312,0.212,0.225	0.148,0.104,0.117,0.096	0.12	Z2Tet2 vs Ctrl
ENSMUSG00000021639	Gtf2h2	13	-	100486070	100486524	100482937	100483043	100488848	100488935	4.90769e+09	0.0013217911969	1.0,1.0,1.0,1.0,1.0,0.77	0.774,0.66,0.634,0.839	0.235	Z2Tet2 vs Ctrl
ENSMUSG00000020462	Cfap36	11	-	29234357	29234472	29230585	29230673	29244058	29244160	5.58018e+09	0.00148995717279	0.949,0.984,0.985,0.973,1.0,0.961	0.941,0.872,0.885,0.761	0.111	Z2Tet2 vs Ctrl
ENSMUSG00000027333	Smox	2	+	131522147	131522219	131520411	131521171	131524742	131525172	6.66394e+09	0.0017641227497	0.809,0.802,0.949,0.926,1.0,0.785	1.0,0.979,1.0,1.0	-0.116	Z2Tet2 vs Ctrl
ENSMUSG00000054099	Slc25a40	5	+	8442446	8442571	8440720	8440788	8443611	8443785	7.18463e+09	0.00188584450938	0.749,0.931,0.818,1.0,1.0,0.921	0.235,0.86,0.0,0.428	0.522	Z2Tet2 vs Ctrl
ENSMUSG00000051998	Lax1	1	-	133684005	133684109	133683537	133683642	133688820	133689004	7.59203e+09	0.00197603321857	0.921,1.0,0.972,0.912,0.982,0.928	0.857,0.803,0.707,0.834	0.152	Z2Tet2 vs Ctrl
ENSMUSG00000003282	Plag1	4	-	3912419	3912511	3908905	3909002	3915620	3915725	8.45847e+09	0.00218320164396	0.0,0.0,0.081,0.749,0.0,0.078	0.0,1.0,1.0,1.0	-0.599	Z2Tet2 vs Ctrl
ENSMUSG00000025786	Zdhhc3	9	-	123098922	123098974	123084213	123084310	123100262	123100592	9.28923e+09	0.00237781136218	0.553,0.702,0.572,0.906,0.662,1.0	0.488,0.0,0.0,0.278	0.541	Z2Tet2 vs Ctrl
ENSMUSG00000040751	Lat2	5	-	134606045	134606081	134605931	134605962	134606360	134606392	9.93323e+08	0.00250068143898	0.385,0.6,0.454,1.0,0.666,0.505	0.292,0.297,0.132,0.377	0.327	Z2Tet2 vs Ctrl
ENSMUSG00000040225	Prrc2c	1	-	162674098	162674151	162670724	162673656	162676690	162676817	1.00922e+11	0.00250068143898	0.396,0.333,0.355,0.552,0.583,0.598	0.268,0.269,0.296,0.201	0.211	Z2Tet2 vs Ctrl
ENSMUSG00000041130	Zfp598	17	+	24678595	24678713	24677834	24678052	24679036	24679224	9.85667e+09	0.00250068143898	1.0,1.0,1.0,1.0,1.0,0.931	0.893,0.815,1.0,0.888	0.09	Z2Tet2 vs Ctrl
ENSMUSG00000029101	Rgs12	5	+	35030467	35030621	35030010	35030090	35031870	35033591	1.00634e+11	0.00250068143898	0.809,0.734,0.839,0.685,0.798,0.857	0.987,1.0,0.544,1.0	-0.096	Z2Tet2 vs Ctrl
ENSMUSG00000043183	Simc1	13	+	54528303	54528536	54523969	54526672	54529153	54529223	1.06538e+10	0.00261889976908	0.745,0.622,0.925,0.822,1.0,0.53	0.886,1.0,1.0,1.0	-0.198	Z2Tet2 vs Ctrl
ENSMUSG00000040174	Alkbh3	2	-	94001424	94001513	93981515	93981614	94003052	94003156	1.11052e+11	0.00267874390894	0.953,0.957,1.0,0.854,1.0,0.924	0.603,0.727,0.824,0.762	0.219	Z2Tet2 vs Ctrl
ENSMUSG00000049550	Clip1	5	-	123635173	123635278	123630224	123631169	123640493	123640554	1.11567e+10	0.00267874390894	0.27,0.268,0.237,0.201,0.22,0.24	0.126,0.104,0.0,0.111	0.154	Z2Tet2 vs Ctrl
ENSMUSG00000026409	Pfkfb2	1	-	130697016	130698085	130689182	130691148	130698678	130698743	1.10351e+11	0.00267874390894	0.698,0.831,0.595,0.463,0.537,0.674	1.0,0.741,0.92,1.0	-0.282	Z2Tet2 vs Ctrl
ENSMUSG00000032582	Rbm6	9	-	107861622	107861729	107860348	107860459	107872648	107872771	1.14672e+11	0.00273211435941	0.14,0.149,0.077,0.159,0.134,0.201	0.018,0.092,0.0,0.0	0.116	Z2Tet2 vs Ctrl
ENSMUSG00000040345	Arhgap9	10	+	127324344	127324459	127323706	127323830	127325118	127325199	1.21225e+10	0.00286618238864	0.347,0.296,0.545,0.465,0.532,0.283	0.626,0.639,0.699,0.603	-0.23	Z2Tet2 vs Ctrl
ENSMUSG00000029290	Zfp326	5	+	105888433	105888839	105886316	105886428	105891117	105891316	1.2504e+11	0.00293397693802	0.696,0.931,0.956,0.896,0.851,0.801	0.967,0.983,1.0,0.984	-0.128	Z2Tet2 vs Ctrl
ENSMUSG00000003282	Plag1	4	-	3905446	3905805	3900995	3904947	3908905	3909002	1.2622e+11	0.00293939704551	0.406,0.507,0.752,0.313,0.12,0.184	1.0,1.0,0.484,1.0	-0.491	Z2Tet2 vs Ctrl
ENSMUSG00000040174	Alkbh3	2	-	94001424	94001513	93996182	93996392	94003052	94003156	1.48465e+11	0.00341572670351	0.716,0.883,0.733,0.79,0.754,0.779	0.582,0.548,0.692,0.536	0.186	Z2Tet2 vs Ctrl
ENSMUSG00000056962	Jmjd6	11	-	116839837	116839931	116838989	116839128	116840409	116840545	1.48879e+10	0.00341572670351	0.228,0.242,0.277,0.256,0.472,0.314	0.136,0.163,0.119,0.126	0.162	Z2Tet2 vs Ctrl
ENSMUSG00000011158	Brf1	12	-	112983026	112983058	112979684	112979757	112983732	112983849	1.50408e+11	0.00342543658122	0.679,0.653,0.789,0.428,0.596,0.492	0.854,0.802,1.0,1.0	-0.308	Z2Tet2 vs Ctrl
ENSMUSG00000031093	Dock11	X	+	36009942	36009981	36009338	36009450	36011631	36011810	1.52228e+11	0.00344158080345	0.378,0.507,0.315,0.543,0.442,0.627	0.292,0.188,0.256,0.251	0.222	Z2Tet2 vs Ctrl
ENSMUSG00000027394	Ttl	2	+	129068854	129068933	129065941	129066303	129075855	129076088	1.56538e+11	0.00351336713873	0.874,0.877,0.879,0.768,0.981,0.763	1.0,1.0,1.0,1.0	-0.143	Z2Tet2 vs Ctrl
ENSMUSG00000087174	5530601H04Rik	X	-	105043129	105043304	105038816	105039812	105044001	105044111	1.67498e+11	0.003732308073	0.04,0.09,0.03,0.044,0.0,0.066	0.203,0.208,0.056,0.161	-0.112	Z2Tet2 vs Ctrl
ENSMUSG00000020069	Hnrnph3	10	-	63018759	63018898	63018040	63018225	63019392	63019527	1.82678e+10	0.0040414957867	0.38,0.435,0.6,0.457,0.51,0.344	0.602,0.664,0.679,0.623	-0.188	Z2Tet2 vs Ctrl
ENSMUSG00000025144	Cenpx	11	-	120711843	120711895	120711702	120711756	120713692	120713738	1.84281e+10	0.00404803358969	0.941,0.956,0.878,0.944,0.962,0.988	0.833,0.891,0.69,0.825	0.135	Z2Tet2 vs Ctrl
ENSMUSG00000057551	Zfp317	9	+	19641963	19642103	19641065	19641254	19642597	19642724	2.00116e+11	0.00436493180699	0.867,0.88,0.891,0.98,0.905,0.761	1.0,0.96,1.0,1.0	-0.109	Z2Tet2 vs Ctrl
ENSMUSG00000007812	Zfp655	5	+	145235305	145235391	145233440	145233602	145237049	145237848	2.0839e+11	0.00451361505031	1.0,1.0,0.642,1.0,1.0,0.704	0.183,0.717,0.388,0.603	0.418	Z2Tet2 vs Ctrl
ENSMUSG00000038535	Zfp280d	9	+	72339011	72339048	72338745	72338864	72360285	72360341	2.21486e+11	0.0047639403362	0.58,0.887,0.853,0.896,1.0,0.743	1.0,0.94,1.0,1.0	-0.158	Z2Tet2 vs Ctrl
ENSMUSG00000042133	Ppig	2	+	69731745	69731813	69723092	69723363	69732196	69732274	2.23713e+11	0.00477866745774	0.934,0.979,0.891,0.806,0.909,0.782	1.0,1.0,1.0,0.984	-0.112	Z2Tet2 vs Ctrl
ENSMUSG00000038535	Zfp280d	9	+	72351524	72351570	72338745	72338864	72360285	72360341	2.25897e+11	0.00479227157041	0.569,0.9,0.713,0.848,1.0,0.74	1.0,0.918,1.0,1.0	-0.185	Z2Tet2 vs Ctrl
ENSMUSG00000015748	Prpf3	3	-	95849694	95849790	95848914	95849061	95851562	95851693	2.36949e+11	0.00499252777065	0.131,0.172,0.12,0.306,0.243,0.162	0.077,0.089,0.0,0.046	0.136	Z2Tet2 vs Ctrl
ENSMUSG00000042210	Abhd14a	9	-	106445525	106445829	106444089	106444306	106447530	106447620	2.39634e+11	0.0050149842988	0.539,0.614,0.559,0.498,0.356,0.635	0.423,0.281,0.33,0.205	0.224	Z2Tet2 vs Ctrl
ENSMUSG00000105652	4930519L02Rik	3	+	143024099	143024167	143020861	143020916	143040501	143040681	2.61854e+10	0.00544323338077	0.139,0.124,0.102,0.17,0.134,0.153	0.016,0.097,0.0,0.025	0.103	Z2Tet2 vs Ctrl
ENSMUSG00000038346	Zfp384	6	+	125024413	125024552	125024032	125024270	125024745	125024767	2.84236e+11	0.00586909076755	1.0,1.0,0.877,0.906,0.74,1.0	0.794,0.748,0.457,0.574	0.277	Z2Tet2 vs Ctrl
ENSMUSG00000021262	Evl	12	+	108683347	108683410	108683194	108683261	108686049	108686116	2.91077e+10	0.00597054042939	0.802,0.646,0.739,0.881,0.709,0.89	0.588,0.648,0.413,0.504	0.24	Z2Tet2 vs Ctrl
ENSMUSG00000079036	Alkbh1	12	-	87441270	87441343	87440305	87440414	87441642	87441780	3.05824e+11	0.00623177552777	0.129,0.062,0.153,0.267,0.097,0.29	0.365,0.281,0.402,0.376	-0.19	Z2Tet2 vs Ctrl
ENSMUSG00000020076	Ddx50	10	-	62647533	62647643	62646913	62647201	62651024	62651203	3.10073e+10	0.00627705315282	0.519,0.617,0.408,0.526,0.48,0.588	0.312,0.203,0.223,0.445	0.227	Z2Tet2 vs Ctrl
ENSMUSG00000060261	Gtf2i	5	-	134272523	134272586	134266542	134266656	134274538	134274595	3.44752e+11	0.00693377017325	0.826,0.774,0.682,0.807,0.75,0.833	0.612,0.633,0.631,0.689	0.137	Z2Tet2 vs Ctrl
ENSMUSG00000034252	Senp6	9	+	80087429	80087523	80066902	80067572	80092266	80092412	3.49707e+10	0.00698805768393	1.0,0.816,0.649,0.814,0.836,1.0	0.582,0.711,0.597,0.701	0.205	Z2Tet2 vs Ctrl
ENSMUSG00000030156	Cd69	6	-	129271334	129271457	129269988	129270188	129275221	129275369	3.76999e+09	0.00748511733015	0.903,1.0,1.0,0.928,1.0,0.925	0.803,0.84,0.908,0.904	0.096	Z2Tet2 vs Ctrl
ENSMUSG00000087174	5530601H04Rik	X	-	105043129	105043304	105042658	105042817	105044001	105044111	3.96745e+11	0.00782700234374	0.796,0.757,0.167,0.545,0.0,1.0	1.0,1.0,1.0,1.0	-0.456	Z2Tet2 vs Ctrl
ENSMUSG00000031229	Atrx	X	-	105899880	105899993	105890916	105890972	105928958	105929397	4.25613e+08	0.00834335883555	1.0,0.922,0.883,1.0,1.0,0.82	0.965,1.0,0.61,1.0	0.044	Z2Tet2 vs Ctrl
ENSMUSG00000015214	Mtmr1	X	+	71393295	71393445	71392515	71392599	71394276	71394465	4.40545e+10	0.0085817686805	1.0,0.964,0.941,1.0,0.873,1.0	0.801,0.9,0.704,0.765	0.17	Z2Tet2 vs Ctrl
ENSMUSG00000056260	Lrif1	3	+	106731662	106733142	106721935	106722106	106734357	106734639	4.82197e+11	0.00933442831993	0.927,0.849,0.839,0.899,0.707,0.823	0.705,0.556,0.638,0.624	0.21	Z2Tet2 vs Ctrl
ENSMUSG00000028797	Tmem234	4	+	129601406	129601625	129600982	129601134	129602194	129602261	5.02654e+09	0.00967000098945	0.194,0.355,0.216,0.272,0.234,0.274	0.155,0.122,0.112,0.142	0.125	Z2Tet2 vs Ctrl
ENSMUSG00000035696	Rnf38	4	-	44158989	44159052	44152359	44152553	44167626	44167922	5.05838e+11	0.00967118243271	0.0,0.195,0.067,0.264,0.231,0.246	0.0,0.094,0.045,0.046	0.121	Z2Tet2 vs Ctrl
ENSMUSG00000025157	Zdhhc16	19	+	41939856	41939904	41939599	41939733	41940649	41940735	5.25465e+10	0.00998480812435	0.376,0.545,0.481,0.307,0.567,0.535	0.256,0.032,0.293,0.363	0.232	Z2Tet2 vs Ctrl
ENSMUSG00000055541	Lair1	7	-	4055796	4055953	4028706	4029036	4063068	4063116	5.73682e+10	0.0107688893203	0.728,0.799,0.895,0.661,1.0,0.532	1.0,0.953,1.0,1.0	-0.219	Z2Tet2 vs Ctrl
ENSMUSG00000038302	Afg1l	10	-	42438353	42438405	42426485	42426587	42454306	42454530	5.73178e+10	0.0107688893203	1.0,0.426,0.65,0.497,0.965,0.886	0.886,1.0,1.0,1.0	-0.234	Z2Tet2 vs Ctrl
ENSMUSG00000040621	Gemin8	X	+	166176844	166177079	166170453	166170550	166178791	166178830	5.80619e+10	0.0108334387075	0.7,0.341,0.41,0.053,0.519,0.072	0.42,0.0,0.0,0.0	0.244	Z2Tet2 vs Ctrl
ENSMUSG00000040447	Spns2	11	-	72454053	72454217	72451637	72453115	72456302	72456368	6.19742e+10	0.0114257605313	1.0,1.0,1.0,0.975,0.962,1.0	0.948,0.914,0.781,0.789	0.131	Z2Tet2 vs Ctrl
ENSMUSG00000019338	Zfp687	3	-	95013832	95013928	95011968	95012476	95015110	95015224	6.19114e+10	0.0114257605313	0.82,1.0,0.685,1.0,1.0,1.0	0.634,0.501,1.0,0.399	0.284	Z2Tet2 vs Ctrl
ENSMUSG00000039997	Ifi203	1	-	173933782	173933926	173928274	173929516	173935009	173935177	6.44397e+09	0.011675488332	0.721,0.864,0.857,0.413,0.658,0.869	0.567,0.345,0.451,0.466	0.273	Z2Tet2 vs Ctrl
ENSMUSG00000028459	Cd72	4	-	43453640	43453712	43453082	43453172	43454241	43454349	6.43027e+10	0.011675488332	0.89,0.959,0.889,0.746,0.801,0.736	0.758,0.709,0.658,0.623	0.15	Z2Tet2 vs Ctrl
ENSMUSG00000059897	Zfp930	8	+	69226671	69226729	69226342	69226469	69227842	69228980	6.44596e+10	0.011675488332	1.0,0.952,0.965,0.853,1.0,0.977	0.677,0.606,1.0,0.431	0.279	Z2Tet2 vs Ctrl
ENSMUSG00000024392	Bag6	17	+	35142497	35142605	35142306	35142384	35142726	35142839	6.7161e+10	0.0120940501485	0.93,0.886,0.837,0.939,0.782,0.912	0.784,0.728,0.68,0.806	0.132	Z2Tet2 vs Ctrl
ENSMUSG00000019861	Gopc	10	-	52357341	52357365	52354571	52354747	52358772	52358937	6.79125e+10	0.0121586987804	0.127,0.08,0.046,0.096,0.0,0.0	0.234,0.299,0.177,0.096	-0.143	Z2Tet2 vs Ctrl
ENSMUSG00000035953	Pip4p1	14	-	50929201	50929307	50929005	50929058	50929583	50929690	7.34716e+10	0.0130783704178	0.96,0.983,0.982,0.965,1.0,0.983	0.892,0.854,1.0,0.707	0.116	Z2Tet2 vs Ctrl
ENSMUSG00000024082	Ndufaf7	17	+	78944940	78945084	78943833	78943944	78946295	78948052	7.93581e+10	0.014045484732	0.838,0.847,0.886,0.89,0.77,0.792	0.962,0.903,1.0,0.972	-0.122	Z2Tet2 vs Ctrl
ENSMUSG00000040139	9430038I01Rik	7	-	137376954	137377117	137376136	137376351	137387370	137387433	8.01279e+10	0.0141011522164	0.151,0.067,0.051,0.115,0.039,0.153	0.0,0.011,0.0,0.0	0.093	Z2Tet2 vs Ctrl
ENSMUSG00000022855	Senp2	16	+	22035532	22036646	22032103	22032164	22038536	22038668	8.06183e+09	0.0141073002588	0.728,0.977,0.928,0.799,0.883,0.839	1.0,1.0,1.0,1.0	-0.141	Z2Tet2 vs Ctrl
ENSMUSG00000052917	Senp7	16	+	56089383	56089464	56082355	56082408	56097339	56097431	8.21292e+10	0.0142111069774	1.0,0.894,0.78,0.84,0.658,0.94	0.765,0.495,0.493,0.582	0.268	Z2Tet2 vs Ctrl
ENSMUSG00000029062	Cdk11b	4	+	155625726	155625773	155625530	155625654	155626773	155626889	8.19368e+10	0.0142111069774	0.458,0.627,0.393,0.395,0.347,0.714	0.193,0.303,0.207,0.287	0.241	Z2Tet2 vs Ctrl
ENSMUSG00000041481	Serpina3g	12	+	104237194	104237286	104236259	104236318	104237877	104238259	8.42116e+10	0.014490485409	0.685,0.696,0.638,0.667,0.601,0.719	0.369,0.433,0.572,0.513	0.196	Z2Tet2 vs Ctrl
ENSMUSG00000035829	Ppp1r26	2	+	28448691	28448908	28447940	28447982	28450301	28450506	8.52668e+10	0.0145909858791	0.517,0.419,0.34,0.367,0.154,0.39	0.758,1.0,0.246,1.0	-0.387	Z2Tet2 vs Ctrl
ENSMUSG00000030695	Aldoa	7	-	126797973	126798126	126797643	126797776	126798822	126798912	8.70652e+10	0.0148168631818	1.0,1.0,1.0,1.0,0.842,1.0	1.0,0.772,0.685,0.737	0.175	Z2Tet2 vs Ctrl
ENSMUSG00000060470	Adgrg3	8	+	95034949	95035096	95033357	95033493	95036440	95036480	8.92824e+10	0.0151033550229	0.993,1.0,0.977,1.0,0.969,0.996	0.842,0.98,0.861,0.799	0.119	Z2Tet2 vs Ctrl
ENSMUSG00000038005	Hpf1	8	+	60903999	60904087	60890450	60890536	60905547	60905720	8.97239e+10	0.0151033550229	1.0,1.0,0.97,0.995,0.972,0.941	0.889,0.952,0.725,0.823	0.132	Z2Tet2 vs Ctrl
ENSMUSG00000032212	Sltm	9	+	70561775	70561973	70559036	70559101	70562813	70562861	9.108e+10	0.0152487549296	1.0,0.932,0.89,0.925,1.0,1.0	0.912,0.782,0.603,0.777	0.189	Z2Tet2 vs Ctrl
ENSMUSG00000026201	Stk16	1	+	75213132	75213228	75212885	75213006	75213575	75213697	9.74139e+09	0.016221515618	0.943,0.945,0.954,0.958,0.881,0.934	0.809,0.794,0.945,0.802	0.098	Z2Tet2 vs Ctrl
ENSMUSG00000029283	Cdc7	5	+	106974600	106974696	106973776	106974020	106975484	106975660	0.00010162054281015465	0.0168315137565	0.646,0.866,0.827,0.782,0.873,0.543	0.636,0.448,0.587,0.478	0.219	Z2Tet2 vs Ctrl
ENSMUSG00000056724	Nbeal2	9	-	110641410	110641491	110639779	110639863	110641770	110641877	0.00010785828405934783	0.0177696522988	0.249,0.247,0.303,0.393,0.409,0.197	0.471,0.443,0.493,0.583	-0.198	Z2Tet2 vs Ctrl
ENSMUSG00000029470	P2rx4	5	+	122724593	122724674	122719129	122719226	122724989	122725131	0.00011618717199879391	0.0186412821648	0.826,0.811,0.835,0.763,0.734,0.699	0.955,1.0,0.81,0.885	-0.135	Z2Tet2 vs Ctrl
ENSMUSG00000034164	Emid1	11	-	5109543	5109634	5106264	5106969	5116879	5116924	0.00011796375243944279	0.0186412821648	0.232,0.474,0.536,0.704,0.622,0.575	0.132,0.271,0.422,0.096	0.294	Z2Tet2 vs Ctrl
ENSMUSG00000003812	Dnase2a	8	+	84909525	84909690	84908984	84909162	84909771	84909969	0.0001145773508156589	0.0186412821648	0.971,0.952,0.856,0.913,0.974,0.946	0.821,0.82,0.461,0.771	0.217	Z2Tet2 vs Ctrl
ENSMUSG00000021870	Slmap	14	-	26459903	26459954	26442574	26442634	26460041	26460210	0.00011587238571841851	0.0186412821648	0.322,0.152,0.3,0.195,0.442,0.487	0.115,0.165,0.218,0.049	0.18	Z2Tet2 vs Ctrl
ENSMUSG00000057858	Fam204a	19	-	60220489	60220577	60220329	60220360	60221053	60221304	0.0001178620188920787	0.0186412821648	0.885,0.733,0.649,0.86,0.92,0.932	0.757,0.586,0.45,0.614	0.228	Z2Tet2 vs Ctrl
ENSMUSG00000038766	Gabpb2	3	-	95216213	95216268	95206462	95206602	95217588	95217694	0.00011414327881820174	0.0186412821648	1.0,0.466,1.0,0.63,0.563,0.765	0.896,1.0,0.921,1.0	-0.217	Z2Tet2 vs Ctrl
ENSMUSG00000026201	Stk16	1	+	75213112	75213228	75212885	75213006	75213575	75213697	0.00011650175780208993	0.0186412821648	0.91,0.89,0.901,0.915,0.797,0.878	0.666,0.638,0.891,0.608	0.181	Z2Tet2 vs Ctrl
ENSMUSG00000024002	Brd4	17	-	32253040	32253200	32229416	32229735	32284517	32284677	0.00011766116742750743	0.0186412821648	0.365,0.257,0.407,0.41,0.182,0.323	0.12,0.126,0.289,0.132	0.157	Z2Tet2 vs Ctrl
ENSMUSG00000037348	Paqr7	4	+	134500599	134500683	134496974	134497036	134506802	134507546	0.00012035063720639005	0.0189219303868	0.0,0.0,0.0,0.0,0.0,0.0	0.265,0.0,0.185,0.151	-0.15	Z2Tet2 vs Ctrl
ENSMUSG00000096054	Syne1	10	-	5045265	5045334	5043610	5043753	5047530	5047858	0.00013160405874346193	0.0205867298559	1.0,1.0,1.0,0.883,1.0,1.0	0.779,0.886,1.0,0.845	0.103	Z2Tet2 vs Ctrl
ENSMUSG00000022160	Mettl3	14	-	52298639	52298815	52297868	52298085	52299700	52300105	0.00013855228525561092	0.0214714030137	0.759,0.797,0.798,0.814,0.798,0.675	0.804,0.955,0.981,0.917	-0.141	Z2Tet2 vs Ctrl
ENSMUSG00000032384	Csnk1g1	9	+	66019801	66019912	66012746	66012854	66032238	66032345	0.00013864593687240578	0.0214714030137	0.612,0.924,0.849,1.0,0.887,0.622	1.0,1.0,1.0,1.0	-0.184	Z2Tet2 vs Ctrl
ENSMUSG00000025404	R3hdm2	10	+	127462187	127462283	127459466	127459575	127464981	127465013	0.00014450721172432068	0.0222677704912	0.767,0.893,0.795,0.872,0.821,0.769	0.882,1.0,0.889,0.914	-0.102	Z2Tet2 vs Ctrl
ENSMUSG00000032582	Rbm6	9	-	107833433	107833507	107800698	107800773	107860348	107860459	0.00014590176252360365	0.0223625657938	0.974,1.0,0.74,1.0,0.78,1.0	0.811,0.604,0.903,0.635	0.177	Z2Tet2 vs Ctrl
ENSMUSG00000026222	Sp100	1	+	85704942	85705058	85701404	85701443	85707226	85707298	0.0001465663918942539	0.0223625657938	0.809,0.879,0.945,0.838,0.896,0.695	1.0,0.95,1.0,0.929	-0.126	Z2Tet2 vs Ctrl
ENSMUSG00000079553	Kifc1	17	-	33885848	33885902	33885167	33885218	33886575	33886675	0.000147504740103388	0.0223954133099	1.0,1.0,1.0,1.0,1.0,1.0	0.893,0.825,1.0,0.833	0.112	Z2Tet2 vs Ctrl
ENSMUSG00000066839	Ecsit	9	-	22084022	22084208	22078147	22078265	22085356	22085438	0.00015188420762390908	0.0229478515255	0.768,1.0,0.796,0.829,0.719,0.532	1.0,0.915,0.932,1.0	-0.188	Z2Tet2 vs Ctrl
ENSMUSG00000039759	Thap3	4	-	151983634	151983736	151982638	151983352	151985668	151985861	0.0001591301291259395	0.0239259101428	0.714,0.818,0.946,0.713,1.0,0.448	0.634,0.611,0.588,0.485	0.194	Z2Tet2 vs Ctrl
ENSMUSG00000020124	Usp15	10	-	123163592	123163654	123146793	123146938	123168226	123168372	0.00016468597920149541	0.0246416368783	0.936,0.66,0.862,0.905,1.0,0.862	0.973,1.0,1.0,1.0	-0.122	Z2Tet2 vs Ctrl
ENSMUSG00000036501	Fam13b	18	-	34448025	34448121	34445531	34445615	34448367	34448451	0.00017066590893699551	0.0254136307572	0.741,0.763,0.896,0.916,0.749,0.847	0.974,0.897,0.936,0.943	-0.119	Z2Tet2 vs Ctrl
ENSMUSG00000032567	Aste1	9	+	105402717	105402776	105401475	105401686	105403395	105403591	0.0001744914382101337	0.0258589632329	0.278,0.285,0.356,0.705,0.199,0.301	0.644,0.434,1.0,1.0	-0.416	Z2Tet2 vs Ctrl
ENSMUSG00000025145	Lrrc45	11	+	120718649	120718720	120718441	120718553	120719465	120719558	0.00018225918496528326	0.0268814939806	0.683,1.0,1.0,0.77,0.811,0.495	0.938,1.0,1.0,1.0	-0.191	Z2Tet2 vs Ctrl
ENSMUSG00000032178	Ilf3	9	+	21388111	21388150	21387699	21387797	21388523	21388753	0.00018638334331322337	0.0273594847983	0.678,0.604,0.521,0.617,0.514,0.674	0.413,0.475,0.284,0.438	0.199	Z2Tet2 vs Ctrl
ENSMUSG00000051984	Sec31b	19	-	44528665	44528896	44526997	44527072	44534240	44534383	0.0001873256251655464	0.0273680971144	0.32,1.0,0.354,0.677,0.37,1.0	0.44,1.0,1.0,1.0	-0.24	Z2Tet2 vs Ctrl
ENSMUSG00000036555	Iqce	5	-	140669021	140669120	140666028	140666208	140670466	140670567	0.000188719328816922	0.0274422712274	0.295,0.35,1.0,0.415,0.38,0.717	0.204,0.245,0.0,0.197	0.365	Z2Tet2 vs Ctrl
ENSMUSG00000029106	Add1	5	+	34598269	34598447	34573768	34573913	34601323	34601538	0.0001966629533503017	0.0283999630987	0.131,0.083,0.049,0.106,0.064,0.178	0.044,0.0,0.023,0.02	0.08	Z2Tet2 vs Ctrl
ENSMUSG00000034867	Ankrd27	7	+	35622304	35622349	35620542	35620662	35625646	35625766	0.00019713918788022422	0.0283999630987	0.91,0.955,0.908,0.917,0.939,1.0	0.83,0.821,0.714,0.833	0.139	Z2Tet2 vs Ctrl
ENSMUSG00000043065	Spice1	16	+	44384670	44384773	44382018	44382202	44385618	44385706	0.00019837972165737128	0.0284463662912	0.927,1.0,1.0,1.0,0.919,0.522	1.0,0.821,1.0,0.784	-0.007	Z2Tet2 vs Ctrl
ENSMUSG00000000838	Fmr1	X	+	68705860	68705923	68705248	68705380	68708041	68708128	0.00019980084119208819	0.0285181173007	0.553,0.52,0.626,0.609,0.543,0.811	0.444,0.323,0.356,0.429	0.222	Z2Tet2 vs Ctrl
ENSMUSG00000000673	Haao	17	-	83835190	83835234	83832326	83832395	83835474	83835564	0.00020658245087390448	0.0293508176648	0.881,1.0,0.959,1.0,1.0,0.901	0.797,0.849,0.462,0.82	0.225	Z2Tet2 vs Ctrl
ENSMUSG00000031304	Il2rg	X	-	101266180	101266343	101265375	101265442	101267310	101267495	0.00021361195183489112	0.0300736499281	1.0,1.0,1.0,1.0,1.0,0.974	0.911,0.89,1.0,0.785	0.099	Z2Tet2 vs Ctrl
ENSMUSG00000046111	Cep295	9	-	15325506	15325746	15324148	15324291	15326074	15326177	0.00021302607200557322	0.0300736499281	0.852,0.701,0.951,0.798,0.882,0.93	0.777,0.604,0.573,0.557	0.225	Z2Tet2 vs Ctrl
ENSMUSG00000030451	Herc2	7	+	56202100	56202208	56197055	56197209	56203775	56203907	0.00022250630197262478	0.0311841071991	1.0,0.794,0.816,0.831,1.0,1.0	0.801,0.582,0.635,0.749	0.215	Z2Tet2 vs Ctrl
ENSMUSG00000023044	Csad	15	-	102178780	102178832	102177318	102177786	102178960	102179160	0.00023870192751107577	0.0331538780305	0.859,0.867,0.917,0.844,0.848,0.773	1.0,0.907,1.0,1.0	-0.125	Z2Tet2 vs Ctrl
ENSMUSG00000069631	Strada	11	-	106184561	106184619	106173678	106173781	106187100	106187180	0.00023856730121896152	0.0331538780305	0.19,0.372,0.276,0.293,0.463,0.125	0.522,0.427,0.519,0.564	-0.221	Z2Tet2 vs Ctrl
ENSMUSG00000027829	Ccnl1	3	-	65955129	65955276	65951433	65951554	65956852	65956962	0.0002430672396970257	0.0336094714961	0.521,0.448,0.536,0.393,0.533,0.415	0.31,0.365,0.375,0.288	0.14	Z2Tet2 vs Ctrl
ENSMUSG00000025404	R3hdm2	10	+	127481692	127481794	127476519	127476698	127483975	127484218	0.0002455021519303102	0.0337952806744	0.13,0.12,0.143,0.097,0.158,0.018	0.138,0.281,0.232,0.286	-0.123	Z2Tet2 vs Ctrl
ENSMUSG00000036644	Tbc1d9b	11	+	50168168	50168225	50163824	50163896	50168695	50168802	0.00024848614199257657	0.0340546959112	0.856,0.805,0.741,0.84,0.794,0.788	0.636,0.67,0.686,0.734	0.122	Z2Tet2 vs Ctrl
ENSMUSG00000043987	Cep164	9	-	45785777	45785921	45779689	45779836	45787425	45787511	0.00025218396898551987	0.0344092249841	0.0,0.569,0.629,0.576,0.127,0.266	0.841,1.0,1.0,0.56	-0.489	Z2Tet2 vs Ctrl
ENSMUSG00000025357	Dgka	10	-	128734087	128734137	128733564	128733639	128735830	128735908	0.00026141077204633323	0.0355117361517	0.966,0.986,1.0,1.0,1.0,1.0	0.848,0.788,1.0,0.924	0.102	Z2Tet2 vs Ctrl
ENSMUSG00000037447	Arid5a	1	+	36317203	36317324	36316208	36316327	36318083	36318181	0.0002729416876768864	0.0365503754452	0.913,0.969,0.978,0.911,1.0,0.76	0.495,0.709,0.893,0.772	0.205	Z2Tet2 vs Ctrl
ENSMUSG00000026575	Nme7	1	+	164312855	164312938	164308072	164308250	164328292	164328400	0.00027377674436712685	0.0365503754452	0.933,0.924,0.926,0.806,0.834,0.608	1.0,1.0,1.0,1.0	-0.162	Z2Tet2 vs Ctrl
ENSMUSG00000020253	Ppm1m	9	-	106197226	106197339	106196803	106196888	106197741	106197996	0.0002721305948404362	0.0365503754452	0.874,1.0,1.0,1.0,0.955,1.0	0.88,0.935,0.784,0.842	0.111	Z2Tet2 vs Ctrl
ENSMUSG00000024423	Impact	18	+	12975978	12976031	12974712	12974841	12976468	12976531	0.0002712207527216792	0.0365503754452	1.0,1.0,1.0,1.0,1.0,1.0	0.909,0.893,1.0,0.835	0.091	Z2Tet2 vs Ctrl
ENSMUSG00000022855	Senp2	16	+	22011493	22011619	22009511	22009742	22014123	22014257	0.00027608133478806973	0.0366998591519	1.0,1.0,1.0,1.0,1.0,1.0	0.783,0.888,0.874,0.913	0.135	Z2Tet2 vs Ctrl
ENSMUSG00000052760	A630001G21Rik	1	-	85726458	85726615	85723097	85723387	85736471	85736629	0.0002780569212673667	0.0368045171898	1.0,1.0,1.0,1.0,1.0,1.0	1.0,0.752,0.513,0.835	0.225	Z2Tet2 vs Ctrl
ENSMUSG00000026918	Brd3	2	-	27453399	27453450	27452832	27453074	27454312	27454504	0.000282679983196199	0.0372572217853	0.14,0.107,0.092,0.242,0.13,0.264	0.031,0.013,0.0,0.152	0.114	Z2Tet2 vs Ctrl
ENSMUSG00000031631	Cfap97	8	+	46164761	46164896	46163691	46163749	46169558	46170795	0.0002842102620308484	0.03730018833	0.512,0.252,0.198,0.297,0.437,0.257	0.138,0.0,0.019,0.196	0.237	Z2Tet2 vs Ctrl
ENSMUSG00000062822	4833420G17Rik	13	+	119464564	119464690	119462783	119463119	119466073	119466304	0.0002970919877350875	0.0388262874942	0.261,0.342,0.402,0.406,0.335,0.322	0.564,0.422,0.655,0.651	-0.228	Z2Tet2 vs Ctrl
ENSMUSG00000038876	Rnf146	10	-	29361284	29361345	29354291	29354447	29361963	29362026	0.0003010869195930743	0.0391830468931	0.219,0.163,0.198,0.152,0.033,0.047	0.292,0.226,0.479,0.309	-0.191	Z2Tet2 vs Ctrl
ENSMUSG00000025925	Terf1	1	+	15833400	15833489	15831506	15831566	15838181	15838288	0.00030237050560200096	0.039185446318	0.776,0.738,0.843,0.834,0.844,0.775	0.822,0.919,0.895,1.0	-0.107	Z2Tet2 vs Ctrl
ENSMUSG00000028463	Car9	4	+	43511826	43511984	43510196	43510263	43512411	43512438	0.00031056564789133656	0.0400797908839	1.0,0.206,0.589,1.0,0.536,0.808	1.0,1.0,1.0,1.0	-0.31	Z2Tet2 vs Ctrl
ENSMUSG00000040785	Ttc3	16	+	94384345	94384388	94383911	94384066	94384783	94384934	0.0003142868297638657	0.0403917260509	0.631,0.474,0.783,0.58,0.797,0.381	0.752,1.0,1.0,0.871	-0.298	Z2Tet2 vs Ctrl
ENSMUSG00000019982	Myb	10	-	21144968	21145325	21142961	21143092	21146185	21146440	0.00032364933389394945	0.0414231025566	0.171,0.138,0.147,0.132,0.172,0.108	0.225,0.217,0.284,0.222	-0.092	Z2Tet2 vs Ctrl
ENSMUSG00000004980	Hnrnpa2b1	6	-	51464427	51464547	51464088	51464211	51465178	51465241	0.0003300619222250667	0.0420699914283	0.619,0.651,0.729,0.639,0.72,0.545	0.747,0.778,0.825,0.749	-0.124	Z2Tet2 vs Ctrl
ENSMUSG00000026222	Sp100	1	+	85681085	85681139	85679058	85679109	85691974	85692049	0.0003461976153806834	0.0439458145131	0.922,0.82,0.822,0.829,0.893,0.884	0.722,0.695,0.738,0.801	0.123	Z2Tet2 vs Ctrl
ENSMUSG00000035640	Cbarp	10	-	80136704	80136743	80136349	80136494	80136873	80136938	0.00034824124697674375	0.0440248005821	0.464,1.0,0.157,1.0,0.871,0.318	1.0,1.0,1.0,1.0	-0.365	Z2Tet2 vs Ctrl
ENSMUSG00000004789	Dlst	12	+	85111497	85111531	85110836	85110959	85115272	85115321	0.0003622306096490169	0.0455500380382	1.0,1.0,0.969,0.976,1.0,1.0	0.919,0.958,0.849,0.847	0.098	Z2Tet2 vs Ctrl
ENSMUSG00000007570	Fance	17	+	28323570	28323665	28322645	28322771	28326151	28326568	0.0003633412822576787	0.0455500380382	0.111,0.099,0.078,0.115,0.006,0.0	0.181,0.269,0.389,0.132	-0.175	Z2Tet2 vs Ctrl
ENSMUSG00000053835	H2-T24	17	-	36014556	36014696	36005694	36006789	36017240	36017537	0.00036471796188541905	0.0455500380382	0.632,0.359,0.315,0.212,0.596,0.234	0.223,0.061,0.093,0.191	0.249	Z2Tet2 vs Ctrl
ENSMUSG00000028689	Ccdc163	4	+	116709242	116709273	116708942	116709094	116709437	116709619	0.00036821015992971606	0.0456767424965	1.0,0.415,0.68,0.467,1.0,0.137	1.0,0.901,1.0,1.0	-0.359	Z2Tet2 vs Ctrl
ENSMUSG00000028689	Ccdc163	4	+	116709261	116709273	116708570	116708656	116709437	116709619	0.0003686819366583993	0.0456767424965	0.024,0.082,0.0,1.0,1.0,0.0	1.0,1.0,1.0,0.267	-0.466	Z2Tet2 vs Ctrl
ENSMUSG00000060373	Hnrnpc	14	-	52097321	52098544	52084114	52084391	52103888	52104004	0.0003738164017330625	0.0461283482505	0.323,0.272,0.295,0.328,0.216,0.28	0.21,0.17,0.127,0.217	0.105	Z2Tet2 vs Ctrl
ENSMUSG00000055923	Aasdh	5	-	76904958	76905012	76904208	76904380	76905422	76905487	0.0004039577323421417	0.04964993192	0.815,0.682,0.452,0.843,0.631,0.423	1.0,1.0,0.507,1.0	-0.236	Z2Tet2 vs Ctrl
ENSMUSG00000038346	Zfp384	6	+	125024504	125024552	125024032	125024270	125024745	125025082	0.00040818881635695803	0.0499716688104	1.0,1.0,0.962,0.977,0.934,1.0	0.925,0.923,0.813,0.827	0.107	Z2Tet2 vs Ctrl

## Sheet: RI
GeneID	geneSymbol	chr	strand	riExonStart_0base	riExonEnd	upstreamES	upstreamEE	downstreamES	downstreamEE	PValue	FDR	IncLevel1	IncLevel2	IncLevelDifference	Comparison
ENSMUSG00000024454	Hdac3	18	-	37940952	37941766	37940952	37941110	37941707	37941766	0.0	0.0	0.59,0.671,0.592,0.563,0.745	0.969,1.0,1.0,1.0	-0.36	Zrsr2 vs Ctrl
ENSMUSG00000029534	St7	6	+	17850356	17852412	17850356	17850425	17852257	17852412	0.0	0.0	0.163,0.166,0.231,0.088,0.156	1.0,1.0,1.0,1.0	-0.839	Zrsr2 vs Ctrl
ENSMUSG00000031812	Map1lc3b	8	+	121593489	121596092	121593489	121593650	121595985	121596092	14.4329	0.142693	0.778,0.603,0.718,0.932,0.647	1.0,1.0,1.0,1.0	-0.264	Zrsr2 vs Ctrl
ENSMUSG00000000823	Zfp512b	2	-	181589372	181590181	181589372	181589959	181590052	181590181	7.37188	5.46625	0.633,0.817,0.757,0.781,0.804	0.925,0.958,1.0,1.0	-0.212	Zrsr2 vs Ctrl
ENSMUSG00000020898	Ctc1	11	+	69021029	69022614	69021029	69021115	69022376	69022614	44385.8	2632.97	1.0,0.403,0.209,0.192,0.147	1.0,1.0,1.0,1.0	-0.61	Zrsr2 vs Ctrl
ENSMUSG00000038685	Rtel1	2	+	181351575	181351953	181351575	181351699	181351802	181351953	1.21161e+07	59893.9	0.275,0.158,0.095,0.032,0.12	0.372,0.459,0.663,0.556	-0.376	Zrsr2 vs Ctrl
ENSMUSG00000055692	Tmem191c	16	+	17276633	17277039	17276633	17276887	17276961	17277039	3.89222e+06	164919	0.303,0.255,0.288,0.338,0.347	0.518,0.632,0.458,0.589	-0.243	Zrsr2 vs Ctrl
ENSMUSG00000024170	Telo2	17	-	25101639	25103771	25101639	25101704	25103579	25103771	3.52853e+08	1.3082e+06	1.0,1.0,1.0,1.0,1.0	0.925,0.595,0.743,0.412	0.331	Zrsr2 vs Ctrl
ENSMUSG00000015377	Dennd6b	15	-	89186955	89187243	89186955	89186998	89187147	89187243	4.5181e+08	1.48896e+06	0.598,0.522,0.261,0.6,0.423	0.748,1.0,1.0,1.0	-0.456	Zrsr2 vs Ctrl
ENSMUSG00000061028	Clasrp	7	-	19591992	19594552	19591992	19592077	19594404	19594552	6.45198e+08	0.000191365776794	1.0,0.842,1.0,0.832,1.0	0.73,0.795,0.61,0.547	0.264	Zrsr2 vs Ctrl
ENSMUSG00000038346	Zfp384	6	+	125024032	125025082	125024032	125024270	125024745	125025082	2.4077e+10	0.00064920302071	0.688,1.0,1.0,0.782,0.938	0.712,0.344,0.13,0.27	0.518	Zrsr2 vs Ctrl
ENSMUSG00000047098	Rnf31	14	+	55594922	55596255	55594922	55595301	55595472	55596255	4.78363e+09	0.00118235317564	0.433,0.075,0.0,1.0,1.0	1.0,1.0,1.0,1.0	-0.498	Zrsr2 vs Ctrl
ENSMUSG00000028582	Cc2d1b	4	+	108625980	108626590	108625980	108626153	108626479	108626590	8.19296e+09	0.00186925469397	0.709,0.684,0.734,0.825,1.0	0.956,1.0,1.0,1.0	-0.199	Zrsr2 vs Ctrl
ENSMUSG00000034211	Mrps17	5	+	129715683	129716866	129715683	129715858	129716726	129716866	2.71874e+10	0.00575984347434	1.0,0.796,0.73,0.8,0.606	0.946,1.0,1.0,0.899	-0.175	Zrsr2 vs Ctrl
ENSMUSG00000036023	Parp2	14	+	50814869	50815427	50814869	50814955	50815351	50815427	4.89111e+11	0.00967136059619	0.907,0.677,0.707,0.783,0.96	1.0,1.0,1.0,0.808	-0.145	Zrsr2 vs Ctrl
ENSMUSG00000024851	Pitpnm1	19	+	4111581	4112014	4111581	4111698	4111865	4112014	0.00010572494999305793	0.019598762605	0.149,0.043,0.118,0.019,0.026	0.17,0.137,0.289,0.32	-0.158	Zrsr2 vs Ctrl
ENSMUSG00000028059	Arhgef2	3	+	88632912	88633367	88632912	88633042	88633294	88633367	0.00013128259235706263	0.0219235686396	0.887,0.748,0.81,0.746,0.713	0.913,0.881,1.0,0.935	-0.151	Zrsr2 vs Ctrl
ENSMUSG00000008028	1700008O03Rik	7	-	44362651	44363015	44362651	44362772	44362942	44363015	0.00013304930394886227	0.0219235686396	1.0,0.748,0.884,1.0,0.516	0.455,0.465,0.737,0.348	0.328	Zrsr2 vs Ctrl
ENSMUSG00000064307	Lrrc51	7	-	101912988	101913583	101912988	101913212	101913434	101913583	0.00015079876260704062	0.0235404805207	0.678,1.0,0.814,0.791,0.94	1.0,1.0,0.828,1.0	-0.112	Zrsr2 vs Ctrl
ENSMUSG00000015377	Dennd6b	15	-	89186362	89186819	89186362	89186427	89186753	89186819	0.00019897171920013612	0.0295075059574	0.65,0.56,0.417,0.467,0.778	0.659,0.844,1.0,1.0	-0.301	Zrsr2 vs Ctrl
ENSMUSG00000040189	Ccdc114	7	+	45942058	45942660	45942058	45942193	45942577	45942660	0.0002444746272639575	0.0345291306888	0.377,0.218,0.06,0.029,0.058	0.305,0.489,0.427,1.0	-0.407	Zrsr2 vs Ctrl
ENSMUSG00000038271	Iffo1	6	+	125151794	125152771	125151794	125151803	125152613	125152771	0.00029877689219592884	0.0385292287936	0.816,0.629,0.954,0.788,0.896	1.0,1.0,0.73,1.0	-0.116	Zrsr2 vs Ctrl
ENSMUSG00000040856	Dlk1	12	+	109459606	109463336	109459606	109459892	109460117	109463336	0.00028826263288250775	0.0385292287936	0.624,1.0,0.359,0.711,1.0	1.0,1.0,1.0,1.0	-0.261	Zrsr2 vs Ctrl
ENSMUSG00000039307	Hexdc	11	+	121220863	121221590	121220863	121221161	121221500	121221590	0.0003696351701452105	0.0456807464438	1.0,1.0,0.83,0.196,0.467	0.55,0.138,0.196,0.0	0.478	Zrsr2 vs Ctrl
ENSMUSG00000021235	Coq6	12	+	84370255	84371031	84370255	84370354	84370923	84371031	0.00040189669825207996	0.0476810242806	0.225,0.247,0.124,0.342,0.239	0.484,0.428,0.495,0.336	-0.2	Zrsr2 vs Ctrl
GeneID	geneSymbol	chr	strand	riExonStart_0base	riExonEnd	upstreamES	upstreamEE	downstreamES	downstreamEE	PValue	FDR	IncLevel1	IncLevel2	IncLevelDifference	Comparison
ENSMUSG00000008028	1700008O03Rik	7	-	44362651	44363015	44362651	44362772	44362942	44363015	0.0	0.0	1.0,1.0,1.0,1.0,1.0	0.455,0.465,0.737,0.348	0.499	Tet2 vs Ctrl
ENSMUSG00000004677	Myo9b	8	+	71348330	71349194	71348330	71348901	71348934	71349194	0.0	0.0	0.625,0.088,0.168,0.228,0.224	0.798,0.681,1.0,1.0	-0.603	Tet2 vs Ctrl
ENSMUSG00000038271	Iffo1	6	+	125151794	125152771	125151794	125151803	125152613	125152771	1.25427e+09	0.000119323220715	0.887,0.724,0.836,0.682,0.585	1.0,1.0,0.73,1.0	-0.19	Tet2 vs Ctrl
ENSMUSG00000089832	Shkbp1	7	-	27355400	27355626	27355400	27355446	27355572	27355626	1.6806e+10	0.00119910697908	0.011,0.114,0.017,0.0,0.0	0.128,0.089,0.047,0.19	-0.085	Tet2 vs Ctrl
ENSMUSG00000028034	Fubp1	3	+	152231876	152234570	152231876	152232022	152234523	152234570	2.29847e+10	0.00131196739216	0.687,0.629,1.0,1.0,1.0	0.764,0.455,0.573,0.57	0.273	Tet2 vs Ctrl
ENSMUSG00000055692	Tmem191c	16	+	17276633	17277039	17276633	17276887	17276961	17277039	4.19387e+08	0.0019948818568	0.392,0.24,0.375,0.23,0.368	0.518,0.632,0.458,0.589	-0.228	Tet2 vs Ctrl
ENSMUSG00000015377	Dennd6b	15	-	89186362	89186819	89186362	89186427	89186753	89186819	8.55372e+09	0.00348747448552	0.623,0.615,0.586,0.429,0.539	0.659,0.844,1.0,1.0	-0.317	Tet2 vs Ctrl
ENSMUSG00000021819	Zswim8	14	+	20719379	20720036	20719379	20719672	20719812	20720036	1.28068e+11	0.00365505263808	0.281,0.262,0.26,0.18,0.233	0.213,0.036,0.108,0.083	0.133	Tet2 vs Ctrl
ENSMUSG00000038346	Zfp384	6	+	125024032	125025082	125024032	125024270	125024745	125025082	1.14591e+11	0.00365505263808	1.0,1.0,1.0,0.259,1.0	0.712,0.344,0.13,0.27	0.488	Tet2 vs Ctrl
ENSMUSG00000006575	Rundc3a	11	+	102399614	102400045	102399614	102399780	102399887	102400045	1.23103e+11	0.00365505263808	0.255,1.0,0.38,0.277,0.758	0.162,0.0,0.27,0.0	0.426	Tet2 vs Ctrl
ENSMUSG00000034126	Pomt2	12	-	87111336	87111583	87111336	87111442	87111523	87111583	1.51809e+11	0.00387000656833	0.0,0.0,0.488,0.085,0.0	0.2,0.092,0.0,0.163	0.001	Tet2 vs Ctrl
ENSMUSG00000005506	Celf1	2	+	91013237	91019497	91013237	91013402	91016565	91019497	1.76566e+11	0.00387000656833	1.0,1.0,1.0,0.948,0.421	0.928,0.849,0.953,0.759	0.002	Tet2 vs Ctrl
ENSMUSG00000030703	Gdpd3	7	+	126770987	126771213	126770987	126771047	126771161	126771213	1.83025e+11	0.00387000656833	0.091,0.084,0.14,0.074,0.088	0.102,1.0,1.0,0.63	-0.588	Tet2 vs Ctrl
ENSMUSG00000039187	Fanci	7	+	79448819	79449180	79448819	79448915	79449072	79449180	1.89839e+11	0.00387000656833	0.733,1.0,0.284,0.684,0.957	0.325,0.172,0.21,0.451	0.442	Tet2 vs Ctrl
ENSMUSG00000039201	Tbc1d25	X	-	8156315	8156778	8156315	8156504	8156650	8156778	2.0465e+10	0.0038937985156	0.184,0.278,0.114,0.155,0.0	0.028,0.042,0.05,0.0	0.116	Tet2 vs Ctrl
ENSMUSG00000064307	Lrrc51	7	-	101912988	101913583	101912988	101913212	101913434	101913583	2.44932e+11	0.00436897277668	0.52,0.85,0.32,0.731,1.0	1.0,1.0,0.828,1.0	-0.273	Tet2 vs Ctrl
ENSMUSG00000031993	Snx19	9	+	30432234	30433430	30432234	30432373	30433329	30433430	4.95176e+10	0.00790044053594	0.005,0.026,0.052,0.0,0.0	0.056,0.134,0.06,0.2	-0.096	Tet2 vs Ctrl
ENSMUSG00000002804	Nudt14	12	-	112938355	112938859	112938355	112938557	112938794	112938859	4.98276e+11	0.00790044053594	1.0,0.342,0.552,0.327,1.0	0.374,0.114,0.118,0.359	0.403	Tet2 vs Ctrl
ENSMUSG00000037773	Pced1a	2	-	130422224	130422704	130422224	130422375	130422465	130422704	6.96759e+10	0.00942097187006	0.49,0.48,1.0,0.533,1.0	0.43,0.34,0.329,0.296	0.352	Tet2 vs Ctrl
ENSMUSG00000025484	Bet1l	7	-	140854764	140855165	140854764	140854937	140855073	140855165	7.33123e+10	0.00942097187006	0.469,1.0,0.407,0.309,1.0	1.0,1.0,1.0,1.0	-0.363	Tet2 vs Ctrl
ENSMUSG00000032567	Aste1	9	+	105396544	105397858	105396544	105396705	105396797	105397858	6.485e+10	0.00942097187006	0.871,0.889,0.788,0.777,1.0	1.0,1.0,1.0,1.0	-0.135	Tet2 vs Ctrl
ENSMUSG00000025747	Tyms	5	-	30069833	30071707	30069833	30069955	30071633	30071707	7.01385e+10	0.00942097187006	1.0,1.0,1.0,1.0,1.0	0.787,0.517,1.0,0.23	0.366	Tet2 vs Ctrl
ENSMUSG00000027333	Smox	2	+	131520094	131521171	131520094	131520268	131520411	131521171	7.59223e+09	0.00942097187006	0.032,0.052,0.078,0.07,0.153	0.238,0.13,0.334,0.187	-0.145	Tet2 vs Ctrl
ENSMUSG00000020184	Mdm2	10	-	117694904	117696439	117694904	117695068	117696380	117696439	9.3694e+10	0.0111417759368	0.888,1.0,1.0,0.846,1.0	0.819,0.8,0.52,0.292	0.339	Tet2 vs Ctrl
ENSMUSG00000026705	Klhl20	1	-	161098262	161099285	161098262	161098396	161099141	161099285	0.00014680960255231135	0.0167597842274	0.25,0.376,0.385,0.095,0.0	0.049,0.043,0.021,0.074	0.174	Tet2 vs Ctrl
ENSMUSG00000008855	Hdac5	11	-	102196538	102197436	102196538	102196672	102197338	102197436	0.0001836118807908571	0.0201549349145	1.0,1.0,1.0,1.0,1.0	0.976,0.748,0.719,0.703	0.214	Tet2 vs Ctrl
ENSMUSG00000019214	Chtf18	17	-	25722843	25723313	25722843	25722942	25723219	25723313	0.000219699136760787	0.0232230124561	0.0,0.045,0.0,0.123,0.0	0.133,0.159,0.0,0.185	-0.086	Tet2 vs Ctrl
ENSMUSG00000054517	Trim65	11	-	116127437	116127931	116127437	116127615	116127697	116127931	0.0002478835590440376	0.025266417054	0.0,0.0,0.485,0.107,0.0	0.147,0.096,0.0,0.157	0.018	Tet2 vs Ctrl
ENSMUSG00000041268	Dmxl2	9	-	54367553	54369262	54367553	54367771	54369209	54369262	0.0002604508801992145	0.0256319590375	0.525,0.471,0.674,0.305,1.0	0.267,0.146,0.188,0.263	0.379	Tet2 vs Ctrl
ENSMUSG00000019734	Tmc4	7	-	3667047	3667624	3667047	3667178	3667440	3667624	0.0002910277724395005	0.0276864420847	0.584,1.0,1.0,0.42,1.0	0.33,0.775,0.285,0.251	0.391	Tet2 vs Ctrl
ENSMUSG00000068917	Clk2	3	+	89168694	89170115	89168694	89168923	89170048	89170115	0.0003274352075507414	0.0301451639468	0.408,0.231,0.13,0.15,0.274	0.409,0.399,0.369,0.388	-0.153	Tet2 vs Ctrl
ENSMUSG00000029034	Ints11	4	+	155888047	155888326	155888047	155888109	155888183	155888326	0.000364143457618038	0.0324770446263	0.216,0.231,0.162,0.099,0.218	0.124,0.064,0.043,0.096	0.103	Tet2 vs Ctrl
ENSMUSG00000023249	Parp3	9	-	106474396	106474868	106474396	106474535	106474679	106474868	0.00044983422436739584	0.0382512197801	1.0,0.869,1.0,1.0,0.936	0.781,0.732,1.0,0.647	0.171	Tet2 vs Ctrl
ENSMUSG00000049482	Ctu2	8	+	122478892	122479412	122478892	122479194	122479276	122479412	0.00045569077523544	0.0382512197801	0.125,0.163,0.232,0.063,0.0	0.051,0.003,0.0,0.0	0.103	Tet2 vs Ctrl
ENSMUSG00000021917	Spcs1	14	-	31000677	31000903	31000677	31000760	31000843	31000903	0.0005126914896265156	0.041806328897	0.701,0.466,0.555,0.287,0.515	0.676,0.874,1.0,0.758	-0.322	Tet2 vs Ctrl
ENSMUSG00000004267	Eno2	6	-	124762652	124763206	124762652	124762761	124763004	124763206	0.0005683520271536624	0.043454075739	0.559,0.256,0.251,0.521,1.0	0.283,0.041,0.432,0.046	0.317	Tet2 vs Ctrl
ENSMUSG00000025507	Pidd1	7	-	141441611	141442564	141441611	141441784	141442150	141442564	0.0005599491148406965	0.043454075739	1.0,1.0,1.0,1.0,0.653	0.614,0.377,1.0,0.458	0.318	Tet2 vs Ctrl
ENSMUSG00000020260	Pofut2	10	+	77265835	77267093	77265835	77266032	77266912	77267093	0.000619030279517041	0.043454075739	0.326,1.0,1.0,1.0,1.0	0.527,0.174,1.0,0.367	0.348	Tet2 vs Ctrl
ENSMUSG00000053453	Thoc7	14	-	13953410	13954656	13953410	13953538	13954565	13954656	0.0006011561574399416	0.043454075739	1.0,0.494,0.814,0.526,1.0	0.595,0.447,0.571,0.486	0.242	Tet2 vs Ctrl
ENSMUSG00000022721	Trmt2a	16	+	18250819	18251660	18250819	18251001	18251358	18251660	0.0005814326391382352	0.043454075739	1.0,1.0,0.643,0.758,0.824	1.0,1.0,1.0,1.0	-0.155	Tet2 vs Ctrl
ENSMUSG00000023007	Prpf40b	15	+	99309684	99310035	99309684	99309799	99309943	99310035	0.0006242526647861624	0.043454075739	0.828,1.0,0.685,0.764,1.0	0.449,0.765,0.79,0.453	0.241	Tet2 vs Ctrl
ENSMUSG00000040370	Etfrf1	6	+	145214521	145215271	145214521	145214784	145215183	145215271	0.0006694717638418002	0.0454922003334	1.0,1.0,1.0,0.699,1.0	1.0,0.554,0.449,0.712	0.261	Tet2 vs Ctrl
ENSMUSG00000034211	Mrps17	5	+	129715683	129716866	129715683	129715912	129716726	129716866	0.0007167899512851017	0.0475748493248	1.0,1.0,1.0,1.0,1.0	0.796,0.899,1.0,0.862	0.111	Tet2 vs Ctrl
ENSMUSG00000040345	Arhgap9	10	+	127326552	127327014	127326552	127326651	127326872	127327014	0.0007507878226846731	0.0486988283169	0.309,0.271,0.395,0.235,0.272	0.209,0.139,0.126,0.209	0.126	Tet2 vs Ctrl
GeneID	geneSymbol	chr	strand	riExonStart_0base	riExonEnd	upstreamES	upstreamEE	downstreamES	downstreamEE	PValue	FDR	IncLevel1	IncLevel2	IncLevelDifference	Comparison
ENSMUSG00000000823	Zfp512b	2	-	181589372	181590181	181589372	181589959	181590052	181590181	0.0	0.0	0.781,0.716,0.679,0.794,0.661,0.772	0.925,0.958,1.0,1.0	-0.237	Z2Tet2 vs Ctrl
ENSMUSG00000029534	St7	6	+	17850356	17852412	17850356	17850425	17852257	17852412	0.0	0.0	0.601,0.179,0.202,0.162,0.216,0.034	1.0,1.0,1.0,1.0	-0.768	Z2Tet2 vs Ctrl
ENSMUSG00000020898	Ctc1	11	+	69021029	69022614	69021029	69021115	69022376	69022614	1.11022	0.0109283	0.081,0.15,0.221,0.166,0.103,0.082	1.0,1.0,1.0,1.0	-0.866	Z2Tet2 vs Ctrl
ENSMUSG00000086290	Snhg12	4	+	132310450	132311024	132310450	132310504	132310833	132311024	105.471	0.778641	0.273,0.206,0.246,0.237,0.199,0.15	0.107,0.083,0.126,0.059	0.125	Z2Tet2 vs Ctrl
ENSMUSG00000026659	Dusp12	1	-	170880129	170881041	170880129	170880226	170880914	170881041	1313.39	0.077569	0.512,0.824,0.836,0.818,0.314,0.463	1.0,1.0,1.0,1.0	-0.372	Z2Tet2 vs Ctrl
ENSMUSG00000086290	Snhg12	4	+	132310150	132310504	132310150	132310215	132310450	132310504	180.078	8.86285	0.193,0.176,0.214,0.221,0.128,0.112	0.074,0.08,0.073,0.024	0.111	Z2Tet2 vs Ctrl
ENSMUSG00000024190	Dusp1	17	-	26506984	26507719	26506984	26507204	26507573	26507719	495.493	20.9027	0.251,0.22,0.489,0.327,0.186,0.243	0.07,0.077,0.082,0.041	0.218	Z2Tet2 vs Ctrl
ENSMUSG00000024454	Hdac3	18	-	37940952	37941766	37940952	37941110	37941707	37941766	944.8	30.9999	0.782,0.888,0.803,0.746,0.436,0.531	0.969,1.0,1.0,1.0	-0.295	Z2Tet2 vs Ctrl
ENSMUSG00000046223	Plaur	7	+	24471898	24472707	24471898	24472054	24472572	24472707	872.857	30.9999	0.076,0.0,0.024,0.0,0.027,0.032	0.255,0.1,0.294,0.154	-0.174	Z2Tet2 vs Ctrl
ENSMUSG00000040856	Dlk1	12	+	109459606	109463336	109459606	109459892	109460117	109463336	23938.6	70.6908	0.767,0.482,0.834,0.715,0.879,0.683	1.0,1.0,1.0,1.0	-0.273	Z2Tet2 vs Ctrl
ENSMUSG00000003437	Paf1	7	+	28395417	28395695	28395417	28395539	28395628	28395695	2.04427e+06	5487.94	0.029,0.061,0.032,0.037,0.0,0.064	0.219,0.098,0.158,0.242	-0.142	Z2Tet2 vs Ctrl
ENSMUSG00000044258	Ctla2a	13	-	60935546	60936075	60935546	60935669	60935957	60936075	324269	7979.73	0.151,0.107,0.055,0.068,0.098,0.151	0.336,0.185,0.231,0.235	-0.142	Z2Tet2 vs Ctrl
ENSMUSG00000021868	Ppif	14	+	25696003	25698341	25696003	25696092	25698265	25698341	642126	14586.1	0.721,0.657,0.728,0.627,0.588,0.699	0.45,0.414,0.247,0.315	0.313	Z2Tet2 vs Ctrl
ENSMUSG00000020486	Septin 4	11	+	87589655	87590055	87589655	87589818	87590008	87590055	1.21541e+07	25636.5	0.789,0.616,1.0,0.755,0.455,0.632	0.93,1.0,1.0,1.0	-0.275	Z2Tet2 vs Ctrl
ENSMUSG00000108414	Snhg1	19	+	8725781	8726102	8725781	8725826	8726066	8726102	3.5063e+07	69027.5	0.372,0.316,0.302,0.333,0.328,0.302	0.216,0.204,0.197,0.164	0.13	Z2Tet2 vs Ctrl
ENSMUSG00000026199	Ankzf1	1	+	75195062	75195712	75195062	75195256	75195568	75195712	5.11068e+06	94324	0.964,0.87,1.0,0.887,1.0,0.793	0.75,0.61,0.749,0.608	0.24	Z2Tet2 vs Ctrl
ENSMUSG00000097195	Snhg5	9	-	88521917	88522381	88521917	88521975	88522306	88522381	1.15768e+08	201096	0.248,0.274,0.374,0.267,0.259,0.147	0.114,0.112,0.174,0.089	0.139	Z2Tet2 vs Ctrl
ENSMUSG00000108414	Snhg1	19	+	8726066	8726443	8726066	8726102	8726238	8726443	2.6521e+08	435091	0.279,0.224,0.239,0.246,0.218,0.177	0.129,0.139,0.134,0.092	0.107	Z2Tet2 vs Ctrl
ENSMUSG00000024170	Telo2	17	-	25101639	25103771	25101639	25101704	25103579	25103771	3.5281e+07	548342	0.977,1.0,1.0,1.0,1.0,0.963	0.925,0.595,0.743,0.412	0.321	Z2Tet2 vs Ctrl
ENSMUSG00000027829	Ccnl1	3	-	65948690	65950544	65948690	65948790	65950479	65950544	1.54327e+06	2.27864e+06	0.329,0.357,0.386,0.356,0.255,0.167	0.185,0.162,0.172,0.078	0.159	Z2Tet2 vs Ctrl
ENSMUSG00000039307	Hexdc	11	+	121220863	121221590	121220863	121221161	121221500	121221590	2.79351e+09	3.9282e+06	0.771,1.0,0.589,0.907,0.781,0.379	0.55,0.138,0.196,0.0	0.517	Z2Tet2 vs Ctrl
ENSMUSG00000047098	Rnf31	14	+	55594922	55596255	55594922	55595301	55595472	55596255	4.4742e+09	6.00559e+06	0.0,0.052,1.0,1.0,0.355,0.145	1.0,1.0,1.0,1.0	-0.575	Z2Tet2 vs Ctrl
ENSMUSG00000074578	Zfas1	2	+	167065158	167065480	167065158	167065217	167065433	167065480	5.68033e+08	7.12981e+06	0.137,0.125,0.169,0.117,0.078,0.079	0.047,0.053,0.037,0.023	0.077	Z2Tet2 vs Ctrl
ENSMUSG00000098234	Snhg6	1	-	9942024	9942391	9942024	9942149	9942322	9942391	5.79463e+08	7.12981e+06	0.565,0.666,0.441,0.522,0.515,0.39	0.402,0.233,0.077,0.155	0.3	Z2Tet2 vs Ctrl
ENSMUSG00000023039	Krt7	15	+	101413968	101416281	101413968	101414180	101416220	101416281	8.32445e+08	983284	0.3,0.138,0.278,0.338,0.132,0.151	0.065,0.042,0.08,0.08	0.156	Z2Tet2 vs Ctrl
ENSMUSG00000037336	Mfsd2b	12	-	4865136	4866529	4865136	4866268	4866448	4866529	1.09369e+10	0.000124217794682	0.467,0.329,0.323,0.134,0.29,0.289	0.095,0.081,0.0,0.073	0.243	Z2Tet2 vs Ctrl
ENSMUSG00000019996	Map7	10	+	20273279	20273880	20273279	20273454	20273778	20273880	2.88985e+10	0.000316063639937	0.035,0.035,0.017,0.027,0.025,0.033	0.197,0.096,0.072,0.119	-0.092	Z2Tet2 vs Ctrl
ENSMUSG00000002799	Jag2	12	-	112916603	112916939	112916603	112916723	112916808	112916939	3.4169e+09	0.000360361437281	0.0,0.0,0.0,0.0,0.175,0.107	0.386,0.962,0.113,0.298	-0.393	Z2Tet2 vs Ctrl
ENSMUSG00000000561	Wdr77	3	+	105965764	105966425	105965764	105965856	105966356	105966425	3.71498e+10	0.000365677966427	0.916,0.804,0.936,0.779,1.0,0.848	1.0,1.0,1.0,1.0	-0.119	Z2Tet2 vs Ctrl
ENSMUSG00000028034	Fubp1	3	+	152231876	152234570	152231876	152232022	152234523	152234570	3.6004e+10	0.000365677966427	0.738,0.945,0.911,0.868,0.665,0.93	0.764,0.455,0.573,0.57	0.252	Z2Tet2 vs Ctrl
ENSMUSG00000040938	Slc16a11	11	+	70215283	70216413	70215283	70216051	70216136	70216413	4.19166e+09	0.000399288995847	0.184,0.554,0.245,0.222,0.241,0.58	0.084,0.051,0.169,0.03	0.254	Z2Tet2 vs Ctrl
ENSMUSG00000040327	Cul9	17	-	46521335	46521984	46521335	46521515	46521850	46521984	1.21835e+11	0.0011243114853	0.031,0.017,0.005,0.023,0.064,0.028	0.111,0.084,0.222,0.179	-0.121	Z2Tet2 vs Ctrl
ENSMUSG00000038685	Rtel1	2	+	181351575	181351953	181351575	181351699	181351802	181351953	1.28625e+11	0.00115100191699	0.159,0.247,0.237,0.261,0.101,0.236	0.372,0.459,0.663,0.556	-0.306	Z2Tet2 vs Ctrl
ENSMUSG00000029472	Anapc5	5	-	122791607	122791934	122791607	122791735	122791826	122791934	1.48699e+11	0.00129149088796	0.548,0.584,0.428,0.466,0.552,0.679	0.363,0.324,0.383,0.256	0.211	Z2Tet2 vs Ctrl
ENSMUSG00000056962	Jmjd6	11	-	116839837	116840545	116839837	116839926	116840409	116840545	1.75812e+11	0.00144214736152	0.696,0.728,0.617,0.934,0.687,0.652	1.0,0.791,0.836,0.986	-0.184	Z2Tet2 vs Ctrl
ENSMUSG00000040928	S100pbp	4	-	129181741	129182532	129181741	129181840	129181966	129182532	1.72316e+11	0.00144214736152	0.577,0.651,0.724,0.611,0.72,0.491	0.79,0.743,1.0,1.0	-0.254	Z2Tet2 vs Ctrl
ENSMUSG00000004394	Tmed4	11	-	6274397	6274870	6274397	6274498	6274673	6274870	1.89228e+10	0.00151024471964	0.134,0.213,0.174,0.138,0.116,0.138	0.12,0.069,0.063,0.018	0.085	Z2Tet2 vs Ctrl
ENSMUSG00000021235	Coq6	12	+	84368142	84368709	84368142	84368201	84368585	84368709	2.17904e+11	0.00169334157446	0.112,0.203,0.134,0.096,0.089,0.119	0.069,0.02,0.008,0.036	0.092	Z2Tet2 vs Ctrl
ENSMUSG00000026034	Clk1	1	-	58419666	58421308	58419666	58419733	58421082	58421308	2.46478e+10	0.00186628025154	0.455,0.669,0.79,0.707,0.335,0.301	0.32,0.226,0.212,0.218	0.299	Z2Tet2 vs Ctrl
ENSMUSG00000027333	Smox	2	+	131520094	131521171	131520094	131520268	131520411	131521171	2.6391e+11	0.00194831541772	0.093,0.05,0.095,0.086,0.084,0.029	0.238,0.13,0.334,0.187	-0.149	Z2Tet2 vs Ctrl
ENSMUSG00000029177	Cenpa	5	+	30672981	30673443	30672981	30673059	30673292	30673443	3.38265e+11	0.00243632948894	0.006,0.04,0.046,0.034,0.028,0.036	0.228,0.063,0.14,0.124	-0.107	Z2Tet2 vs Ctrl
ENSMUSG00000060601	Nr1h2	7	-	44551954	44552620	44551954	44552245	44552506	44552620	4.08785e+10	0.00287414788266	0.473,0.375,0.355,0.437,0.415,0.414	0.603,0.534,0.501,0.596	-0.147	Z2Tet2 vs Ctrl
ENSMUSG00000027804	Ppid	3	+	79595201	79597873	79595201	79595308	79597684	79597873	5.805e+10	0.00398654935335	0.11,0.189,0.141,0.186,0.137,0.138	0.115,0.041,0.087,0.066	0.073	Z2Tet2 vs Ctrl
ENSMUSG00000043065	Spice1	16	+	44369879	44370378	44369879	44370019	44370237	44370378	6.1606e+10	0.00413460035038	0.47,0.175,0.285,0.24,0.102,0.404	0.049,0.14,0.289,0.012	0.157	Z2Tet2 vs Ctrl
ENSMUSG00000057649	Brd9	13	+	73941943	73942806	73941943	73942054	73942630	73942806	6.37375e+09	0.00418259935237	0.693,0.752,0.744,0.858,1.0,1.0	1.0,1.0,1.0,1.0	-0.159	Z2Tet2 vs Ctrl
ENSMUSG00000034211	Mrps17	5	+	129715683	129716866	129715683	129715858	129716726	129716866	6.82249e+10	0.00437973960719	0.837,0.809,0.72,1.0,0.873,0.688	0.946,1.0,1.0,0.899	-0.14	Z2Tet2 vs Ctrl
ENSMUSG00000060601	Nr1h2	7	-	44551954	44552620	44551954	44552236	44552506	44552620	7.00821e+10	0.00440324054376	0.438,0.428,0.363,0.399,0.373,0.426	0.657,0.468,0.594,0.66	-0.19	Z2Tet2 vs Ctrl
ENSMUSG00000037447	Arid5a	1	+	36316208	36318181	36316208	36316327	36318083	36318181	8.84952e+09	0.00544429804486	0.392,0.728,0.861,0.552,1.0,0.201	0.328,0.145,0.18,0.16	0.419	Z2Tet2 vs Ctrl
ENSMUSG00000024516	Sec11c	18	+	65812664	65814957	65812664	65812741	65814837	65814957	0.00010112735455103383	0.00609447097937	0.815,0.955,0.929,1.0,0.869,0.868	0.752,0.687,0.901,0.772	0.128	Z2Tet2 vs Ctrl
ENSMUSG00000023249	Parp3	9	-	106473432	106473833	106473432	106473519	106473680	106473833	0.0001223044080693736	0.00708166503978	0.209,0.294,0.234,0.334,0.209,0.268	0.116,0.197,0.208,0.015	0.124	Z2Tet2 vs Ctrl
ENSMUSG00000031389	Arhgap4	X	-	73899844	73900469	73899844	73899872	73900277	73900469	0.00012044246320008778	0.00708166503978	0.976,1.0,1.0,1.0,0.883,1.0	0.873,0.827,0.824,0.94	0.111	Z2Tet2 vs Ctrl
ENSMUSG00000025236	Adpgk	9	+	59310227	59313236	59310227	59310348	59313039	59313236	0.00013889444734072054	0.00788760198071	0.373,0.413,0.379,0.404,0.32,0.319	0.271,0.131,0.352,0.121	0.149	Z2Tet2 vs Ctrl
ENSMUSG00000040189	Ccdc114	7	+	45942058	45942660	45942058	45942193	45942577	45942660	0.0001606390182605777	0.0089503211495	0.101,1.0,0.495,0.0,0.0,0.0	0.305,0.489,0.427,1.0	-0.289	Z2Tet2 vs Ctrl
ENSMUSG00000013858	Tmem259	10	-	79977962	79978320	79977962	79978062	79978187	79978320	0.0001670316477159206	0.00904333850486	0.375,0.394,0.352,0.444,0.436,0.341	0.211,0.286,0.323,0.249	0.123	Z2Tet2 vs Ctrl
ENSMUSG00000019320	Noxo1	17	+	24699543	24700015	24699543	24699657	24699897	24700015	0.00016843332806204536	0.00904333850486	0.47,0.315,0.338,0.69,0.126,0.282	0.235,0.0,0.161,0.261	0.206	Z2Tet2 vs Ctrl
ENSMUSG00000071337	Tia1	6	+	86418877	86420411	86418877	86418932	86420323	86420411	0.0001774749774131612	0.00935863586252	0.573,0.66,0.666,0.736,0.834,0.647	0.581,0.436,0.389,0.462	0.219	Z2Tet2 vs Ctrl
ENSMUSG00000019734	Tmc4	7	-	3671273	3672110	3671273	3671441	3671962	3672110	0.00019699584797105985	0.0100508485772	1.0,1.0,0.836,0.862,1.0,0.0	0.387,0.293,0.241,0.246	0.491	Z2Tet2 vs Ctrl
ENSMUSG00000031066	Usp11	X	+	20716746	20717804	20716746	20716953	20717754	20717804	0.00019740914916366314	0.0100508485772	0.181,0.239,0.237,0.209,0.17,0.179	0.196,0.096,0.073,0.07	0.094	Z2Tet2 vs Ctrl
ENSMUSG00000108414	Snhg1	19	+	8724402	8724721	8724402	8724483	8724671	8724721	0.00022052458236532235	0.0110374422326	0.277,0.266,0.283,0.25,0.214,0.215	0.167,0.175,0.187,0.116	0.09	Z2Tet2 vs Ctrl
ENSMUSG00000035458	Tnni3	7	-	4521815	4522082	4521815	4521902	4522069	4522082	0.0002397239811227081	0.0116049986271	0.253,0.278,0.477,0.379,0.693,0.425	1.0,1.0,0.44,1.0	-0.443	Z2Tet2 vs Ctrl
ENSMUSG00000031537	Ikbkb	8	-	22668944	22671745	22668944	22669096	22671630	22671745	0.00023905948260372067	0.0116049986271	0.548,0.969,0.953,1.0,1.0,0.982	0.919,0.319,0.428,0.74	0.307	Z2Tet2 vs Ctrl
ENSMUSG00000043085	Tmem82	4	-	141614944	141616621	141614944	141615135	141616203	141616621	0.00024899920775789397	0.0116713438176	0.836,0.69,1.0,0.814,0.68,0.659	0.784,1.0,1.0,1.0	-0.166	Z2Tet2 vs Ctrl
ENSMUSG00000043085	Tmem82	4	-	141614944	141616621	141614944	141615110	141616203	141616621	0.00024550131718770185	0.0116713438176	0.968,0.851,0.82,0.759,0.643,1.0	1.0,1.0,1.0,1.0	-0.16	Z2Tet2 vs Ctrl
ENSMUSG00000000605	Clcn4	7	-	7290398	7291956	7290398	7290585	7291410	7291956	0.0002867807862084737	0.0132322447137	0.193,0.193,0.301,0.359,0.233,0.23	0.158,0.089,0.208,0.107	0.111	Z2Tet2 vs Ctrl
ENSMUSG00000040459	Arglu1	8	-	8681383	8683973	8681383	8681467	8683747	8683973	0.00033039143720081654	0.0150099371393	0.446,0.606,0.434,0.608,0.482,0.577	0.461,0.302,0.337,0.327	0.169	Z2Tet2 vs Ctrl
ENSMUSG00000004561	Mettl17	14	+	51885150	51885522	51885150	51885304	51885387	51885522	0.0003585868753801513	0.016044046106	0.301,0.305,0.215,0.434,0.253,0.336	0.113,0.111,0.306,0.136	0.141	Z2Tet2 vs Ctrl
ENSMUSG00000028041	Adam15	3	-	89343387	89343977	89343387	89343583	89343672	89343977	0.00041509456349142493	0.0182951379999	0.068,0.309,0.22,0.171,0.082,0.073	0.087,0.025,0.051,0.018	0.109	Z2Tet2 vs Ctrl
ENSMUSG00000038346	Zfp384	6	+	125024032	125025082	125024032	125024270	125024745	125025082	0.0004287987746888211	0.0186212173773	1.0,1.0,0.709,0.78,0.251,1.0	0.712,0.344,0.13,0.27	0.426	Z2Tet2 vs Ctrl
ENSMUSG00000092060	Bend4	5	-	67392147	67400301	67392147	67398450	67400060	67400301	0.0005360565340239987	0.0226139277853	0.0,0.134,0.29,0.298,0.025,0.18	0.466,1.0,0.324,0.675	-0.462	Z2Tet2 vs Ctrl
ENSMUSG00000001248	Gramd1a	7	-	31134413	31135739	31134413	31134517	31135525	31135739	0.0005315232960760863	0.0226139277853	0.854,0.846,0.957,0.911,0.878,0.793	0.806,0.706,0.825,0.642	0.128	Z2Tet2 vs Ctrl
ENSMUSG00000039201	Tbc1d25	X	-	8156315	8156778	8156315	8156504	8156650	8156778	0.0005826219198589166	0.0242321483006	0.168,0.176,0.224,0.081,0.0,0.193	0.028,0.042,0.05,0.0	0.11	Z2Tet2 vs Ctrl
ENSMUSG00000020460	Rps27a	11	-	29546702	29547260	29546702	29546788	29547205	29547260	0.0006591820300893003	0.0261737464823	0.036,1.0,0.028,0.013,0.023,1.0	0.013,1.0,1.0,1.0	-0.403	Z2Tet2 vs Ctrl
ENSMUSG00000005899	Smpd4	16	+	17625719	17626538	17625719	17625862	17626429	17626538	0.000646883260104758	0.0261737464823	0.798,1.0,1.0,0.957,0.828,0.878	0.668,0.476,0.721,1.0	0.194	Z2Tet2 vs Ctrl
ENSMUSG00000030057	Cnbp	6	-	87845121	87845793	87845121	87845557	87845676	87845793	0.0006647582073063818	0.0261737464823	0.127,0.108,0.11,0.114,0.094,0.121	0.2,0.185,0.162,0.226	-0.081	Z2Tet2 vs Ctrl
ENSMUSG00000060373	Hnrnpc	14	-	52098014	52098544	52098014	52098040	52098315	52098544	0.0006492556914481362	0.0261737464823	0.833,0.806,0.834,0.805,0.721,0.977	0.679,0.57,0.74,0.73	0.15	Z2Tet2 vs Ctrl
ENSMUSG00000029510	Gpc2	5	-	138276583	138277487	138276583	138276746	138277406	138277487	0.0007209710681149728	0.0280135205808	0.791,0.907,0.749,0.692,0.423,0.971	0.497,0.472,0.674,0.301	0.27	Z2Tet2 vs Ctrl
ENSMUSG00000048930	Tada3	6	-	113376891	113377739	113376891	113376945	113377315	113377739	0.0008289756549835214	0.0317917546645	0.321,0.172,0.242,0.275,0.425,0.312	0.172,0.155,0.064,0.131	0.161	Z2Tet2 vs Ctrl
ENSMUSG00000020284	1810043G02Rik	10	+	77979752	77980547	77979752	77979771	77980500	77980547	0.0008825124485069002	0.0334110161595	0.113,0.206,0.044,0.127,0.209,0.094	0.054,0.049,0.01,0.017	0.1	Z2Tet2 vs Ctrl
ENSMUSG00000039205	Ciz1	2	+	32374341	32375572	32374341	32374466	32375484	32375572	0.0008956689691623776	0.0334798793157	0.194,0.26,0.271,0.23,0.183,0.096	0.181,0.093,0.039,0.1	0.102	Z2Tet2 vs Ctrl
ENSMUSG00000031878	Nae1	8	-	104527377	104530116	104527377	104527449	104530055	104530116	0.0009967836820247156	0.0367937776627	1.0,1.0,1.0,0.401,1.0,0.297	0.422,0.058,1.0,0.11	0.385	Z2Tet2 vs Ctrl
ENSMUSG00000021431	Snrnp48	13	+	38217373	38220776	38217373	38217495	38220687	38220776	0.0010210193673692025	0.0372230887882	0.287,0.258,0.268,0.263,0.211,0.224	0.209,0.16,0.176,0.112	0.088	Z2Tet2 vs Ctrl
ENSMUSG00000022768	Ccdc116	16	-	17139063	17142202	17139063	17140069	17141599	17142202	0.001046730632908388	0.0376950677924	0.61,0.601,0.864,0.249,1.0,1.0	1.0,1.0,1.0,1.0	-0.279	Z2Tet2 vs Ctrl

## Sheet: A3SS
GeneID	geneSymbol	chr	strand	longExonStart_0base	longExonEnd	shortES	shortEE	flankingES	flankingEE	PValue	FDR	IncLevel1	IncLevel2	IncLevelDifference	Comparison
ENSMUSG00000025932	Eya1	1	-	14270704	14270842	14270704	14270827	14274064	14274210	12.2125	0.3886	0.838,0.861,0.704,0.761,0.708	1.0,1.0,1.0,1.0	-0.226	Zrsr2 vs Ctrl
ENSMUSG00000022756	Slc7a4	16	-	17575616	17575968	17575616	17575965	17576639	17576698	55.7332	8.86715	0.769,1.0,0.365,0.285,1.0	0.0,0.0,0.089,0.0	0.662	Zrsr2 vs Ctrl
ENSMUSG00000028108	Ecm1	3	-	95737012	95737057	95737012	95737054	95737632	95737713	1.40173e+06	11863.5	0.64,0.437,0.311,0.779,0.567	0.873,1.0,1.0,1.0	-0.421	Zrsr2 vs Ctrl
ENSMUSG00000033857	Engase	11	+	118486705	118486936	118486821	118486936	118486447	118486553	1.49133e+06	11863.5	0.0,0.0,0.035,0.0,0.0	0.243,0.13,0.252,0.273	-0.217	Zrsr2 vs Ctrl
ENSMUSG00000038145	Snrk	9	+	122133960	122134076	122133986	122134076	122132627	122132750	430029	27367	1.0,1.0,1.0,0.749,0.895	0.362,0.0,0.773,0.185	0.599	Zrsr2 vs Ctrl
ENSMUSG00000023904	Hcfc1r1	17	+	23674534	23674675	23674546	23674675	23673968	23674068	699972	37121.8	0.622,0.868,0.294,0.676,0.887	1.0,1.0,1.0,1.0	-0.331	Zrsr2 vs Ctrl
ENSMUSG00000040667	Nup88	11	-	70944844	70944985	70944844	70944970	70945202	70945361	1.05585e+06	4799.57	0.219,0.204,0.116,0.195,0.197	0.408,0.41,0.387,0.323	-0.196	Zrsr2 vs Ctrl
ENSMUSG00000064289	Tank	2	+	61643714	61644422	61644306	61644422	61627720	61627839	4.35345e+08	0.000173158568226	0.831,0.684,1.0,0.728,0.83	0.973,1.0,1.0,1.0	-0.179	Zrsr2 vs Ctrl
ENSMUSG00000037876	Jmjd1c	10	+	67218037	67218181	67218116	67218181	67216982	67217107	8.80421e+08	0.000234569909988	1.0,1.0,1.0,0.867,0.821	0.691,0.766,1.0,0.781	0.128	Zrsr2 vs Ctrl
ENSMUSG00000000884	Gnb1l	16	+	18544110	18544273	18544114	18544273	18540971	18541097	8.80819e+08	0.000234569909988	0.875,0.735,0.89,0.918,0.788	0.966,1.0,1.0,1.0	-0.15	Zrsr2 vs Ctrl
ENSMUSG00000034758	Tle6	10	-	81595322	81595405	81595322	81595375	81595479	81595555	7.06722e+08	0.000234569909988	0.586,0.846,0.709,0.607,0.648	0.861,0.843,1.0,1.0	-0.247	Zrsr2 vs Ctrl
ENSMUSG00000037692	Ahdc1	4	+	133060661	133060892	133060780	133060892	133055012	133055203	8.84613e+08	0.000234569909988	0.273,0.433,0.278,0.225,0.189	0.152,0.077,0.11,0.029	0.188	Zrsr2 vs Ctrl
ENSMUSG00000040410	Fbxl4	4	+	22390676	22390921	22390713	22390921	22385906	22386252	1.60251e+10	0.000392246135531	1.0,1.0,0.816,0.867,0.917	1.0,1.0,0.616,1.0	0.016	Zrsr2 vs Ctrl
ENSMUSG00000015377	Dennd6b	15	-	89186955	89187050	89186955	89186998	89187147	89187243	2.01676e+10	0.000458381628678	0.398,0.298,0.285,0.426,0.409	0.41,1.0,1.0,1.0	-0.489	Zrsr2 vs Ctrl
ENSMUSG00000042302	Ehbp1	11	-	22146462	22146700	22146462	22146625	22151066	22151189	4.92834e+09	0.000980123332495	0.487,0.513,0.0,0.073,0.0	0.93,0.328,1.0,1.0	-0.6	Zrsr2 vs Ctrl
ENSMUSG00000029710	Ephb4	5	+	137362362	137362514	137362389	137362514	137361133	137361466	4.64779e+09	0.000980123332495	0.091,0.233,0.086,0.225,0.145	0.022,0.0,0.118,0.0	0.121	Zrsr2 vs Ctrl
ENSMUSG00000027667	Zfp639	3	+	32515283	32517139	32517028	32517139	32514383	32514454	7.18447e+09	0.00134476347141	0.853,0.758,1.0,0.433,0.456	1.0,1.0,1.0,1.0	-0.3	Zrsr2 vs Ctrl
ENSMUSG00000055204	Ankrd17	5	-	90278242	90278391	90278242	90278388	90282850	90283603	1.06955e+11	0.00189072983104	0.965,0.602,0.657,0.821,0.891	0.915,1.0,1.0,1.0	-0.192	Zrsr2 vs Ctrl
ENSMUSG00000025558	Dock9	14	-	121597641	121597756	121597641	121597753	121599687	121599821	1.38364e+11	0.002205101513	0.303,0.716,0.407,0.134,0.34	0.855,0.729,1.0,0.766	-0.458	Zrsr2 vs Ctrl
ENSMUSG00000028949	Smarcd3	5	-	24593636	24593831	24593636	24593772	24593921	24594019	1.38598e+10	0.002205101513	0.539,0.197,0.559,0.064,0.074	0.636,0.682,0.682,1.0	-0.463	Zrsr2 vs Ctrl
ENSMUSG00000037773	Pced1a	2	-	130422224	130422704	130422224	130422375	130422812	130422892	1.7546e+10	0.00265863656462	0.663,0.722,0.652,0.725,0.798	0.845,0.903,1.0,1.0	-0.225	Zrsr2 vs Ctrl
ENSMUSG00000006920	Ezh1	11	-	101217242	101217368	101217242	101217363	101218653	101218720	2.77496e+10	0.00401360635556	0.204,0.135,0.033,0.108,0.222	0.009,0.0,0.174,0.0	0.095	Zrsr2 vs Ctrl
ENSMUSG00000028152	Tspan5	3	+	138896788	138896914	138896852	138896914	138894347	138894518	0.0001103017470969192	0.0152600069245	0.721,0.683,0.685,0.749,0.633	0.823,0.976,1.0,0.754	-0.194	Zrsr2 vs Ctrl
ENSMUSG00000078773	Rad54b	4	+	11601550	11601758	11601632	11601758	11599675	11599901	0.00012888688142354	0.0165347927951	0.432,0.494,0.697,0.441,0.364	0.647,0.922,0.563,1.0	-0.297	Zrsr2 vs Ctrl
ENSMUSG00000026761	Orc4	2	-	48910185	48910294	48910185	48910242	48912561	48912648	0.000129908805744261	0.0165347927951	0.722,0.675,0.676,0.677,0.85	0.904,1.0,1.0,0.773	-0.199	Zrsr2 vs Ctrl
ENSMUSG00000037876	Jmjd1c	10	+	67218037	67218181	67218116	67218181	67215269	67215375	0.00015894920779835342	0.0187324584894	0.585,1.0,0.827,0.639,0.766	0.875,1.0,1.0,1.0	-0.205	Zrsr2 vs Ctrl
ENSMUSG00000022946	Dopey2	16	+	93798902	93798985	93798905	93798985	93793086	93793231	0.0001579569392069491	0.0187324584894	0.657,0.901,0.545,0.746,0.686	0.58,0.381,0.0,0.253	0.404	Zrsr2 vs Ctrl
ENSMUSG00000040856	Dlk1	12	+	109460045	109463336	109460117	109463336	109459606	109459892	0.000253031938153625	0.0287552724002	0.431,1.0,0.095,0.44,1.0	1.0,1.0,1.0,1.0	-0.407	Zrsr2 vs Ctrl
GeneID	geneSymbol	chr	strand	longExonStart_0base	longExonEnd	shortES	shortEE	flankingES	flankingEE	PValue	FDR	IncLevel1	IncLevel2	IncLevelDifference	Comparison
ENSMUSG00000004508	Gab2	7	+	97303023	97303129	97303026	97303129	97302368	97302459	4256.82	1243.42	1.0,1.0,1.0,1.0,1.0	0.766,0.528,0.915,0.677	0.278	Tet2 vs Ctrl
ENSMUSG00000038147	Cd84	1	+	171884584	171884679	171884587	171884679	171873304	171873439	2.41419e+06	35259.2	1.0,1.0,0.857,1.0,1.0	0.773,0.85,0.87,0.804	0.147	Tet2 vs Ctrl
ENSMUSG00000024220	Zfp523	17	+	28197750	28197973	28197773	28197973	28195147	28195225	646215	62919.8	0.029,0.0,0.06,0.0,0.118	0.193,0.205,0.12,0.217	-0.142	Tet2 vs Ctrl
ENSMUSG00000028949	Smarcd3	5	-	24593636	24593831	24593636	24593772	24593921	24594019	1.08869e+07	79501.7	0.404,0.0,0.264,0.152,0.202	0.636,0.682,0.682,1.0	-0.546	Tet2 vs Ctrl
ENSMUSG00000029416	Slc15a4	5	-	127604537	127604706	127604537	127604648	127608771	127609061	3.05372e+08	0.000178398517379	0.485,0.446,0.111,0.427,0.0	0.693,0.709,0.749,0.59	-0.391	Tet2 vs Ctrl
ENSMUSG00000028034	Fubp1	3	+	152232394	152234570	152234523	152234570	152231876	152232022	4.44439e+07	0.000216367778986	0.779,0.786,1.0,1.0,1.0	0.834,0.574,0.68,0.703	0.215	Tet2 vs Ctrl
ENSMUSG00000000134	Tfe3	X	+	7766554	7766855	7766573	7766855	7765506	7765620	5.46782e+08	0.000228164260496	1.0,1.0,1.0,0.977,1.0	0.792,0.903,0.92,0.808	0.14	Tet2 vs Ctrl
ENSMUSG00000000339	Rtca	3	-	116506834	116506993	116506834	116506978	116507750	116507851	7.42682e+08	0.000271171836072	0.05,0.136,0.16,0.044,0.17	0.016,0.017,0.007,0.0	0.102	Tet2 vs Ctrl
ENSMUSG00000031171	Ftsj1	X	-	8245551	8245655	8245551	8245649	8246335	8246419	4.67866e+10	0.00151848620396	0.0,0.0,0.0,0.102,0.0	0.135,0.29,0.0,0.174	-0.129	Tet2 vs Ctrl
ENSMUSG00000001909	Trmt1	8	+	84689631	84689908	84689707	84689908	84689285	84689349	7.63432e+09	0.00202725894788	0.971,0.837,1.0,0.936,1.0	0.861,0.857,0.806,0.729	0.136	Tet2 vs Ctrl
ENSMUSG00000079109	Pms2	5	+	143911920	143912060	143911925	143912060	143909963	143910079	7.48938e+09	0.00202725894788	1.0,1.0,1.0,0.782,1.0	0.719,0.782,0.659,0.76	0.226	Tet2 vs Ctrl
ENSMUSG00000025932	Eya1	1	-	14270704	14270842	14270704	14270827	14274064	14274210	8.80652e+09	0.00214365373037	0.741,1.0,0.789,0.939,0.689	1.0,1.0,1.0,1.0	-0.168	Tet2 vs Ctrl
ENSMUSG00000005506	Celf1	2	+	91013490	91019490	91016565	91019490	91013237	91013402	1.25655e+11	0.00282337431437	1.0,1.0,1.0,0.95,0.431	0.93,0.853,0.955,0.763	0.001	Tet2 vs Ctrl
ENSMUSG00000038866	Zcchc2	1	+	106027387	106027531	106027402	106027531	106023663	106023758	2.89818e+11	0.00604684487978	0.0,0.0,0.171,0.0,0.0	0.137,0.121,0.384,0.322	-0.207	Tet2 vs Ctrl
ENSMUSG00000026812	Tsc1	2	+	28678951	28679118	28678966	28679118	28678161	28678205	3.18209e+10	0.00619658791021	1.0,0.866,1.0,1.0,1.0	0.56,0.361,0.46,1.0	0.378	Tet2 vs Ctrl
ENSMUSG00000019303	Psmc3ip	11	-	101093680	101093814	101093680	101093792	101094935	101095025	3.73607e+10	0.00682066799332	0.046,0.0,0.0,0.084,0.0	0.115,0.142,0.145,0.106	-0.101	Tet2 vs Ctrl
ENSMUSG00000037275	Gemin5	11	-	58137667	58137766	58137667	58137763	58139018	58139141	4.17805e+10	0.00717887807452	0.686,0.739,1.0,0.839,1.0	0.589,0.55,0.62,0.79	0.216	Tet2 vs Ctrl
ENSMUSG00000034771	Tle2	10	+	81590224	81590473	81590352	81590473	81589419	81589496	5.96818e+10	0.00968502372591	0.888,0.902,0.95,0.881,0.898	0.948,1.0,1.0,1.0	-0.083	Tet2 vs Ctrl
ENSMUSG00000029501	Ankle2	5	+	110237654	110237851	110237657	110237851	110236272	110236479	7.63776e+09	0.0117420470505	1.0,0.713,1.0,1.0,1.0	0.801,0.806,0.913,0.688	0.141	Tet2 vs Ctrl
ENSMUSG00000043923	Ccdc84	9	-	44412916	44413043	44412916	44413022	44413136	44413201	9.07113e+10	0.0132483837821	0.0,0.0,0.124,0.189,0.252	0.183,0.0,0.226,0.053	-0.003	Tet2 vs Ctrl
ENSMUSG00000067629	Syngap1	17	+	26964826	26965038	26964832	26965038	26962913	26963087	0.00011503378338340031	0.0160006514887	0.827,0.859,0.537,0.853,1.0	0.62,0.55,0.59,0.573	0.232	Tet2 vs Ctrl
ENSMUSG00000004896	Rrnad1	3	-	87927562	87927755	87927562	87927715	87927923	87928048	0.00012391893036489687	0.0164530543453	0.904,1.0,1.0,0.775,0.466	0.659,0.623,0.571,0.626	0.209	Tet2 vs Ctrl
ENSMUSG00000028150	Rorc	3	+	94390399	94391206	94391073	94391206	94389474	94389596	0.00018091835347977536	0.0229766308919	0.326,0.19,1.0,1.0,1.0	1.0,0.506,0.0,0.0	0.327	Tet2 vs Ctrl
ENSMUSG00000014402	Tsg101	7	-	46908904	46909068	46908904	46908991	46910744	46910810	0.0002028317830722326	0.0246863182647	0.823,0.81,0.635,0.816,0.74	0.877,0.959,0.975,0.824	-0.144	Tet2 vs Ctrl
ENSMUSG00000028108	Ecm1	3	-	95737012	95737057	95737012	95737054	95737632	95737713	0.0002169863601071409	0.0253526863149	0.384,0.79,0.836,0.797,1.0	0.873,1.0,1.0,1.0	-0.207	Tet2 vs Ctrl
ENSMUSG00000023904	Hcfc1r1	17	+	23674534	23674675	23674546	23674675	23673968	23674068	0.0002718384028971288	0.0294088879579	0.882,1.0,0.686,0.772,0.912	1.0,1.0,1.0,1.0	-0.15	Tet2 vs Ctrl
ENSMUSG00000033857	Engase	11	+	118486705	118486936	118486821	118486936	118486447	118486553	0.0002671344977729362	0.0294088879579	0.0,0.0,0.0,0.0,1.0	0.243,0.13,0.252,0.273	-0.024	Tet2 vs Ctrl
ENSMUSG00000050382	Kif7	7	-	79702105	79702282	79702105	79702279	79702452	79702578	0.00032294173032720863	0.0321089753592	1.0,1.0,1.0,1.0,1.0	0.47,1.0,0.873,0.644	0.253	Tet2 vs Ctrl
ENSMUSG00000026082	Rev1	1	-	38079289	38079398	38079289	38079395	38083703	38083820	0.0003199136481273346	0.0321089753592	0.651,1.0,1.0,1.0,0.8	0.592,0.403,0.0,0.662	0.476	Tet2 vs Ctrl
ENSMUSG00000041341	Atg2b	12	-	105636446	105636555	105636446	105636552	105637910	105638137	0.0003297737969110148	0.0321089753592	1.0,1.0,0.818,1.0,1.0	0.713,0.986,0.696,0.767	0.173	Tet2 vs Ctrl
ENSMUSG00000029165	Agbl5	5	+	30891105	30891223	30891157	30891223	30890598	30890770	0.0003506881550602303	0.0330438742236	1.0,1.0,1.0,1.0,1.0	1.0,0.842,0.798,0.725	0.159	Tet2 vs Ctrl
ENSMUSG00000021481	Zfp346	13	+	55122281	55122515	55122329	55122515	55115479	55115624	0.0004065992573527577	0.0371148884602	0.082,0.289,0.257,0.354,0.0	0.534,0.326,0.694,0.602	-0.343	Tet2 vs Ctrl
ENSMUSG00000022255	Mtdh	15	+	34114023	34118110	34117879	34118110	34099483	34099585	0.0004808648222162093	0.0425638225968	1.0,1.0,1.0,1.0,0.707	0.931,0.646,1.0,0.823	0.091	Tet2 vs Ctrl
GeneID	geneSymbol	chr	strand	longExonStart_0base	longExonEnd	shortES	shortEE	flankingES	flankingEE	PValue	FDR	IncLevel1	IncLevel2	IncLevelDifference	Comparison
ENSMUSG00000040856	Dlk1	12	+	109460045	109463336	109460117	109463336	109459606	109459892	0.0	0.0	0.503,0.282,0.548,0.559,0.687,0.477	1.0,1.0,1.0,1.0	-0.491	Z2Tet2 vs Ctrl
ENSMUSG00000022756	Slc7a4	16	-	17575616	17575968	17575616	17575965	17576639	17576698	2330.36	37.4139	0.646,0.337,0.279,0.332,0.708,0.867	0.0,0.0,0.089,0.0	0.506	Z2Tet2 vs Ctrl
ENSMUSG00000027667	Zfp639	3	+	32515283	32517139	32517028	32517139	32514383	32514454	942.69	100.899	0.521,0.602,0.744,0.875,0.915,0.552	1.0,1.0,1.0,1.0	-0.299	Z2Tet2 vs Ctrl
ENSMUSG00000000884	Gnb1l	16	+	18544110	18544273	18544114	18544273	18540971	18541097	1.11628e+06	716.878	0.872,0.711,0.911,0.786,0.779,0.69	0.966,1.0,1.0,1.0	-0.2	Z2Tet2 vs Ctrl
ENSMUSG00000058318	Phf21a	2	+	92328311	92328401	92328314	92328401	92320228	92320459	98193.8	716.878	0.0,0.481,0.214,0.168,0.495,0.37	0.0,0.0,0.0,0.0	0.288	Z2Tet2 vs Ctrl
ENSMUSG00000025144	Cenpx	11	-	120711702	120711895	120711702	120711756	120713692	120713738	1.95486e+06	10461.8	0.901,0.929,0.793,0.906,0.937,0.98	0.72,0.797,0.598,0.728	0.197	Z2Tet2 vs Ctrl
ENSMUSG00000033857	Engase	11	+	118486705	118486936	118486821	118486936	118486447	118486553	2.28848e+06	104976	0.06,0.0,0.021,0.0,0.0,0.033	0.243,0.13,0.252,0.273	-0.206	Z2Tet2 vs Ctrl
ENSMUSG00000022387	Brd1	15	-	88700772	88701270	88700772	88700877	88707033	88707294	578706	219076	0.554,0.615,0.553,0.548,0.536,0.466	0.737,0.683,0.822,0.798	-0.215	Z2Tet2 vs Ctrl
ENSMUSG00000031903	Pla2g15	8	+	106161083	106161308	106161208	106161308	106160580	106160679	6.14041e+06	219076	0.732,0.767,0.861,0.786,0.882,0.78	1.0,0.945,0.972,0.938	-0.162	Z2Tet2 vs Ctrl
ENSMUSG00000037876	Jmjd1c	10	+	67218037	67218181	67218116	67218181	67216982	67217107	1.74758e+08	510134	1.0,1.0,1.0,1.0,0.958,0.968	0.691,0.766,1.0,0.781	0.178	Z2Tet2 vs Ctrl
ENSMUSG00000040667	Nup88	11	-	70944844	70944985	70944844	70944970	70945202	70945361	1.73072e+08	510134	0.257,0.196,0.18,0.208,0.13,0.207	0.408,0.41,0.387,0.323	-0.186	Z2Tet2 vs Ctrl
ENSMUSG00000034771	Tle2	10	+	81590224	81590473	81590352	81590473	81589419	81589496	1.62395e+08	4.0145e+06	0.9,0.897,0.844,0.777,0.902,0.932	0.948,1.0,1.0,1.0	-0.112	Z2Tet2 vs Ctrl
ENSMUSG00000002227	Mov10	3	-	104817935	104818156	104817935	104818121	104818356	104818563	1.6253e+08	4.0145e+06	0.696,0.574,0.69,0.701,0.896,1.0	1.0,1.0,1.0,1.0	-0.24	Z2Tet2 vs Ctrl
ENSMUSG00000025932	Eya1	1	-	14270704	14270842	14270704	14270827	14274064	14274210	2.05873e+08	4.72184e+06	0.845,0.792,0.905,0.72,1.0,0.753	1.0,1.0,1.0,1.0	-0.164	Z2Tet2 vs Ctrl
ENSMUSG00000113204	Gm46430	13	-	74611263	74611387	74611263	74611321	74612723	74612948	1.32876e+10	0.000284442673606	1.0,0.346,0.318,0.397,0.439,0.429	0.536,1.0,1.0,1.0	-0.396	Z2Tet2 vs Ctrl
ENSMUSG00000003992	Ssbp2	13	+	91675033	91675125	91675057	91675125	91670393	91670464	2.30428e+10	0.000440437688403	0.065,0.046,0.051,0.038,0.037,0.02	0.154,0.24,0.177,0.08	-0.12	Z2Tet2 vs Ctrl
ENSMUSG00000034560	Washc4	10	+	83556000	83556116	83556012	83556116	83555572	83555615	2.33181e+10	0.000440437688403	0.51,0.269,0.276,0.263,0.0,0.072	0.0,0.0,0.0,0.0	0.232	Z2Tet2 vs Ctrl
ENSMUSG00000040006	Ginm1	10	-	7773297	7773431	7773297	7773428	7773947	7774104	2.48652e+10	0.000443567688045	0.906,0.797,0.97,0.874,0.855,0.932	1.0,1.0,1.0,1.0	-0.111	Z2Tet2 vs Ctrl
ENSMUSG00000053477	Tcf4	18	+	69564033	69564163	69564036	69564163	69519964	69520026	3.47755e+09	0.000587706408049	0.855,0.648,0.704,0.746,0.889,0.885	1.0,0.89,1.0,1.0	-0.185	Z2Tet2 vs Ctrl
ENSMUSG00000064289	Tank	2	+	61643714	61644422	61644306	61644422	61627720	61627839	3.86166e+09	0.000619988723849	0.844,0.842,0.882,0.847,1.0,0.706	0.973,1.0,1.0,1.0	-0.14	Z2Tet2 vs Ctrl
ENSMUSG00000024924	Vldlr	19	+	27241234	27241453	27241299	27241453	27240465	27240637	1.14054e+11	0.00174393617371	0.935,0.923,0.905,0.945,0.905,0.889	0.795,0.698,0.798,0.815	0.14	Z2Tet2 vs Ctrl
ENSMUSG00000007035	Msh5	17	-	35031678	35031902	35031678	35031756	35032340	35032421	1.68735e+11	0.00246276636202	1.0,1.0,0.744,0.431,0.818,0.679	1.0,1.0,1.0,1.0	-0.221	Z2Tet2 vs Ctrl
ENSMUSG00000026074	Map4k4	1	+	40000530	40000749	40000623	40000749	39997020	39997182	2.13502e+08	0.00285648184634	1.0,1.0,0.991,0.898,1.0,0.964	0.801,0.882,1.0,0.703	0.129	Z2Tet2 vs Ctrl
ENSMUSG00000055204	Ankrd17	5	-	90278242	90278391	90278242	90278388	90282850	90283603	2.10087e+11	0.00285648184634	1.0,0.459,0.726,0.955,0.817,0.706	0.915,1.0,1.0,1.0	-0.202	Z2Tet2 vs Ctrl
ENSMUSG00000033191	Tie1	4	-	118478861	118479903	118478861	118479152	118480101	118480239	2.93667e+11	0.00377185933436	0.822,1.0,0.933,0.969,0.925,0.942	0.808,0.78,0.858,0.872	0.102	Z2Tet2 vs Ctrl
ENSMUSG00000028034	Fubp1	3	+	152232394	152234570	152234523	152234570	152231876	152232022	3.50741e+10	0.00433165223294	0.816,0.952,0.928,0.892,0.746,0.949	0.834,0.574,0.68,0.703	0.183	Z2Tet2 vs Ctrl
ENSMUSG00000033082	Clec1a	6	-	129429891	129430010	129429891	129429958	129432121	129432273	4.20369e+10	0.00491023913618	0.505,0.836,0.932,0.634,0.85,0.665	0.806,1.0,1.0,1.0	-0.214	Z2Tet2 vs Ctrl
ENSMUSG00000024220	Zfp523	17	+	28197750	28197973	28197773	28197973	28195147	28195225	4.28174e+11	0.00491023913618	0.042,0.106,0.101,0.113,0.05,0.045	0.193,0.205,0.12,0.217	-0.108	Z2Tet2 vs Ctrl
ENSMUSG00000035953	Pip4p1	14	-	50929005	50929307	50929005	50929058	50929583	50929690	4.98681e+11	0.00552160177523	0.939,0.962,0.965,0.928,1.0,0.967	0.773,0.706,1.0,0.522	0.21	Z2Tet2 vs Ctrl
ENSMUSG00000026074	Map4k4	1	+	40000530	40000749	40000623	40000749	39999887	39999974	5.56744e+10	0.00595901235938	0.268,0.233,0.348,0.236,0.266,0.229	0.341,0.428,0.377,0.411	-0.126	Z2Tet2 vs Ctrl
ENSMUSG00000014850	Msh3	13	-	92351230	92351451	92351230	92351360	92353224	92353342	6.32744e+10	0.0065540077847	0.572,0.738,0.723,0.713,0.677,0.837	1.0,1.0,1.0,0.736	-0.224	Z2Tet2 vs Ctrl
ENSMUSG00000039307	Hexdc	11	+	121220863	121221161	121221082	121221161	121219840	121219923	8.34816e+10	0.00837685291309	0.538,0.691,0.758,0.729,0.566,0.506	0.908,0.738,1.0,0.876	-0.249	Z2Tet2 vs Ctrl
ENSMUSG00000026456	Cyb5r1	1	+	134407816	134408487	134408403	134408487	134407573	134407703	8.69445e+10	0.00845996261239	0.466,0.596,0.424,0.48,0.522,0.484	0.312,0.29,0.429,0.315	0.159	Z2Tet2 vs Ctrl
ENSMUSG00000060733	Ipmk	10	+	71372704	71372880	71372707	71372880	71366008	71366105	0.00017669983328116867	0.0166877401372	0.495,0.336,0.319,0.345,0.465,0.579	0.0,0.398,0.0,0.171	0.281	Z2Tet2 vs Ctrl
ENSMUSG00000042826	Fgf11	11	-	69798563	69798762	69798563	69798678	69799351	69799455	0.00021988499888392354	0.0196678452393	0.628,0.587,0.176,0.51,0.154,0.121	1.0,0.883,1.0,0.321	-0.438	Z2Tet2 vs Ctrl
ENSMUSG00000038145	Snrk	9	+	122133960	122134076	122133986	122134076	122132627	122132750	0.0002205052720698486	0.0196678452393	1.0,1.0,0.757,0.615,1.0,0.46	0.362,0.0,0.773,0.185	0.475	Z2Tet2 vs Ctrl
ENSMUSG00000030323	Ift122	6	+	115916969	115917067	115916972	115917067	115915906	115916047	0.00023210444669152785	0.0200391167014	0.256,0.268,0.291,0.184,0.353,0.269	0.022,0.395,0.0,0.014	0.162	Z2Tet2 vs Ctrl
ENSMUSG00000038095	Sbno1	5	-	124410069	124410382	124410069	124410379	124414398	124414527	0.00023978130963842048	0.0200391167014	0.627,0.703,0.696,0.776,0.701,0.642	1.0,0.836,1.0,0.814	-0.222	Z2Tet2 vs Ctrl
ENSMUSG00000029283	Cdc7	5	+	106974600	106975660	106975484	106975660	106973776	106974020	0.00024339008139306895	0.0200391167014	0.613,0.815,0.832,0.689,0.673,0.327	0.574,0.268,0.224,0.231	0.334	Z2Tet2 vs Ctrl
ENSMUSG00000026004	Kansl1l	1	-	66773421	66773619	66773421	66773514	66777966	66778108	0.00026831950107297775	0.0215393479486	0.457,0.543,0.334,0.406,0.354,0.431	0.647,0.523,0.626,0.705	-0.204	Z2Tet2 vs Ctrl
ENSMUSG00000042625	Safb2	17	-	56566878	56567018	56566878	56567015	56568894	56569022	0.0003215701943229954	0.0251844364383	0.056,0.14,0.38,0.035,0.184,0.272	0.035,0.0,0.0,0.029	0.162	Z2Tet2 vs Ctrl
ENSMUSG00000035139	Secisbp2	13	+	51654385	51654635	51654495	51654635	51652606	51652755	0.0003434847102052885	0.0262602239159	0.712,0.821,0.864,0.82,0.699,0.82	0.865,1.0,0.805,0.943	-0.114	Z2Tet2 vs Ctrl
ENSMUSG00000055850	Rnf181	6	-	72360874	72361013	72360874	72360949	72361121	72361226	0.000368282541285736	0.0275012846528	0.377,0.194,0.786,0.737,0.808,0.412	0.707,1.0,1.0,1.0	-0.374	Z2Tet2 vs Ctrl
ENSMUSG00000040410	Fbxl4	4	+	22390676	22390921	22390713	22390921	22385906	22386252	0.0003895071553391416	0.0284251699044	0.943,0.861,0.897,0.776,0.939,0.785	1.0,1.0,0.616,1.0	-0.037	Z2Tet2 vs Ctrl
ENSMUSG00000042302	Ehbp1	11	-	22146462	22146700	22146462	22146625	22151066	22151189	0.0004979005847598472	0.0341769395465	0.639,0.237,0.25,0.28,0.057,0.584	0.93,0.328,1.0,1.0	-0.473	Z2Tet2 vs Ctrl
ENSMUSG00000053332	Gas5	1	+	161036207	161036579	161036548	161036579	161035982	161036014	0.0005002541758590828	0.0341769395465	0.941,0.948,0.967,0.954,0.92,0.923	0.902,0.891,0.851,0.824	0.075	Z2Tet2 vs Ctrl
ENSMUSG00000024299	Adamts10	17	+	33549479	33549609	33549483	33549609	33549258	33549385	0.0004935056134830473	0.0341769395465	0.902,0.845,0.933,0.863,0.949,0.906	0.859,0.745,0.817,0.747	0.108	Z2Tet2 vs Ctrl
ENSMUSG00000027001	Dusp19	2	+	80624207	80624360	80624325	80624360	80621193	80621240	0.0006445881726973024	0.0422761186206	0.755,0.722,0.828,0.727,0.925,0.822	0.778,1.0,1.0,1.0	-0.148	Z2Tet2 vs Ctrl
ENSMUSG00000032235	Ice2	9	+	69407116	69407366	69407264	69407366	69400476	69400581	0.0006451354133939491	0.0422761186206	0.745,0.655,0.834,0.63,0.51,0.583	0.839,0.83,1.0,0.897	-0.232	Z2Tet2 vs Ctrl
ENSMUSG00000001120	Pcbp3	10	-	76770960	76771039	76770960	76771036	76781831	76781873	0.0007261519653973814	0.0466334792178	0.651,0.538,0.769,0.668,0.79,0.544	0.863,0.881,0.662,0.868	-0.158	Z2Tet2 vs Ctrl

## Sheet: A5SS
GeneID	geneSymbol	chr	strand	longExonStart_0base	longExonEnd	shortES	shortEE	flankingES	flankingEE	PValue	FDR	IncLevel1	IncLevel2	IncLevelDifference	Comparison
ENSMUSG00000025597	Klhl4	X	+	114543001	114543188	114543001	114543170	114549352	114549577	0.0	0.0	0.394,0.263,0.836,0.379,0.563	1.0,1.0,1.0,1.0	-0.513	Zrsr2 vs Ctrl
ENSMUSG00000029290	Zfp326	5	+	105886316	105888839	105886316	105886428	105891117	105891316	2.5505e+06	25543.3	0.722,0.654,0.601,0.527,0.698	0.894,0.924,1.0,0.946	-0.301	Zrsr2 vs Ctrl
ENSMUSG00000038346	Zfp384	6	+	125024032	125024552	125024032	125024270	125024745	125025082	32585.6	217563	0.905,1.0,1.0,0.95,0.988	0.857,0.833,0.655,0.674	0.214	Zrsr2 vs Ctrl
ENSMUSG00000031708	Tecr	8	-	83573708	83573922	83573870	83573922	83573219	83573323	4.2945e+08	215047	0.736,0.502,0.326,0.304,0.391	0.769,1.0,1.0,0.723	-0.421	Zrsr2 vs Ctrl
ENSMUSG00000031601	Cnot7	8	-	40499294	40500913	40500751	40500913	40495804	40495915	2.25448e+09	0.00090314301297	0.927,1.0,0.913,0.861,1.0	0.749,0.681,0.648,0.805	0.219	Zrsr2 vs Ctrl
ENSMUSG00000034211	Mrps17	5	+	129715683	129715912	129715683	129715858	129716726	129716866	3.09497e+09	0.00103320322156	1.0,0.792,0.635,0.743,0.629	0.954,1.0,1.0,0.909	-0.206	Zrsr2 vs Ctrl
ENSMUSG00000060147	Serpinb6a	13	-	33935568	33935794	33935618	33935794	33931471	33931646	3.6406e+10	0.00104173101827	1.0,1.0,1.0,0.529,0.0	0.0,1.0,0.0,0.0	0.456	Zrsr2 vs Ctrl
ENSMUSG00000094724	Rnaset2b	17	+	6984138	6985113	6984138	6984191	6988721	6988792	2.39219e+11	0.00598945670894	0.777,1.0,0.417,0.516,0.92	1.0,1.0,1.0,1.0	-0.274	Zrsr2 vs Ctrl
ENSMUSG00000024845	Tmem134	19	+	4127549	4127836	4127549	4127639	4131228	4131282	3.00025e+11	0.00667722708678	0.875,1.0,1.0,0.899,0.992	0.856,0.696,0.726,0.895	0.16	Zrsr2 vs Ctrl
ENSMUSG00000035443	Thyn1	9	+	27003596	27003778	27003596	27003764	27005145	27005214	3.63367e+10	0.00727824796994	0.798,0.895,0.87,0.947,0.898	0.947,0.954,1.0,1.0	-0.094	Zrsr2 vs Ctrl
ENSMUSG00000053332	Gas5	1	+	161035982	161036244	161035982	161036014	161036819	161037315	4.6631e+10	0.00849108660632	0.982,1.0,0.992,0.831,0.969	0.892,0.891,0.867,0.781	0.097	Zrsr2 vs Ctrl
ENSMUSG00000032557	Uba5	9	-	104060158	104060307	104060222	104060307	104056873	104056983	5.62436e+10	0.00938799962786	0.845,1.0,0.606,0.728,0.449	0.848,1.0,0.863,1.0	-0.202	Zrsr2 vs Ctrl
ENSMUSG00000034211	Mrps17	5	+	129715683	129715941	129715683	129715858	129716726	129716866	8.91794e+10	0.0137404897357	1.0,0.826,0.751,0.828,0.703	0.948,1.0,1.0,0.888	-0.137	Zrsr2 vs Ctrl
ENSMUSG00000045795	Whamm	7	+	81574545	81574719	81574545	81574702	81585101	81585271	9.98189e+10	0.0142812341058	0.802,0.23,1.0,0.599,0.473	0.962,1.0,1.0,1.0	-0.37	Zrsr2 vs Ctrl
ENSMUSG00000045466	Zfp956	6	+	47957475	47957724	47957475	47957602	47962524	47962632	0.00020527183579854835	0.025697467944	0.11,0.167,0.143,0.079,0.184	0.362,0.205,0.478,0.411	-0.227	Zrsr2 vs Ctrl
ENSMUSG00000036402	Gng12	6	+	66943824	66943882	66943824	66943877	67015724	67015843	0.00020267708987620203	0.025697467944	0.279,0.1,0.117,0.092,0.277	0.075,0.017,0.0,0.044	0.139	Zrsr2 vs Ctrl
ENSMUSG00000013736	Trnt1	6	+	106769165	106769256	106769165	106769191	106769829	106770003	0.00035230510163808404	0.0415098305048	0.743,1.0,0.711,1.0,0.544	0.67,0.628,0.336,0.339	0.306	Zrsr2 vs Ctrl
GeneID	geneSymbol	chr	strand	longExonStart_0base	longExonEnd	shortES	shortEE	flankingES	flankingEE	PValue	FDR	IncLevel1	IncLevel2	IncLevelDifference	Comparison
ENSMUSG00000055541	Lair1	7	-	4055796	4055953	4055917	4055953	4028706	4029036	0.0	0.0	0.135,0.082,0.0,0.0,0.0	0.446,0.413,0.415,0.306	-0.352	Tet2 vs Ctrl
ENSMUSG00000011658	Fuz	7	+	44897519	44898700	44897519	44897624	44898775	44898871	166357	14955.5	1.0,1.0,0.872,0.69,0.986	0.711,0.473,0.547,0.635	0.318	Tet2 vs Ctrl
ENSMUSG00000030611	Mrps11	7	+	78783572	78783686	78783572	78783680	78788674	78788773	7.07585e+06	424079	0.0,0.013,0.0,0.093,0.169	0.249,0.165,0.269,0.159	-0.156	Tet2 vs Ctrl
ENSMUSG00000026104	Stat1	1	+	52119911	52120072	52119911	52120035	52122590	52122721	5.55298e+07	2.01295e+06	1.0,0.872,0.929,0.86,1.0	0.652,0.847,0.732,0.765	0.183	Tet2 vs Ctrl
ENSMUSG00000028295	Smim8	4	-	34771873	34772053	34771877	34772053	34771257	34771414	5.59775e+08	2.01295e+06	1.0,0.697,0.265,1.0,1.0	0.445,0.218,0.0,0.14	0.592	Tet2 vs Ctrl
ENSMUSG00000026927	Sdccag3	2	-	26385497	26386063	26385989	26386063	26385082	26385145	1.5669e+08	4.69549e+06	0.946,1.0,0.979,0.923,1.0	0.861,0.753,0.889,0.653	0.181	Tet2 vs Ctrl
ENSMUSG00000040813	Tex264	9	-	106684928	106684995	106684946	106684995	106681867	106682163	1.90932e+09	4.90423e+06	0.879,0.903,0.899,0.943,0.825	1.0,0.979,1.0,0.971	-0.098	Tet2 vs Ctrl
ENSMUSG00000020549	Elac2	11	+	64992220	64992359	64992220	64992354	64992438	64992524	2.95534e+08	6.64212e+06	1.0,1.0,0.797,0.932,1.0	0.729,0.814,0.803,0.778	0.165	Tet2 vs Ctrl
ENSMUSG00000038346	Zfp384	6	+	125024032	125024552	125024032	125024270	125024745	125025082	9.31743e+08	0.000167527397704	1.0,1.0,1.0,0.803,1.0	0.857,0.833,0.655,0.674	0.206	Tet2 vs Ctrl
ENSMUSG00000013736	Trnt1	6	+	106769165	106769256	106769165	106769191	106769829	106770003	8.86926e+08	0.000167527397704	1.0,1.0,0.338,1.0,1.0	0.67,0.628,0.336,0.339	0.374	Tet2 vs Ctrl
ENSMUSG00000001034	Mapk7	11	-	61493596	61493954	61493646	61493954	61492903	61493069	1.68235e+10	0.000274987241886	0.189,0.489,1.0,0.224,1.0	0.145,0.0,0.0,0.0	0.544	Tet2 vs Ctrl
ENSMUSG00000029166	Mapre3	5	+	30863203	30863405	30863203	30863360	30864573	30864728	1.86707e+10	0.000279749793322	0.643,1.0,0.401,1.0,1.0	0.434,0.385,0.0,0.381	0.509	Tet2 vs Ctrl
ENSMUSG00000004677	Myo9b	8	+	71350134	71350195	71350134	71350189	71350926	71351048	3.02556e+10	0.000418458297928	0.016,0.118,0.219,0.0,0.247	0.236,0.231,0.293,0.373	-0.163	Tet2 vs Ctrl
ENSMUSG00000031565	Fgfr1	8	+	25566710	25566913	25566710	25566907	25568187	25568333	4.3085e+09	0.000553334376136	0.482,0.787,0.754,0.534,1.0	1.0,1.0,0.562,1.0	-0.179	Tet2 vs Ctrl
ENSMUSG00000045466	Zfp956	6	+	47957475	47957724	47957475	47957602	47962524	47962632	7.24775e+09	0.000868763513529	0.037,0.0,0.128,0.362,0.082	0.362,0.205,0.478,0.411	-0.242	Tet2 vs Ctrl
ENSMUSG00000028796	Phc2	4	+	128743353	128743556	128743353	128743461	128745001	128745131	1.08094e+11	0.00121471081655	0.987,1.0,1.0,0.771,1.0	0.928,0.796,0.813,0.844	0.106	Tet2 vs Ctrl
ENSMUSG00000032641	Gpr19	6	-	134896857	134897213	134897161	134897213	134887629	134887785	1.24013e+11	0.00131162190762	0.46,0.523,0.429,0.274,0.239	0.124,0.0,0.273,0.194	0.237	Tet2 vs Ctrl
ENSMUSG00000031728	Zfp821	8	+	109717761	109717906	109717761	109717887	109721194	109721343	2.05403e+11	0.00205174587548	0.559,1.0,0.737,1.0,1.0	0.548,0.437,0.539,0.677	0.309	Tet2 vs Ctrl
ENSMUSG00000025597	Klhl4	X	+	114543001	114543188	114543001	114543170	114549352	114549577	2.88814e+11	0.0027330965168	0.947,1.0,0.0,0.547,0.0	1.0,1.0,1.0,1.0	-0.501	Tet2 vs Ctrl
ENSMUSG00000031555	Adam9	8	-	24962859	24963088	24962913	24963088	24955931	24955999	5.00492e+11	0.00449942239336	0.984,0.0,0.741,0.853,0.0	0.846,1.0,0.673,1.0	-0.364	Tet2 vs Ctrl
ENSMUSG00000024845	Tmem134	19	+	4127549	4127836	4127549	4127639	4131228	4131282	6.85371e+09	0.00577166748508	0.939,1.0,1.0,1.0,0.851	0.856,0.696,0.726,0.895	0.165	Tet2 vs Ctrl
ENSMUSG00000026634	Angel2	1	+	190928491	190928758	190928491	190928717	190932866	190933192	7.06211e+10	0.00577166748508	0.847,0.885,0.874,0.874,1.0	1.0,1.0,1.0,0.978	-0.098	Tet2 vs Ctrl
ENSMUSG00000001034	Mapk7	11	-	61493523	61494266	61493646	61494266	61492903	61493069	7.50476e+09	0.00586676694428	0.354,0.637,1.0,0.329,1.0	0.215,0.409,0.288,0.0	0.436	Tet2 vs Ctrl
ENSMUSG00000026104	Stat1	1	+	52119911	52120110	52119911	52120035	52122590	52122721	0.0001172218532765612	0.00878187050797	1.0,0.461,0.794,0.542,1.0	0.273,0.542,0.417,0.503	0.326	Tet2 vs Ctrl
ENSMUSG00000014504	Srp19	18	+	34331749	34334364	34331749	34331825	34334456	34334568	0.0001474385091506658	0.0106037775781	0.46,0.68,1.0,1.0,1.0	0.671,0.574,0.644,0.378	0.261	Tet2 vs Ctrl
ENSMUSG00000048677	Tpcn2	7	-	145260026	145260138	145260088	145260138	145258514	145258614	0.00015963420939357764	0.0110393195573	0.0,0.0,0.0,1.0,0.0	0.28,0.098,0.0,0.338	0.021	Tet2 vs Ctrl
ENSMUSG00000031601	Cnot7	8	-	40499294	40500913	40500751	40500913	40495804	40495915	0.00024904163876404706	0.0165843283888	0.602,1.0,1.0,1.0,1.0	0.749,0.681,0.648,0.805	0.2	Tet2 vs Ctrl
ENSMUSG00000029098	Acox3	5	+	35583875	35583975	35583875	35583971	35588158	35588313	0.0002853062798564565	0.0183207389708	0.42,1.0,0.646,0.881,1.0	0.38,0.516,0.0,0.639	0.406	Tet2 vs Ctrl
ENSMUSG00000032480	Dhx30	9	-	110115035	110115582	110115490	110115582	110112970	110113090	0.00040391614241730434	0.0242080408022	0.869,1.0,0.742,0.667,1.0	0.961,1.0,1.0,1.0	-0.135	Tet2 vs Ctrl
ENSMUSG00000033016	Nfatc1	18	-	80635401	80636076	80635690	80636076	80606204	80608025	0.0003926881483511391	0.0242080408022	0.408,0.369,0.36,0.36,0.089	0.451,0.56,0.46,0.582	-0.196	Tet2 vs Ctrl
ENSMUSG00000037761	Actr5	2	+	158635306	158636147	158635306	158635426	158636667	158636800	0.0004307624173029989	0.0249842202036	1.0,0.604,0.75,1.0,0.56	1.0,1.0,1.0,1.0	-0.217	Tet2 vs Ctrl
ENSMUSG00000051811	Cox6b2	7	-	4752090	4752161	4752107	4752161	4751791	4751975	0.0004819502633609529	0.0270795804226	0.548,0.707,0.616,0.544,0.917	0.263,0.389,0.371,0.583	0.265	Tet2 vs Ctrl
ENSMUSG00000001034	Mapk7	11	-	61493505	61493954	61493646	61493954	61492903	61493069	0.000846179854652962	0.0461039811717	0.294,0.622,1.0,0.207,1.0	0.237,0.374,0.075,0.121	0.423	Tet2 vs Ctrl
GeneID	geneSymbol	chr	strand	longExonStart_0base	longExonEnd	shortES	shortEE	flankingES	flankingEE	PValue	FDR	IncLevel1	IncLevel2	IncLevelDifference	Comparison
ENSMUSG00000026927	Sdccag3	2	-	26385497	26386063	26385989	26386063	26385082	26385145	5245.47	1031.26	0.924,0.968,1.0,1.0,1.0,1.0	0.861,0.753,0.889,0.653	0.193	Z2Tet2 vs Ctrl
ENSMUSG00000025597	Klhl4	X	+	114543001	114543188	114543001	114543170	114549352	114549577	1.34368e+07	132084	0.657,0.783,0.658,0.871,0.889,0.939	1.0,1.0,1.0,1.0	-0.201	Z2Tet2 vs Ctrl
ENSMUSG00000031601	Cnot7	8	-	40499294	40500913	40500751	40500913	40495804	40495915	5.76621e+06	377879	1.0,0.898,0.904,1.0,1.0,1.0	0.749,0.681,0.648,0.805	0.246	Z2Tet2 vs Ctrl
ENSMUSG00000020549	Elac2	11	+	64992220	64992359	64992220	64992354	64992438	64992524	9.0581e+06	445206	1.0,0.88,1.0,0.907,0.975,0.888	0.729,0.814,0.803,0.778	0.161	Z2Tet2 vs Ctrl
ENSMUSG00000007035	Msh5	17	-	35046230	35046387	35046265	35046387	35045929	35046053	4.29924e+07	169046	0.598,0.861,0.886,0.764,0.814,0.885	1.0,1.0,1.0,1.0	-0.199	Z2Tet2 vs Ctrl
ENSMUSG00000034211	Mrps17	5	+	129715683	129715912	129715683	129715858	129716726	129716866	8.08323e+07	2.6486e+06	0.677,0.599,0.672,1.0,0.83,0.582	0.954,1.0,1.0,0.909	-0.239	Z2Tet2 vs Ctrl
ENSMUSG00000001034	Mapk7	11	-	61493505	61493954	61493596	61493954	61492903	61493069	7.70931e+08	0.000216521341031	0.893,0.717,0.662,0.829,0.477,1.0	1.0,1.0,1.0,1.0	-0.237	Z2Tet2 vs Ctrl
ENSMUSG00000029062	Cdk11b	4	+	155625530	155625773	155625530	155625654	155626773	155626889	1.02824e+10	0.000252690319282	0.57,0.712,0.515,0.479,0.467,0.72	0.327,0.308,0.317,0.391	0.241	Z2Tet2 vs Ctrl
ENSMUSG00000034211	Mrps17	5	+	129715683	129715941	129715683	129715858	129716726	129716866	1.78038e+10	0.000388913913513	0.778,0.656,0.695,1.0,0.866,0.662	0.948,1.0,1.0,0.888	-0.183	Z2Tet2 vs Ctrl
ENSMUSG00000034211	Mrps17	5	+	129715683	129715910	129715683	129715858	129716726	129716866	4.15435e+10	0.000816744457669	0.851,0.831,0.824,1.0,0.904,0.764	0.959,1.0,1.0,0.959	-0.117	Z2Tet2 vs Ctrl
ENSMUSG00000029290	Zfp326	5	+	105886316	105888839	105886316	105886428	105891117	105891316	4.67827e+07	0.000836135291647	0.357,0.835,0.866,0.703,0.627,0.55	0.894,0.924,1.0,0.946	-0.285	Z2Tet2 vs Ctrl
ENSMUSG00000038346	Zfp384	6	+	125024032	125024552	125024032	125024270	125024745	125025082	8.81831e+09	0.00144473371389	1.0,1.0,0.917,0.948,0.832,1.0	0.857,0.833,0.655,0.674	0.195	Z2Tet2 vs Ctrl
ENSMUSG00000026939	Tmem141	2	-	25621360	25621458	25621374	25621458	25621065	25621173	1.55664e+11	0.00218858206555	0.165,0.245,0.147,0.135,0.269,0.121	0.088,0.0,0.186,0.042	0.101	Z2Tet2 vs Ctrl
ENSMUSG00000097333	Zfp87	13	-	67521147	67521319	67521192	67521319	67520625	67520721	1.5585e+10	0.00218858206555	0.089,0.06,0.068,0.037,0.147,0.049	0.265,0.243,0.093,0.399	-0.175	Z2Tet2 vs Ctrl
ENSMUSG00000062646	Ganc	2	+	120422024	120422749	120422024	120422204	120423698	120423744	1.76004e+11	0.00230682321385	0.285,0.173,0.3,0.338,0.473,0.193	0.116,0.122,0.067,0.08	0.197	Z2Tet2 vs Ctrl
ENSMUSG00000021767	Kat6b	14	+	21624832	21625215	21624832	21624888	21626718	21626840	2.27059e+10	0.00262100286645	1.0,0.761,0.505,1.0,0.135,0.273	1.0,1.0,0.79,1.0	-0.335	Z2Tet2 vs Ctrl
ENSMUSG00000031565	Fgfr1	8	+	25566710	25566913	25566710	25566907	25568187	25568333	2.17279e+10	0.00262100286645	0.832,0.797,1.0,0.668,0.812,0.756	1.0,1.0,0.562,1.0	-0.08	Z2Tet2 vs Ctrl
ENSMUSG00000053332	Gas5	1	+	161035982	161036244	161035982	161036014	161036819	161037315	2.3997e+10	0.00262100286645	0.911,0.93,0.97,0.983,0.995,0.979	0.892,0.891,0.867,0.781	0.104	Z2Tet2 vs Ctrl
ENSMUSG00000043019	Edem3	1	+	151805849	151806003	151805849	151805946	151807365	151807557	0.00010176667510153337	0.0105301728026	0.879,0.9,0.872,0.705,0.861,0.573	0.907,1.0,1.0,1.0	-0.178	Z2Tet2 vs Ctrl
ENSMUSG00000087403	Kantr	X	-	152327365	152327495	152327409	152327495	152327160	152327239	0.00014325863754960366	0.0140823240711	0.874,0.815,0.905,0.62,0.868,0.811	0.527,0.279,0.079,0.633	0.436	Z2Tet2 vs Ctrl
ENSMUSG00000021262	Evl	12	+	108683194	108683410	108683194	108683261	108686049	108686116	0.0002583361638869297	0.0241851856287	0.647,0.489,0.541,0.763,0.487,0.766	0.449,0.452,0.258,0.245	0.265	Z2Tet2 vs Ctrl
ENSMUSG00000108414	Snhg1	19	+	8725781	8725924	8725781	8725826	8726066	8726102	0.0003408175396488744	0.0296773850204	0.172,0.161,0.146,0.148,0.174,0.144	0.094,0.076,0.1,0.057	0.076	Z2Tet2 vs Ctrl
ENSMUSG00000054099	Slc25a40	5	+	8440720	8442571	8440720	8440788	8443611	8443785	0.0003471921950507495	0.0296773850204	0.396,0.829,0.698,1.0,1.0,0.815	0.245,0.805,0.167,0.363	0.395	Z2Tet2 vs Ctrl
ENSMUSG00000040687	Madd	2	-	91166913	91167163	91167042	91167163	91166545	91166685	0.0004199761947858427	0.0344030499562	0.88,0.827,0.891,0.741,0.725,0.596	0.871,0.952,1.0,0.904	-0.155	Z2Tet2 vs Ctrl
ENSMUSG00000028295	Smim8	4	-	34771873	34772053	34771877	34772053	34771257	34771414	0.00048402549288406593	0.0380637647604	0.327,0.302,1.0,0.704,1.0,0.571	0.445,0.218,0.0,0.14	0.45	Z2Tet2 vs Ctrl
ENSMUSG00000027829	Ccnl1	3	-	65955129	65955276	65955203	65955276	65951433	65951554	0.0005269132863215953	0.0391214165805	0.646,0.582,0.502,0.433,0.599,0.527	0.382,0.447,0.351,0.366	0.162	Z2Tet2 vs Ctrl
ENSMUSG00000032641	Gpr19	6	-	134896857	134897213	134897161	134897213	134887629	134887785	0.0005500119349802768	0.0391214165805	0.287,0.314,0.338,0.162,0.302,0.311	0.124,0.0,0.273,0.194	0.138	Z2Tet2 vs Ctrl
ENSMUSG00000029098	Acox3	5	+	35583875	35583975	35583875	35583971	35588158	35588313	0.0005571717519096131	0.0391214165805	0.76,0.764,0.818,0.765,0.798,0.852	0.38,0.516,0.0,0.639	0.409	Z2Tet2 vs Ctrl
ENSMUSG00000002728	Naa20	2	+	145911672	145911793	145911672	145911763	145912392	145912528	0.0005855990003100775	0.0396995736072	0.174,0.198,0.137,0.146,0.081,0.28	0.054,0.086,0.055,0.061	0.105	Z2Tet2 vs Ctrl
ENSMUSG00000087174	5530601H04Rik	X	-	105068463	105068628	105068570	105068628	105066758	105066877	0.0006211723496402088	0.0407074946464	0.847,0.765,0.878,0.797,0.895,0.73	0.961,1.0,0.969,0.807	-0.116	Z2Tet2 vs Ctrl
ENSMUSG00000030611	Mrps11	7	+	78783572	78783686	78783572	78783680	78788674	78788773	0.0008028722430588608	0.0493264634329	0.106,0.132,0.038,0.137,0.109,0.0	0.249,0.165,0.269,0.159	-0.124	Z2Tet2 vs Ctrl
ENSMUSG00000022948	Setd4	16	-	93590255	93591303	93590873	93591303	93589910	93590085	0.0007964643696415363	0.0493264634329	0.706,0.538,0.499,0.598,0.479,0.399	0.271,0.396,0.23,0.266	0.246	Z2Tet2 vs Ctrl

## Sheet: MXE
GeneID	geneSymbol	chr	strand	1stExonStart_0base	1stExonEnd	2ndExonStart_0base	2ndExonEnd	upstreamES	upstreamEE	downstreamES	downstreamEE	PValue	FDR	IncLevel1	IncLevel2	IncLevelDifference	Comparison
ENSMUSG00000074578	Zfas1	2	+	167063635	167063727	167065158	167065480	167063222	167063297	167065686	167065722	0.0	0.0	0.209,0.234,0.225,0.294,0.252	0.48,0.546,0.492,0.525	-0.268	Zrsr2 vs Ctrl
ENSMUSG00000008682	Rpl10	X	+	74271799	74271907	74272178	74272317	74271360	74271718	74272671	74272765	0.0	0.0	0.39,0.391,0.381,0.401,0.401	0.657,0.581,0.563,0.592	-0.205	Zrsr2 vs Ctrl
ENSMUSG00000061477	Rps7	12	-	28634208	28634352	28635415	28635487	28633767	28633832	28635579	28635663	65.6142	9.64091	0.182,0.18,0.167,0.173,0.179	0.329,0.306,0.346,0.301	-0.144	Zrsr2 vs Ctrl
ENSMUSG00000062825	Actg1	11	-	120346910	120347349	120347862	120347875	120346636	120346818	120347968	120348097	8100.16	8926.38	0.073,0.083,0.088,0.087,0.093	0.224,0.166,0.186,0.194	-0.108	Zrsr2 vs Ctrl
ENSMUSG00000074578	Zfas1	2	+	167063635	167063727	167065158	167065217	167062933	167063297	167065433	167065480	2.09919e+06	18506.5	0.115,0.101,0.104,0.141,0.129	0.208,0.267,0.272,0.251	-0.132	Zrsr2 vs Ctrl
ENSMUSG00000058239	Usf2	7	-	30955289	30955440	30956148	30956267	30954743	30954802	30956695	30956757	825303	6063.23	0.237,0.432,0.219,0.418,0.0	0.749,0.657,0.755,1.0	-0.529	Zrsr2 vs Ctrl
ENSMUSG00000073643	Wdfy1	1	-	79722213	79722268	79729655	79729710	79718973	79719274	79733799	79733873	1.3603e+07	79882.2	1.0,1.0,1.0,1.0,1.0	0.429,0.667,0.0,0.433	0.618	Zrsr2 vs Ctrl
ENSMUSG00000019856	Fam184a	10	-	53634301	53634395	53635231	53635434	53633365	53633715	53638176	53638281	1.44977e+07	79882.2	0.396,0.865,0.814,0.63,0.803	1.0,1.0,1.0,1.0	-0.298	Zrsr2 vs Ctrl
ENSMUSG00000035310	Lin54	5	-	100454434	100454508	100459585	100459802	100453939	100454137	100475688	100475831	3.38204e+07	165645	0.931,0.874,0.892,0.772,0.87	0.491,0.612,0.439,0.286	0.411	Zrsr2 vs Ctrl
ENSMUSG00000026932	Nacc2	2	-	26064453	26064618	26089542	26090482	26062191	26062297	26122688	26122818	5.83908e+06	257387	0.424,0.543,0.439,0.464,0.539	0.912,0.76,1.0,0.791	-0.384	Zrsr2 vs Ctrl
ENSMUSG00000071454	Dtnb	12	+	3617605	3617691	3632809	3632964	3596648	3596862	3643916	3644022	1.48702e+08	595888	0.451,0.343,0.282,0.534,0.524	0.645,0.724,0.748,0.749	-0.29	Zrsr2 vs Ctrl
ENSMUSG00000042817	Flt3	5	-	147376867	147377070	147383384	147383506	147375642	147375758	147400219	147400489	1.66122e+07	610221	0.287,0.267,0.329,0.269,0.326	0.449,0.428,0.493,0.421	-0.152	Zrsr2 vs Ctrl
ENSMUSG00000046865	Fbl	7	+	28174503	28174686	28174784	28174892	28169709	28169818	28174983	28175078	2.5499e+08	864613	0.211,0.246,0.219,0.265,0.292	0.417,0.421,0.324,0.433	-0.152	Zrsr2 vs Ctrl
ENSMUSG00000025508	Rplp2	7	+	141448725	141448774	141451003	141451102	141447907	141448031	141451231	141451585	3.49556e+07	1.1006e+06	0.538,0.515,0.493,0.457,0.541	0.651,0.712,0.603,0.716	-0.162	Zrsr2 vs Ctrl
ENSMUSG00000035530	Eif1	11	+	100320665	100320829	100320947	100321049	100319884	100320160	100321316	100322096	5.24756e+07	1.54208e+06	0.386,0.437,0.393,0.403,0.426	0.593,0.525,0.563,0.526	-0.143	Zrsr2 vs Ctrl
ENSMUSG00000022680	Pdxdc1	16	-	13881877	13881958	13884565	13884631	13879425	13879572	13887696	13887770	6.12615e+08	0.000168775561317	0.282,0.241,0.185,0.284,0.258	0.4,0.402,0.469,0.46	-0.183	Zrsr2 vs Ctrl
ENSMUSG00000004665	Cnn2	10	+	79991359	79991481	79992272	79992339	79988583	79988740	79992442	79992580	1.19052e+10	0.000291544065733	0.528,0.498,0.559,0.52,0.596	0.714,0.693,0.673,0.661	-0.145	Zrsr2 vs Ctrl
ENSMUSG00000006732	Mettl1	10	+	127043059	127043223	127044466	127044651	127041931	127042070	127044755	127044869	1.13402e+10	0.000291544065733	0.441,0.382,0.402,0.415,0.525	0.623,0.556,0.61,0.626	-0.171	Zrsr2 vs Ctrl
ENSMUSG00000033126	Ybey	10	-	76466236	76466365	76468156	76468386	76464256	76464325	76468773	76469114	1.57329e+10	0.000359990376221	0.756,0.521,0.638,0.818,0.538	0.885,1.0,0.524,1.0	-0.198	Zrsr2 vs Ctrl
ENSMUSG00000028797	Tmem234	4	+	129601406	129601625	129601869	129601961	129600982	129601243	129602194	129602261	1.63335e+10	0.000359990376221	0.686,0.834,0.62,0.411,0.261	0.3,0.186,0.083,0.134	0.387	Zrsr2 vs Ctrl
ENSMUSG00000092203	1110038B12Rik	17	-	34950697	34950847	34951884	34951925	34950240	34950475	34952135	34952173	1.96089e+09	0.000411599808853	0.45,0.493,0.389,0.385,0.474	0.554,0.608,0.682,0.61	-0.175	Zrsr2 vs Ctrl
ENSMUSG00000026358	Rgs1	1	-	144246189	144246353	144248478	144248559	144242295	144245487	144248900	144249242	3.16276e+09	0.000608184089342	0.354,0.41,0.381,0.37,0.427	0.551,0.485,0.536,0.515	-0.133	Zrsr2 vs Ctrl
ENSMUSG00000028438	Kif24	4	-	41413828	41414044	41414901	41414999	41409731	41409819	41423451	41423635	3.17337e+10	0.000608184089342	0.431,0.705,0.93,0.816,0.736	0.0,0.415,0.0,0.156	0.581	Zrsr2 vs Ctrl
ENSMUSG00000028797	Tmem234	4	+	129601406	129601533	129601869	129601961	129600982	129601243	129602194	129602261	4.879e+09	0.000896109993865	0.587,0.792,0.645,0.478,0.292	0.248,0.243,0.089,0.254	0.35	Zrsr2 vs Ctrl
ENSMUSG00000029016	Clcn6	4	-	148017902	148018016	148018840	148018973	148017495	148017662	148019717	148019776	7.30586e+09	0.00123862364885	0.914,0.777,0.456,0.964,0.658	0.955,1.0,1.0,1.0	-0.235	Zrsr2 vs Ctrl
ENSMUSG00000005907	Pex1	5	+	3629969	3630112	3630188	3630292	3627517	3627582	3631588	3631765	7.20741e+10	0.00123862364885	0.607,0.675,0.649,0.532,0.704	0.245,0.486,0.084,0.338	0.345	Zrsr2 vs Ctrl
ENSMUSG00000034998	Foxn2	17	+	88479275	88479340	88484400	88484469	88475855	88475950	88486402	88487251	7.97986e+09	0.00130278536841	0.421,0.812,0.829,0.466,0.586	0.539,0.057,0.145,0.0	0.438	Zrsr2 vs Ctrl
ENSMUSG00000021972	Hmbox1	14	-	64826771	64826867	64828585	64828668	64825600	64825695	64851884	64852038	9.16217e+09	0.00144238665822	0.539,0.696,0.701,0.841,0.555	0.286,0.465,0.346,0.337	0.308	Zrsr2 vs Ctrl
ENSMUSG00000028152	Tspan5	3	+	138890734	138890881	138894347	138894518	138868345	138868396	138896852	138896914	9.90815e+09	0.00150603858275	0.539,0.572,0.677,0.592,0.579	0.687,0.983,0.73,0.8	-0.208	Zrsr2 vs Ctrl
ENSMUSG00000028896	Rcc1	4	-	132337730	132337910	132338050	132338238	132335716	132335813	132339924	132340006	1.49648e+10	0.00219882154451	0.427,0.362,0.487,0.415,0.367	0.595,0.6,0.641,0.515	-0.176	Zrsr2 vs Ctrl
ENSMUSG00000012114	Med15	16	-	17680548	17680761	17685452	17685504	17655677	17655805	17697606	17697694	1.9093e+11	0.00271490517796	0.599,0.558,0.656,0.626,0.617	0.703,0.891,0.815,0.757	-0.18	Zrsr2 vs Ctrl
ENSMUSG00000097145	9230114K14Rik	5	+	52192917	52193596	52194800	52194890	52190678	52190937	52196892	52197984	2.12998e+11	0.00293405157334	0.157,0.366,1.0,0.126,0.652	1.0,0.679,1.0,1.0	-0.46	Zrsr2 vs Ctrl
ENSMUSG00000002602	Axl	7	-	25773098	25773125	25773342	25773493	25770632	25770765	25774514	25774725	2.6364e+11	0.00352158736341	0.854,1.0,0.196,0.0,0.413	0.0,0.0,0.0,0.0	0.493	Zrsr2 vs Ctrl
ENSMUSG00000022779	Top3b	16	+	16882500	16882697	16883406	16883563	16880603	16880678	16884238	16884352	4.90517e+11	0.0063594045179	0.515,0.545,0.514,0.581,0.551	0.749,0.606,0.723,0.722	-0.159	Zrsr2 vs Ctrl
ENSMUSG00000043323	Fbrsl1	5	-	110396044	110396074	110416029	110416065	110381600	110381646	110417842	110417947	5.11545e+10	0.00644253816833	0.588,0.162,0.558,0.311,0.471	0.676,0.708,1.0,1.0	-0.428	Zrsr2 vs Ctrl
ENSMUSG00000020719	Ddx5	11	-	106786908	106787074	106788272	106788459	106786447	106786544	106789015	106789185	5.74528e+10	0.00684464230058	0.206,0.207,0.217,0.19,0.204	0.317,0.325,0.29,0.299	-0.103	Zrsr2 vs Ctrl
ENSMUSG00000037443	Cep85	4	-	134155676	134156371	134167288	134167441	134154262	134154396	134172812	134172880	5.63633e+10	0.00684464230058	0.349,0.294,0.371,0.432,0.51	0.549,0.607,0.635,0.538	-0.191	Zrsr2 vs Ctrl
ENSMUSG00000029387	Gtf2h3	5	+	124594762	124594831	124595552	124595688	124592480	124592534	124595802	124595839	6.68526e+10	0.00775490160515	0.482,0.539,0.43,0.432,0.462	0.31,0.273,0.253,0.364	0.169	Zrsr2 vs Ctrl
ENSMUSG00000074578	Zfas1	2	+	167065158	167065217	167065433	167065480	167063635	167063727	167065686	167065862	7.10103e+08	0.00792835603158	0.585,0.618,0.556,0.537,0.517	0.689,0.686,0.711,0.673	-0.127	Zrsr2 vs Ctrl
ENSMUSG00000058076	Sdhc	1	-	171135992	171136156	171138693	171138755	171127164	171129905	171143557	171143659	7.19452e+10	0.00792835603158	0.256,0.197,0.23,0.19,0.279	0.336,0.342,0.302,0.383	-0.11	Zrsr2 vs Ctrl
ENSMUSG00000008683	Rps15a	7	-	118109932	118110018	118114784	118114864	118109168	118109193	118115108	118115554	7.59903e+10	0.00816988755828	0.767,0.764,0.723,0.732,0.736	0.842,0.819,0.867,0.825	-0.094	Zrsr2 vs Ctrl
ENSMUSG00000015377	Dennd6b	15	-	89186362	89186427	89186753	89186819	89186171	89186261	89186955	89187243	9.01372e+10	0.00946011709542	0.339,0.57,0.467,0.037,0.341	0.161,0.083,0.0,0.0	0.29	Zrsr2 vs Ctrl
ENSMUSG00000097039	Pvt1	15	+	62107147	62107465	62159996	62160128	62038046	62038201	62175466	62175548	9.34946e+10	0.00958427974402	1.0,0.804,1.0,0.899,0.834	1.0,1.0,0.546,1.0	0.021	Zrsr2 vs Ctrl
ENSMUSG00000021645	Smn1	13	+	100132355	100132466	100135688	100135739	100131079	100131175	100137380	100137690	0.00015319102216970748	0.0153469551301	0.466,0.368,0.452,0.394,0.449	0.209,0.241,0.222,0.339	0.173	Zrsr2 vs Ctrl
ENSMUSG00000035829	Ppp1r26	2	+	28447884	28447982	28448691	28448908	28446799	28446896	28450301	28450506	0.00016677020579258794	0.0163360681585	0.314,0.41,0.162,0.372,0.597	0.072,0.0,0.452,0.0	0.24	Zrsr2 vs Ctrl
ENSMUSG00000113949	Scamp4	10	+	80609329	80609458	80609640	80609797	80608802	80608850	80611027	80611129	0.00017857624637951375	0.0167329766706	0.518,0.366,0.378,0.456,0.449	0.553,0.609,0.555,0.602	-0.146	Zrsr2 vs Ctrl
ENSMUSG00000090862	Rps13	7	-	116332928	116333098	116333695	116333774	116331509	116332479	116333899	116333948	0.0001822102722754959	0.0167329766706	0.292,0.316,0.287,0.293,0.286	0.396,0.405,0.486,0.375	-0.121	Zrsr2 vs Ctrl
ENSMUSG00000087174	5530601H04Rik	X	-	105066758	105066877	105068570	105068628	105044001	105044111	105069610	105069675	0.00017837667313480576	0.0167329766706	0.706,0.787,0.668,0.588,0.643	0.867,0.771,0.803,0.923	-0.163	Zrsr2 vs Ctrl
ENSMUSG00000013160	Atp6v0d1	8	-	105529173	105529253	105539320	105539492	105525623	105525701	105565782	105566047	0.00018710978746250273	0.0168322437374	0.464,0.504,0.479,0.424,0.508	0.647,0.59,0.562,0.717	-0.153	Zrsr2 vs Ctrl
ENSMUSG00000071398	2410004P03Rik	12	-	17007019	17007236	17008272	17008312	17003318	17005998	17011127	17011351	0.0002381070878700875	0.0209915208666	0.411,0.177,0.146,0.306,0.564	0.0,0.057,0.454,0.0	0.193	Zrsr2 vs Ctrl
ENSMUSG00000019578	Ubxn6	17	-	56069690	56069775	56070651	56070727	56069393	56069613	56070887	56070985	0.0002803660147878695	0.0240788693607	0.441,0.357,0.369,0.323,0.408	0.526,0.595,0.446,0.543	-0.148	Zrsr2 vs Ctrl
ENSMUSG00000037860	Aim2	1	+	173452827	173452948	173454223	173454313	173427758	173427898	173455333	173455615	0.00028405199790348945	0.0240788693607	0.699,0.636,0.609,0.577,0.423	0.845,0.688,0.939,0.82	-0.234	Zrsr2 vs Ctrl
ENSMUSG00000022508	Bcl6	16	-	23969905	23970073	23971414	23971599	23968306	23968437	23972244	23973219	0.0003051485284545352	0.0253791455364	0.568,0.368,0.694,0.432,0.487	0.227,0.12,0.24,0.389	0.266	Zrsr2 vs Ctrl
ENSMUSG00000026743	Mllt10	2	+	18109781	18109891	18122244	18122348	18071124	18071204	18123718	18123812	0.0003330058288545379	0.0268791644816	0.1,0.164,0.205,0.151,0.155	0.126,0.0,0.173,0.0	0.08	Zrsr2 vs Ctrl
ENSMUSG00000056999	Ide	19	-	37276514	37276576	37277740	37278013	37272154	37272227	37280584	37280752	0.0003353797746120657	0.0268791644816	0.604,0.614,0.583,0.611,0.614	0.77,0.743,0.69,0.682	-0.116	Zrsr2 vs Ctrl
ENSMUSG00000027763	Mbnl1	3	+	60595593	60595764	60603693	60603894	60501264	60501423	60613262	60613520	0.0003543140681012691	0.0278895787891	0.23,0.289,0.257,0.215,0.161	0.305,0.441,0.381,0.349	-0.139	Zrsr2 vs Ctrl
ENSMUSG00000039117	Taf4	2	-	179926215	179926330	179929276	179929424	179924416	179924586	179931979	179932225	0.00036972729042805685	0.0281500961383	0.373,0.21,0.409,0.348,0.184	0.132,0.238,0.0,0.073	0.194	Zrsr2 vs Ctrl
ENSMUSG00000021111	Papola	12	+	105811036	105811109	105812273	105812394	105809523	105809662	105818355	105818409	0.00037039600181998367	0.0281500961383	0.918,1.0,1.0,0.961,0.975	0.927,0.847,0.871,0.834	0.101	Zrsr2 vs Ctrl
ENSMUSG00000087174	5530601H04Rik	X	-	105042603	105042817	105043129	105043304	105038816	105039812	105044001	105044111	0.0004305304602091331	0.0321657333661	0.423,0.407,0.131,0.35,0.492	0.709,0.818,1.0,0.507	-0.398	Zrsr2 vs Ctrl
ENSMUSG00000002319	Ipo4	14	-	55629977	55630089	55630294	55630415	55629748	55629867	55630597	55630660	0.0005195775025709226	0.0381716271889	0.509,0.571,0.494,0.565,0.497	0.395,0.435,0.358,0.362	0.14	Zrsr2 vs Ctrl
ENSMUSG00000022914	Brwd1	16	-	96017580	96017724	96019418	96019460	96016107	96016260	96019678	96019754	0.0005417350211862626	0.0391470159572	0.118,0.298,0.164,0.124,0.041	0.0,0.0,0.0,0.0	0.149	Zrsr2 vs Ctrl
ENSMUSG00000037012	Hk1	10	-	62304719	62304868	62315385	62315548	62299149	62299269	62340012	62340542	0.0005715947822689804	0.0393685906288	0.393,0.443,0.427,0.338,0.383	0.551,0.543,0.481,0.483	-0.118	Zrsr2 vs Ctrl
ENSMUSG00000032212	Sltm	9	+	70559036	70559101	70561775	70561973	70543969	70544057	70562813	70562861	0.0005638525801328065	0.0393685906288	0.398,0.404,0.389,0.235,0.324	0.497,0.548,0.628,0.493	-0.191	Zrsr2 vs Ctrl
ENSMUSG00000033981	Gria2	3	-	80690403	80690518	80691319	80691434	80689102	80689351	80692284	80692532	0.0005586869136982031	0.0393685906288	0.429,0.571,0.667,0.0,0.571	1.0,1.0,1.0,0.619	-0.457	Zrsr2 vs Ctrl
ENSMUSG00000057132	Rpgrip1	14	+	52145731	52145883	52147209	52147552	52145032	52145485	52149215	52149631	0.0005814671941649641	0.0394324214135	0.0,0.0,0.356,0.0,0.0	0.0,0.0,0.308,0.0	-0.006	Zrsr2 vs Ctrl
ENSMUSG00000002006	Pdzd4	X	-	73798757	73798848	73799833	73800087	73798193	73798292	73824281	73824969	0.0006017139909469948	0.0401872010923	1.0,0.401,0.557,0.807,1.0	0.749,1.0,1.0,1.0	-0.184	Zrsr2 vs Ctrl
ENSMUSG00000040747	Cd53	3	-	106767326	106767422	106768797	106768986	106763211	106763292	106770681	106770760	0.0006733394343774179	0.0442997048767	0.685,0.588,0.669,0.616,0.605	0.73,0.742,0.739,0.765	-0.111	Zrsr2 vs Ctrl
ENSMUSG00000041189	Chrnb1	11	-	69793883	69793992	69794968	69795013	69793464	69793612	69795594	69795734	0.0007221588380394994	0.0454753736868	0.192,0.393,0.319,0.299,0.416	0.515,0.499,0.482,0.549	-0.187	Zrsr2 vs Ctrl
ENSMUSG00000032198	Dock6	9	-	21825782	21825875	21829473	21829578	21825434	21825530	21830213	21830377	0.0007026828070505475	0.0454753736868	0.0,0.0,0.69,0.0,0.0	0.16,0.0,0.0,0.364	0.007	Zrsr2 vs Ctrl
ENSMUSG00000023088	Abcc1	16	+	14389806	14389983	14391317	14391443	14361580	14361643	14393952	14394090	0.0007210536711548254	0.0454753736868	0.319,0.369,0.265,0.484,0.458	0.572,0.829,0.808,0.458	-0.288	Zrsr2 vs Ctrl
ENSMUSG00000111497	Gm38431	9	-	21079600	21079812	21080083	21080171	21079208	21079514	21080704	21080817	0.0007428152201408578	0.0461173167659	0.3,0.298,0.316,0.295,0.355	0.211,0.195,0.218,0.218	0.102	Zrsr2 vs Ctrl
GeneID	geneSymbol	chr	strand	1stExonStart_0base	1stExonEnd	2ndExonStart_0base	2ndExonEnd	upstreamES	upstreamEE	downstreamES	downstreamEE	PValue	FDR	IncLevel1	IncLevel2	IncLevelDifference	Comparison
ENSMUSG00000034902	Pip5k1c	10	+	81315878	81315956	81316691	81316960	81314991	81315118	81317325	81317403	115.463	3.65441	0.0,0.0,0.0,0.0,0.0	0.58,0.448,1.0,0.656	-0.671	Tet2 vs Ctrl
ENSMUSG00000047473	Zfp30	7	+	29788048	29788175	29789340	29789436	29786218	29786303	29792359	29794702	2.52792e+06	40004.3	0.506,1.0,1.0,0.853,1.0	0.0,0.334,0.372,0.255	0.632	Tet2 vs Ctrl
ENSMUSG00000031712	Il15	8	-	82345599	82345698	82379493	82379615	82344374	82344472	82402299	82402570	762916	80487.7	0.092,0.0,0.122,0.082,0.0	0.235,0.239,0.23,0.159	-0.157	Tet2 vs Ctrl
ENSMUSG00000073643	Wdfy1	1	-	79722213	79722268	79729655	79729710	79719123	79719274	79733799	79733873	1.3603e+07	107634	1.0,1.0,1.0,1.0,1.0	0.429,0.667,0.0,0.433	0.618	Tet2 vs Ctrl
ENSMUSG00000039458	Mtmr12	15	+	12233853	12233926	12236017	12236120	12232755	12232901	12237928	12238019	2.06124e+08	1.30477e+06	0.0,0.216,0.421,0.566,0.0	0.639,0.735,1.0,0.903	-0.579	Tet2 vs Ctrl
ENSMUSG00000051811	Cox6b2	7	-	4752107	4752161	4752723	4752849	4751791	4751975	4752952	4753023	2.81553e+08	0.000148519021982	0.969,1.0,0.88,0.925,1.0	0.828,0.751,0.73,0.891	0.155	Tet2 vs Ctrl
ENSMUSG00000020715	Ern1	11	-	106420018	106420097	106421705	106421967	106418823	106418989	106423386	106423488	3.53374e+09	0.000159775676455	0.61,0.344,0.455,0.452,0.357	0.755,0.7,0.793,0.706	-0.295	Tet2 vs Ctrl
ENSMUSG00000049871	Nlrc3	16	-	3948259	3948343	3948903	3948987	3947825	3947909	3949369	3949453	5.90605e+08	0.000201339430923	0.714,1.0,1.0,0.563,1.0	0.587,0.15,0.6,0.28	0.451	Tet2 vs Ctrl
ENSMUSG00000038260	Trpm4	7	-	45318338	45318680	45319241	45319354	45318035	45318170	45321787	45321887	5.86259e+08	0.000201339430923	0.2,0.092,0.0,0.507,0.0	0.382,0.484,0.544,0.652	-0.356	Tet2 vs Ctrl
ENSMUSG00000003039	Fam32a	8	+	72219940	72220082	72221927	72221981	72219729	72219860	72222181	72224418	6.36144e+08	0.000201339430923	0.747,0.916,0.825,0.802,0.705	0.647,0.616,0.518,0.667	0.187	Tet2 vs Ctrl
ENSMUSG00000031712	Il15	8	-	82402289	82402404	82402738	82402873	82379488	82379615	82402968	82403209	2.65147e+10	0.000762900401379	0.795,1.0,1.0,0.9,1.0	0.912,0.667,0.588,0.538	0.263	Tet2 vs Ctrl
ENSMUSG00000066839	Ecsit	9	-	22078147	22078265	22084022	22084208	22076227	22076645	22085356	22085438	3.06683e+09	0.00080887656657	0.162,0.263,0.373,0.211,0.098	0.425,0.575,0.394,0.422	-0.233	Tet2 vs Ctrl
ENSMUSG00000034998	Foxn2	17	+	88479275	88479340	88484400	88484469	88475855	88475950	88486402	88487251	4.85758e+08	0.00118263497949	0.145,1.0,0.54,0.664,1.0	0.539,0.057,0.145,0.0	0.485	Tet2 vs Ctrl
ENSMUSG00000038005	Hpf1	8	+	60893700	60893860	60895460	60895650	60890450	60890536	60896737	60896836	1.47423e+11	0.00333281148091	0.389,0.486,0.409,0.5,0.452	0.585,0.594,0.724,0.601	-0.179	Tet2 vs Ctrl
ENSMUSG00000027333	Smox	2	+	131520411	131520646	131521054	131521171	131520094	131520268	131522058	131522219	2.35254e+11	0.0049638561894	0.551,0.685,0.702,0.591,0.74	0.492,0.442,0.502,0.482	0.174	Tet2 vs Ctrl
ENSMUSG00000062198	2700097O09Rik	12	-	55057241	55057352	55062987	55063109	55053309	55053407	55079980	55080104	3.39319e+10	0.00671214675219	0.495,0.226,0.211,0.171,0.0	0.612,0.468,0.638,0.444	-0.32	Tet2 vs Ctrl
ENSMUSG00000033004	Mycbp2	14	-	103174765	103174990	103182353	103182494	103173786	103173919	103184831	103184948	5.81872e+10	0.0102312465281	0.344,0.156,0.456,0.157,0.0	0.541,0.463,0.515,0.395	-0.256	Tet2 vs Ctrl
ENSMUSG00000024206	Rfx2	17	-	56786608	56786728	56787578	56787760	56785296	56785412	56803477	56803739	5.71792e+10	0.0102312465281	0.65,0.0,0.133,0.193,0.0	0.234,0.513,0.528,0.841	-0.334	Tet2 vs Ctrl
ENSMUSG00000035778	Ggta1	2	-	35416471	35416507	35422179	35422268	35413325	35413427	35423231	35423412	9.66147e+10	0.0152892810052	1.0,1.0,0.336,1.0,1.0	0.933,0.815,0.858,0.816	0.012	Tet2 vs Ctrl
ENSMUSG00000039648	Kyat1	2	-	30187186	30187307	30187688	30187817	30186832	30186909	30188052	30188139	9.6185e+10	0.0152892810052	0.581,0.454,0.443,0.476,0.25	0.608,0.786,0.638,0.776	-0.261	Tet2 vs Ctrl
ENSMUSG00000035778	Ggta1	2	-	35422179	35422268	35423231	35423412	35413325	35413427	35432513	35432632	0.00015398118530884908	0.0232071643573	0.745,1.0,1.0,0.881,1.0	0.76,0.686,0.875,0.721	0.165	Tet2 vs Ctrl
ENSMUSG00000039853	Trim14	4	-	46510436	46510529	46521981	46522144	46507387	46507427	46523505	46523739	0.00017351215386274266	0.024962089408	0.718,0.683,0.612,0.734,0.931	0.559,0.608,0.579,0.507	0.172	Tet2 vs Ctrl
ENSMUSG00000056917	Sipa1	19	-	5661595	5661626	5662587	5662841	5660313	5661111	5663603	5663707	0.0002146600926981046	0.0267316191655	0.164,0.03,0.157,0.303,0.382	0.415,0.319,0.335,0.434	-0.169	Tet2 vs Ctrl
ENSMUSG00000020807	4933427D14Rik	11	-	72176660	72176780	72178404	72178571	72175486	72175576	72180402	72180626	0.00021959623959000307	0.0267316191655	0.631,0.647,0.759,0.63,0.534	0.426,0.412,0.38,0.5	0.211	Tet2 vs Ctrl
ENSMUSG00000035778	Ggta1	2	-	35422179	35422268	35423231	35423411	35413325	35413427	35432513	35432632	0.00021065389078889218	0.0267316191655	0.23,1.0,1.0,0.685,1.0	0.449,0.354,0.644,0.104	0.395	Tet2 vs Ctrl
ENSMUSG00000019699	Akt3	1	-	177059333	177059462	177067210	177067333	177050037	177050252	177078773	177078842	0.00019574258456234173	0.0267316191655	0.256,0.329,0.399,0.352,0.139	0.491,0.497,0.671,0.55	-0.257	Tet2 vs Ctrl
ENSMUSG00000071203	Naip5	13	-	100221452	100223564	100227628	100227686	100219663	100219831	100228478	100228560	0.0002567284859125163	0.0290194877826	0.202,0.344,0.312,0.139,0.0	0.369,0.402,0.333,0.383	-0.172	Tet2 vs Ctrl
ENSMUSG00000033487	Fndc3a	14	-	72584574	72584844	72599065	72599142	72582956	72583015	72652015	72652091	0.0002525998321859513	0.0290194877826	0.048,0.0,0.111,0.109,0.0	0.175,0.209,0.123,0.311	-0.151	Tet2 vs Ctrl
ENSMUSG00000033808	Tmem87a	2	-	120362878	120362940	120363361	120363435	120360038	120360094	120369243	120369347	0.00029826285865497404	0.032551791298	0.483,0.268,0.517,0.357,0.406	0.592,0.618,0.598,0.581	-0.191	Tet2 vs Ctrl
ENSMUSG00000020463	Ppp4r3b	11	+	29202866	29202908	29205545	29205704	29200700	29200803	29209316	29209486	0.00043639282010621283	0.0455850986945	0.321,0.153,0.174,0.179,0.0	0.309,0.313,0.44,0.33	-0.183	Tet2 vs Ctrl
ENSMUSG00000032411	Tfdp2	9	+	96232681	96232748	96273838	96273942	96223093	96223198	96287600	96287722	0.00044648911833511384	0.0455850986945	0.0,0.802,0.0,0.239,0.0	0.514,0.437,0.226,0.463	-0.202	Tet2 vs Ctrl
ENSMUSG00000027075	Slc43a1	2	+	84860089	84860163	84861375	84861499	84859688	84859830	84862882	84863578	0.0005073079148478765	0.0489268273158	0.486,0.701,0.599,0.441,0.552	0.222,0.381,0.406,0.361	0.213	Tet2 vs Ctrl
ENSMUSG00000028086	Fbxw7	3	+	84863963	84864011	84903500	84904079	84815477	84815769	84954874	84954957	0.0005101375359942706	0.0489268273158	0.0,0.0,0.0,0.117,0.0	0.229,0.083,0.262,0.134	-0.154	Tet2 vs Ctrl
GeneID	geneSymbol	chr	strand	1stExonStart_0base	1stExonEnd	2ndExonStart_0base	2ndExonEnd	upstreamES	upstreamEE	downstreamES	downstreamEE	PValue	FDR	IncLevel1	IncLevel2	IncLevelDifference	Comparison
ENSMUSG00000074578	Zfas1	2	+	167063635	167063727	167065158	167065480	167063222	167063297	167065686	167065722	0.0	0.0	0.153,0.252,0.134,0.197,0.231,0.28	0.48,0.546,0.492,0.525	-0.303	Z2Tet2 vs Ctrl
ENSMUSG00000062825	Actg1	11	-	120346910	120347349	120347862	120347875	120346636	120346818	120347968	120348097	0.0	0.0	0.056,0.08,0.074,0.074,0.079,0.076	0.224,0.166,0.186,0.194	-0.119	Z2Tet2 vs Ctrl
ENSMUSG00000042817	Flt3	5	-	147376867	147377070	147383384	147383506	147375642	147375758	147400219	147400489	3.33067	0.0486278	0.244,0.247,0.277,0.235,0.295,0.256	0.449,0.428,0.493,0.421	-0.189	Z2Tet2 vs Ctrl
ENSMUSG00000061477	Rps7	12	-	28634208	28634352	28635415	28635487	28633767	28633832	28635579	28635663	3.77476	0.413336	0.173,0.172,0.18,0.164,0.184,0.177	0.329,0.306,0.346,0.301	-0.145	Z2Tet2 vs Ctrl
ENSMUSG00000022914	Brwd1	16	-	96017580	96017724	96019418	96019460	96016107	96016260	96019678	96019754	26.9562	23.6136	0.05,0.302,0.221,0.282,0.178,0.288	0.0,0.0,0.0,0.0	0.22	Z2Tet2 vs Ctrl
ENSMUSG00000024426	Atat1	17	-	35902355	35902438	35904107	35904176	35901982	35902054	35908562	35908664	32791.5	239.378	0.162,0.169,0.611,0.535,0.639,0.293	0.899,0.828,1.0,1.0	-0.53	Z2Tet2 vs Ctrl
ENSMUSG00000058239	Usf2	7	-	30955289	30955440	30956148	30956267	30954743	30954802	30956695	30956757	501901	3140.46	0.242,0.48,0.0,0.147,0.0,0.48	0.749,0.657,0.755,1.0	-0.565	Z2Tet2 vs Ctrl
ENSMUSG00000113949	Scamp4	10	+	80609329	80609458	80609640	80609797	80608802	80608850	80611027	80611129	58523.6	3204.17	0.34,0.317,0.366,0.437,0.428,0.358	0.553,0.609,0.555,0.602	-0.205	Z2Tet2 vs Ctrl
ENSMUSG00000035829	Ppp1r26	2	+	28447884	28447982	28448691	28448908	28446799	28446896	28450301	28450506	452971	22044.6	0.497,0.671,0.45,0.597,0.766,0.574	0.072,0.0,0.452,0.0	0.461	Z2Tet2 vs Ctrl
ENSMUSG00000073411	H2-D1	17	+	35263378	35263648	35263838	35264114	35262729	35263186	35265783	35266059	96685.1	42348.1	0.422,0.447,0.429,0.446,0.465,0.456	0.643,0.571,0.58,0.574	-0.148	Z2Tet2 vs Ctrl
ENSMUSG00000022680	Pdxdc1	16	-	13881877	13881958	13884565	13884631	13879425	13879572	13887696	13887770	1186.76	47254.7	0.236,0.214,0.236,0.221,0.215,0.265	0.4,0.402,0.469,0.46	-0.202	Z2Tet2 vs Ctrl
ENSMUSG00000030435	U2af2	7	+	5066402	5066538	5067209	5067254	5062244	5062336	5067543	5067647	33160.6	111726	0.653,0.625,0.665,0.609,0.685,0.67	0.795,0.801,0.777,0.765	-0.133	Z2Tet2 vs Ctrl
ENSMUSG00000024426	Atat1	17	-	35902355	35902438	35904289	35904335	35901982	35902054	35908562	35908664	3.19629e+07	111726	0.764,0.543,0.75,0.744,0.481,0.649	0.926,0.9,1.0,1.0	-0.301	Z2Tet2 vs Ctrl
ENSMUSG00000027381	Bcl2l11	2	+	128128619	128128756	128147084	128147194	128126037	128126252	128158230	128160125	6.24966e+06	195525	0.0,0.296,0.332,0.27,0.03,0.229	0.78,0.562,0.442,0.619	-0.408	Z2Tet2 vs Ctrl
ENSMUSG00000040410	Fbxl4	4	+	22403531	22403745	22422716	22423927	22390676	22390921	22427149	22427462	1.05068e+07	306797	0.646,0.632,0.812,0.745,0.834,0.692	0.923,0.965,0.978,0.816	-0.194	Z2Tet2 vs Ctrl
ENSMUSG00000056476	Med12l	3	+	59039165	59039198	59042253	59042413	59037559	59037751	59068241	59068411	1.46644e+08	401438	0.298,0.157,0.465,0.0,0.327,0.278	0.03,0.0,0.0,0.0	0.247	Z2Tet2 vs Ctrl
ENSMUSG00000071454	Dtnb	12	+	3617605	3617691	3632809	3632964	3596648	3596862	3643916	3644022	4.73572e+07	1.22014e+06	0.512,0.573,0.476,0.524,0.399,0.388	0.645,0.724,0.748,0.749	-0.238	Z2Tet2 vs Ctrl
ENSMUSG00000010406	Mrpl52	14	+	54427170	54427238	54428583	54428648	54426929	54427091	54429581	54429749	6.73191e+07	1.6381e+06	0.423,0.449,0.441,0.437,0.483,0.481	0.561,0.599,0.635,0.631	-0.154	Z2Tet2 vs Ctrl
ENSMUSG00000035778	Ggta1	2	-	35416471	35416507	35432513	35432632	35413325	35413427	35461194	35461449	7.6945e+07	1.77379e+06	1.0,1.0,1.0,1.0,0.981,0.646	0.674,0.469,0.341,0.633	0.409	Z2Tet2 vs Ctrl
ENSMUSG00000021645	Smn1	13	+	100132355	100132466	100135688	100135739	100131079	100131175	100137380	100137690	1.85581e+09	4.06423e+06	0.421,0.654,0.549,0.445,0.601,0.435	0.209,0.241,0.222,0.339	0.265	Z2Tet2 vs Ctrl
ENSMUSG00000025508	Rplp2	7	+	141448725	141448774	141451003	141451102	141447907	141448031	141451231	141451585	2.32216e+09	4.84336e+06	0.517,0.501,0.539,0.517,0.53,0.508	0.651,0.712,0.603,0.716	-0.152	Z2Tet2 vs Ctrl
ENSMUSG00000006732	Mettl1	10	+	127043059	127043223	127044466	127044651	127041931	127042070	127044755	127044869	3.51012e+09	6.98832e+06	0.414,0.331,0.455,0.398,0.398,0.525	0.623,0.556,0.61,0.626	-0.184	Z2Tet2 vs Ctrl
ENSMUSG00000074578	Zfas1	2	+	167063635	167063727	167065158	167065217	167062933	167063297	167065433	167065480	4.03445e+08	7.68299e+06	0.109,0.171,0.11,0.113,0.134,0.153	0.208,0.267,0.272,0.251	-0.118	Z2Tet2 vs Ctrl
ENSMUSG00000015882	Lcorl	5	-	45776419	45776499	45795292	45795358	45775391	45775521	45857350	45857481	5.17583e+08	9.44589e+06	0.516,0.39,0.474,0.313,0.751,0.516	0.321,0.0,0.0,0.0	0.413	Z2Tet2 vs Ctrl
ENSMUSG00000020680	Taf15	11	+	83488924	83489045	83497261	83497296	83484976	83485079	83497893	83497926	9.67091e+08	0.000162917633662	0.4,0.214,0.241,0.341,0.126,0.482	0.164,0.084,0.108,0.0	0.212	Z2Tet2 vs Ctrl
ENSMUSG00000092203	1110038B12Rik	17	-	34950697	34950847	34951884	34951925	34950240	34950475	34952135	34952173	9.60823e+08	0.000162917633662	0.372,0.467,0.418,0.434,0.485,0.477	0.554,0.608,0.682,0.61	-0.171	Z2Tet2 vs Ctrl
ENSMUSG00000075704	Txnrd2	16	+	18436560	18436617	18437501	18437646	18429810	18429876	18438318	18438393	1.00942e+10	0.000163749725111	0.194,0.142,0.27,0.172,0.238,0.2	0.413,0.382,0.337,0.544	-0.216	Z2Tet2 vs Ctrl
ENSMUSG00000035234	Abraxas1	5	-	100815161	100815228	100817961	100817998	100812008	100812202	100818516	100818607	1.05644e+10	0.000165257641529	0.279,0.021,0.297,0.137,0.115,0.23	0.374,0.605,0.521,0.439	-0.305	Z2Tet2 vs Ctrl
ENSMUSG00000019856	Fam184a	10	-	53634301	53634395	53635231	53635434	53633365	53633715	53638176	53638281	1.10014e+10	0.000166158834348	0.861,0.712,0.52,0.906,0.408,0.784	1.0,1.0,1.0,1.0	-0.301	Z2Tet2 vs Ctrl
ENSMUSG00000001017	Chtop	3	-	90503095	90503279	90506107	90506261	90498957	90500107	90507544	90507626	1.30655e+10	0.000190756028588	0.624,0.594,0.657,0.534,0.604,0.513	0.42,0.459,0.439,0.385	0.162	Z2Tet2 vs Ctrl
ENSMUSG00000001017	Chtop	3	-	90503095	90503282	90506107	90506261	90499493	90500107	90507544	90507626	1.42755e+10	0.000201698638082	0.613,0.596,0.647,0.529,0.601,0.505	0.419,0.449,0.428,0.386	0.161	Z2Tet2 vs Ctrl
ENSMUSG00000040751	Lat2	5	-	134606045	134606081	134606360	134606392	134605931	134605962	134606559	134606620	1.57335e+10	0.00021535215282	0.893,0.863,0.859,0.674,0.786,0.817	0.958,0.935,0.976,0.958	-0.141	Z2Tet2 vs Ctrl
ENSMUSG00000008683	Rps15a	7	-	118109932	118110018	118114784	118114864	118109168	118109193	118115108	118115554	1.72406e+10	0.000228830058066	0.751,0.73,0.742,0.72,0.732,0.746	0.842,0.819,0.867,0.825	-0.101	Z2Tet2 vs Ctrl
ENSMUSG00000067369	Trmt2b	X	-	134263726	134263861	134267330	134267561	134262784	134262884	134276845	134276927	2.50391e+10	0.000322562917215	0.481,0.388,0.528,0.419,0.408,0.407	0.568,0.669,0.829,0.692	-0.251	Z2Tet2 vs Ctrl
ENSMUSG00000005378	Bud23	5	-	135060733	135060830	135061072	135061155	135059106	135059203	135061248	135061344	2.60594e+09	0.000326114189165	0.205,0.396,0.312,0.328,0.343,0.367	0.462,0.511,0.631,0.658	-0.24	Z2Tet2 vs Ctrl
ENSMUSG00000031711	Zfp330	8	-	82770800	82770871	82771338	82771358	82769319	82769399	82772879	82773011	3.52865e+09	0.000429319673739	0.173,0.117,0.193,0.213,0.116,0.115	0.256,0.329,0.269,0.33	-0.141	Z2Tet2 vs Ctrl
ENSMUSG00000022400	Rbx1	15	+	81470951	81471022	81473842	81473928	81468154	81468233	81475085	81475386	3.74169e+08	0.000442935662782	0.545,0.526,0.59,0.52,0.608,0.543	0.648,0.679,0.719,0.716	-0.135	Z2Tet2 vs Ctrl
ENSMUSG00000055660	Mettl4	17	-	94740385	94740755	94743931	94743994	94739453	94739523	94747616	94748417	3.97682e+09	0.000458380723814	0.509,0.149,0.21,0.382,0.213,0.278	0.142,0.0,0.12,0.0	0.225	Z2Tet2 vs Ctrl
ENSMUSG00000062198	2700097O09Rik	12	-	55059374	55059578	55062987	55063109	55057241	55057352	55079980	55080104	5.48202e+09	0.00061567336505	0.501,0.385,0.713,0.598,0.71,0.68	0.914,0.804,0.935,0.85	-0.278	Z2Tet2 vs Ctrl
ENSMUSG00000020687	Cdc27	11	-	104528577	104528732	104529340	104529438	104526862	104526977	104531729	104531855	6.21924e+09	0.000681006840602	0.957,0.917,0.914,0.81,0.913,0.785	0.974,1.0,1.0,1.0	-0.111	Z2Tet2 vs Ctrl
ENSMUSG00000035530	Eif1	11	+	100320665	100320829	100320947	100321049	100319884	100320160	100321316	100322096	6.78594e+09	0.000724937330118	0.407,0.469,0.441,0.4,0.424,0.423	0.593,0.525,0.563,0.526	-0.124	Z2Tet2 vs Ctrl
ENSMUSG00000007670	Khsrp	17	-	57027048	57027098	57027816	57027856	57026842	57026914	57027955	57027994	7.42318e+09	0.000774131348362	0.161,0.244,0.294,0.233,0.239,0.232	0.439,0.44,0.327,0.405	-0.169	Z2Tet2 vs Ctrl
ENSMUSG00000074071	Fam169b	7	+	68321819	68321905	68329221	68329399	68304551	68304651	68350233	68350416	8.60633e+09	0.000876644978752	0.874,0.625,0.446,0.601,0.582,0.609	0.125,0.013,0.493,0.278	0.396	Z2Tet2 vs Ctrl
ENSMUSG00000031889	D230025D16Rik	8	+	105239977	105240072	105240840	105240938	105239670	105239750	105241026	105241139	8.86863e+09	0.0008828321616	0.572,0.652,0.691,0.584,0.769,0.452	0.361,0.307,0.0,0.186	0.407	Z2Tet2 vs Ctrl
ENSMUSG00000087174	5530601H04Rik	X	-	105042603	105042817	105043129	105043304	105038816	105039812	105044001	105044111	1.12227e+11	0.00109233933421	0.245,0.382,0.227,0.295,0.0,0.401	0.709,0.818,1.0,0.507	-0.5	Z2Tet2 vs Ctrl
ENSMUSG00000020456	Ogdh	11	+	6316764	6316855	6316977	6317080	6313787	6313979	6334532	6334648	1.40597e+11	0.00133872942426	0.294,0.343,0.261,0.236,0.208,0.407	0.183,0.12,0.009,0.164	0.172	Z2Tet2 vs Ctrl
ENSMUSG00000021276	Cinp	12	-	110877222	110877372	110878987	110879039	110876960	110876970	110879684	110879814	2.08118e+10	0.00193948605086	0.331,0.0,0.713,0.199,0.569,0.684	0.05,0.0,0.0,0.218	0.349	Z2Tet2 vs Ctrl
ENSMUSG00000031860	Pbx4	8	+	69859079	69859153	69864897	69865014	69832636	69832851	69866467	69866603	2.92115e+11	0.00266554838113	0.773,0.69,0.655,0.691,0.77,0.524	0.836,0.876,0.853,0.893	-0.181	Z2Tet2 vs Ctrl
ENSMUSG00000074071	Fam169b	7	+	68304551	68304651	68321819	68321905	68300832	68300963	68329221	68329399	3.7698e+10	0.00336974016035	1.0,0.716,1.0,0.395,1.0,1.0	0.301,0.522,0.35,0.617	0.404	Z2Tet2 vs Ctrl
ENSMUSG00000021111	Papola	12	+	105799650	105799824	105800683	105800750	105784715	105784914	105804926	105805008	4.29188e+08	0.00368724135447	0.707,0.701,0.739,0.693,0.712,0.774	0.85,0.825,0.84,0.809	-0.11	Z2Tet2 vs Ctrl
ENSMUSG00000018900	Slc22a5	11	-	53876008	53876163	53883660	53883764	53874934	53875106	53891146	53891660	4.29336e+11	0.00368724135447	0.274,0.31,0.446,0.435,0.602,0.43	1.0,0.807,0.419,0.748	-0.327	Z2Tet2 vs Ctrl
ENSMUSG00000011158	Brf1	12	-	112983026	112983058	112983732	112983849	112979684	112979757	112986458	112986519	4.46262e+11	0.00375889705042	0.59,0.53,0.258,0.535,0.524,0.49	0.14,0.366,0.0,0.139	0.327	Z2Tet2 vs Ctrl
ENSMUSG00000028809	Srrm1	4	-	135324818	135325280	135329372	135329517	135323913	135324109	135331720	135331807	4.81911e+11	0.00398258249609	0.493,0.532,0.522,0.532,0.513,0.581	0.406,0.417,0.311,0.415	0.142	Z2Tet2 vs Ctrl
ENSMUSG00000066839	Ecsit	9	-	22078147	22078265	22084022	22084208	22076227	22076645	22085356	22085438	6.11378e+10	0.00495895102091	0.187,0.347,0.297,0.273,0.269,0.151	0.425,0.575,0.394,0.422	-0.2	Z2Tet2 vs Ctrl
ENSMUSG00000060261	Gtf2i	5	-	134272523	134272586	134274538	134274595	134266542	134266656	134279436	134279514	7.90431e+10	0.00620192692886	0.636,0.696,0.717,0.678,0.737,0.566	0.838,0.792,0.834,0.785	-0.141	Z2Tet2 vs Ctrl
ENSMUSG00000098950	Gm28036	2	-	156098184	156098372	156103348	156103429	156079338	156079464	156111785	156111926	7.9294e+10	0.00620192692886	0.817,0.801,0.839,0.77,0.839,0.739	0.861,0.926,0.93,0.942	-0.114	Z2Tet2 vs Ctrl
ENSMUSG00000060538	Tmem219	7	-	126896748	126896938	126897025	126897224	126891602	126891832	126898796	126898923	8.37692e+10	0.00643700229817	0.159,0.155,0.184,0.206,0.207,0.186	0.266,0.327,0.352,0.283	-0.124	Z2Tet2 vs Ctrl
ENSMUSG00000034413	Neurl1b	17	+	26431786	26432332	26438666	26439359	26414828	26414995	26441077	26441203	8.57702e+10	0.00647712628675	0.212,0.453,0.447,0.43,0.255,0.423	0.666,0.591,1.0,0.609	-0.346	Z2Tet2 vs Ctrl
ENSMUSG00000079109	Pms2	5	+	143923476	143923632	143925220	143925501	143919508	143919608	143928098	143928266	0.00012705679346547427	0.00943235178608	0.22,0.02,0.104,0.24,0.112,0.134	0.031,0.036,0.0,0.0	0.122	Z2Tet2 vs Ctrl
ENSMUSG00000061613	U2af1	17	-	31651645	31651712	31652501	31652568	31648844	31648894	31654978	31655066	0.00013167345521347684	0.00961216223058	0.099,0.126,0.148,0.097,0.146,0.074	0.255,0.179,0.201,0.186	-0.09	Z2Tet2 vs Ctrl
ENSMUSG00000028896	Rcc1	4	-	132337730	132337910	132338050	132338238	132335716	132335813	132339924	132340006	0.00013947493108568132	0.0100147573468	0.333,0.434,0.445,0.302,0.526,0.409	0.595,0.6,0.641,0.515	-0.18	Z2Tet2 vs Ctrl
ENSMUSG00000060538	Tmem219	7	-	126896748	126896938	126897025	126897227	126891602	126891832	126898796	126898923	0.0001435876568749439	0.0101437731792	0.157,0.174,0.182,0.205,0.206,0.184	0.265,0.338,0.35,0.282	-0.124	Z2Tet2 vs Ctrl
ENSMUSG00000043323	Fbrsl1	5	-	110396044	110396074	110416029	110416065	110381600	110381646	110417842	110417947	0.00014667271024659811	0.0101972455695	0.539,0.364,0.401,0.563,0.318,0.665	0.676,0.708,1.0,1.0	-0.371	Z2Tet2 vs Ctrl
ENSMUSG00000040374	Pex2	3	-	5565132	5565198	5570486	5570629	5563619	5563729	5576037	5576150	0.00017318358158446845	0.0118522513647	0.713,0.776,0.197,0.756,0.533,1.0	1.0,1.0,1.0,0.824	-0.293	Z2Tet2 vs Ctrl
ENSMUSG00000058076	Sdhc	1	-	171135992	171136156	171138693	171138755	171127164	171129905	171143557	171143659	0.00019083863169677695	0.0128595877974	0.277,0.158,0.211,0.263,0.253,0.239	0.336,0.342,0.302,0.383	-0.107	Z2Tet2 vs Ctrl
ENSMUSG00000018819	Lsp1	7	+	142484478	142484625	142486346	142486505	142460845	142460966	142488418	142488515	0.00019415923717303052	0.0128851130124	0.413,0.418,0.456,0.399,0.362,0.422	0.531,0.548,0.467,0.54	-0.11	Z2Tet2 vs Ctrl
ENSMUSG00000034235	Usp54	14	-	20565942	20566062	20570247	20570415	20564867	20565063	20573767	20573901	0.00021913951374663565	0.0143258368688	0.253,0.372,0.462,0.395,0.378,0.444	0.687,0.761,0.521,0.524	-0.239	Z2Tet2 vs Ctrl
ENSMUSG00000024426	Atat1	17	-	35902355	35902438	35904107	35904176	35901982	35902054	35904289	35904335	0.000268496371679916	0.017294325117	0.67,0.595,0.828,0.676,0.859,0.735	0.926,0.833,0.721,1.0	-0.143	Z2Tet2 vs Ctrl
ENSMUSG00000005899	Smpd4	16	+	17621441	17621525	17623904	17623991	17619356	17619434	17625719	17625862	0.000407156183818258	0.0258455664511	0.078,0.158,0.066,0.187,0.182,0.202	0.02,0.0,0.218,0.018	0.081	Z2Tet2 vs Ctrl
ENSMUSG00000028898	Trnau1ap	4	-	132325351	132325489	132325945	132326045	132325207	132325260	132328468	132328566	0.00041423381857141894	0.0259192017906	0.934,0.955,0.918,0.926,0.911,0.903	0.824,0.826,0.824,0.862	0.091	Z2Tet2 vs Ctrl
ENSMUSG00000018008	Cyth4	15	+	78602692	78602775	78604635	78604700	78597073	78597219	78605846	78605913	0.0004255858578573468	0.0262544515129	0.063,0.095,0.171,0.159,0.088,0.084	0.206,0.283,0.273,0.23	-0.138	Z2Tet2 vs Ctrl
ENSMUSG00000040410	Fbxl4	4	+	22403531	22403745	22422716	22422788	22390676	22390921	22427149	22427462	0.00046442571992055814	0.0282525646285	0.457,0.724,0.575,0.665,0.553,0.531	0.765,0.768,1.0,0.825	-0.255	Z2Tet2 vs Ctrl
ENSMUSG00000027333	Smox	2	+	131522147	131522219	131524243	131524333	131520094	131520268	131524742	131525172	0.0005628675290542118	0.0337720517433	1.0,0.953,0.956,0.883,0.507,1.0	0.805,0.821,1.0,0.938	-0.008	Z2Tet2 vs Ctrl
ENSMUSG00000067995	Gtf2f2	14	-	75996908	75996927	76007704	76007778	75995420	75995565	76010679	76010865	0.0005888458748081193	0.0348533098873	0.541,0.451,0.671,0.51,0.494,0.539	0.68,0.71,0.855,0.795	-0.226	Z2Tet2 vs Ctrl
ENSMUSG00000013160	Atp6v0d1	8	-	105529173	105529253	105539320	105539492	105525623	105525701	105565782	105566047	0.0006644458851513546	0.0377957529476	0.574,0.435,0.5,0.463,0.455,0.475	0.647,0.59,0.562,0.717	-0.145	Z2Tet2 vs Ctrl
ENSMUSG00000040174	Alkbh3	2	-	94003052	94003156	94004732	94004780	93981515	93981614	94006846	94006881	0.000658975134784967	0.0377957529476	0.967,0.96,1.0,0.88,1.0,0.973	0.755,0.839,1.0,0.698	0.14	Z2Tet2 vs Ctrl
ENSMUSG00000060802	B2m	2	+	122150872	122151151	122151646	122151675	122147685	122147804	122152650	122153083	0.0006597611155014782	0.0377957529476	0.817,0.831,0.846,0.841,0.873,0.841	0.922,0.917,0.92,0.901	-0.074	Z2Tet2 vs Ctrl
ENSMUSG00000018651	Tada2a	11	-	84118247	84118307	84121081	84121188	84109953	84110045	84126987	84127095	0.0007009331871907776	0.0393600943576	0.62,0.434,0.606,0.588,0.533,0.566	0.886,0.716,0.776,0.639	-0.196	Z2Tet2 vs Ctrl
ENSMUSG00000026566	Mpzl1	1	-	165601749	165601855	165604609	165604742	165592239	165593677	165605608	165605822	0.0007227038917061446	0.0400688993123	0.759,0.654,0.696,0.631,0.967,0.651	0.517,0.501,0.554,0.535	0.2	Z2Tet2 vs Ctrl
ENSMUSG00000024644	Cndp2	18	-	84678707	84678870	84680934	84681078	84677318	84677407	84681837	84681996	0.0007865303060232698	0.0430625342548	0.432,0.397,0.395,0.493,0.335,0.294	0.542,0.571,0.46,0.553	-0.14	Z2Tet2 vs Ctrl
ENSMUSG00000099481	Xndc1	7	+	102069896	102069991	102071218	102071361	102065519	102065804	102073174	102073316	0.0008424516068797905	0.0444570847968	0.157,0.347,0.267,0.268,0.197,0.552	0.128,0.07,0.17,0.143	0.17	Z2Tet2 vs Ctrl
ENSMUSG00000071337	Tia1	6	+	86426566	86426690	86427672	86427818	86425660	86425745	86430240	86430772	0.0008363316100156171	0.0444570847968	0.42,0.456,0.471,0.428,0.371,0.379	0.285,0.26,0.36,0.324	0.114	Z2Tet2 vs Ctrl
ENSMUSG00000029507	Pus1	5	-	110777613	110777751	110779686	110779897	110776553	110776607	110780561	110780591	0.0008299596938375897	0.0444570847968	0.845,0.777,0.895,0.881,0.923,0.86	1.0,0.984,1.0,0.873	-0.101	Z2Tet2 vs Ctrl
ENSMUSG00000006057	Atp5g1	11	-	96073522	96073701	96073961	96074039	96072989	96073218	96074986	96075033	0.0008596543679300073	0.0448248348992	0.322,0.332,0.363,0.305,0.313,0.314	0.226,0.266,0.25,0.109	0.112	Z2Tet2 vs Ctrl
ENSMUSG00000058444	Map2k5	9	-	63357992	63358060	63371736	63371785	63343386	63343456	63377122	63377877	0.0009502344159415532	0.0486840045054	0.284,0.353,0.397,0.234,0.267,0.355	0.419,0.515,0.402,0.515	-0.148	Z2Tet2 vs Ctrl
ENSMUSG00000006050	Sra1	18	-	36675280	36675396	36675662	36675746	36674949	36675141	36676170	36676255	0.0009558959788736887	0.0486840045054	0.405,0.574,0.629,0.472,0.587,0.382	0.318,0.266,0.363,0.373	0.178	Z2Tet2 vs Ctrl

## Sheet: summary
EventType	Zrsr2 vs Ctrl	Tet2 vs Ctrl	Z2Tet2 vs Ctrl
SE	153	179	253
MXE	71	33	86
A5SS	17	33	32
A3SS	28	33	50
RI	25	44	82
Total	294	322	503
